# Supplementary material for: Protein Condensate Atlas from predictive models of heteromolecular condensate composition
Source: Nat Commun. 2024 Jul 10;15:5418. doi: 10.1038/s41467-024-48496-7 (PMC11237133; doi:10.1038/s41467-024-48496-7)
Supplement: Supplementary file 5 — Supplementary Dataset 2 [file 41467_2024_48496_MOESM5_ESM.xls]

## Sheet: Copies per cell
Supplementary Dataset 2. Number of copies of each protein (referred to via Uniprot ID) in the U2OS cell line as obtained by Beck et al. 2021
Uniprot ID	Copies per cell
P04406	20000000
P61513	20000000
P23528	20000000
P62937	20000000
P09382	20000000
P14618	20000000
P68104	20000000
P06733	20000000
P08670	20000000
P60709	20000000
P60174	20000000
Q06830	1.78056e+07
P07355	1.71893e+07
P07737	1.64502e+07
P37802	1.58363e+07
Q9BQE3	1.41989e+07
O60814	1.31723e+07
Q13268	1.18788e+07
P14174	1.18414e+07
P09651	1.16584e+07
P04075	1.06987e+07
P11142	1.04915e+07
P08238	1.04868e+07
P04792	10000000
P22626	9.26742e+06
P06748	8.94903e+06
P63241	8.01802e+06
P61604	7.38314e+06
P78371	7.26924e+06
P31949	7.08217e+06
P00558	6.95896e+06
P62244	6.78598e+06
P62318	6.52845e+06
P09211	5.29681e+06
P10809	5.27528e+06
P08758	5.27217e+06
P00338	4.99107e+06
P05387	4.68832e+06
P13639	4.42395e+06
Q01469	4.09434e+06
P60660	4.05814e+06
P62805	4.00826e+06
Q16658	3.76026e+06
P13929	3.75358e+06
P62158	3.60097e+06
P62829	3.55945e+06
P30050	3.27062e+06
P62424	3.20525e+06
P04083	3.00147e+06
P15531	2.88715e+06
P62750	2.88222e+06
P49773	2.80123e+06
P40227	2.60127e+06
P08708	2.58846e+06
P62258	2.58238e+06
P18669	2.52164e+06
P63104	2.42302e+06
P23396	2.4005e+06
Q9BUF5	2.30998e+06
P60903	2.29062e+06
Q9UQ80	2.24016e+06
Q99497	2.23091e+06
P23284	2.22089e+06
P60842	2.21954e+06
P10599	2.17491e+06
P05388	2.17033e+06
Q15365	2.09395e+06
O75531	2.032e+06
P05386	2.01221e+06
P52565	2.01075e+06
Q9Y696	1.99169e+06
P63244	1.98707e+06
P29692	1.92654e+06
P25787	1.91815e+06
P62917	1.91316e+06
P62701	1.88079e+06
P29401	1.85557e+06
P61978	1.80974e+06
P28066	1.77235e+06
P62249	1.7592e+06
P63220	1.74921e+06
P62888	1.73838e+06
P26599	1.73709e+06
P09104	1.70738e+06
P31946	1.68398e+06
P62826	1.66211e+06
P32969	1.55673e+06
P13693	1.52893e+06
Q15181	1.51919e+06
P02545	1.5073e+06
P46782	1.47764e+06
P15880	1.47341e+06
P20290	1.45334e+06
Q07955	1.44509e+06
Q15417	1.43589e+06
P12004	1.42106e+06
P46783	1.42086e+06
P52272	1.41474e+06
P62913	1.4137e+06
P30041	1.40679e+06
P25398	1.40105e+06
P50990	1.40009e+06
P35232	1.39783e+06
P36578	1.39183e+06
P55072	1.3845e+06
Q15233	1.38288e+06
P62269	1.36362e+06
P18124	1.35428e+06
Q14116	1.3389e+06
P07910	1.33291e+06
P27348	1.32143e+06
P68036	1.31566e+06
Q02790	1.30982e+06
P46777	1.30665e+06
Q99714	1.30557e+06
P12956	1.29092e+06
O14950	1.2871e+06
P08865	1.26603e+06
P48643	1.26022e+06
P26641	1.25591e+06
P35579	1.23878e+06
P62841	1.22312e+06
P63173	1.21413e+06
P39019	1.20453e+06
P27797	1.19786e+06
P50395	1.19646e+06
P30043	1.19561e+06
P16949	1.18549e+06
Q9C005	1.16691e+06
A8MW06	1.16678e+06
P62857	1.15991e+06
O00299	1.14386e+06
O60664	1.14026e+06
P62988	1.13172e+06
P62942	1.12852e+06
P32119	1.09383e+06
P61970	1.0735e+06
Q9Y281	1.06196e+06
Q9BRA2	1.04863e+06
P31947	1.04638e+06
P06576	1.03921e+06
Q99832	1.02711e+06
P31943	1.00969e+06
Q15121	1.00951e+06
P12814	1.00231e+06
P26038	1.00047e+06
Q01518	996933
P14866	985866
P27635	984983
P09429	984567
P61960	983572
P07237	982824
P11413	970735
Q13561	969711
P20700	964497
P07108	932706
P67809	925182
O00244	922854
P06703	897275
Q14019	889974
P61956	888643
Q13347	844885
P30086	837998
P62333	832954
P31948	826821
P13010	826223
P21333	824174
P21980	815001
P49368	813038
P05198	806766
P62304	795276
P50991	793539
P23526	792175
P07858	791094
P06493	785172
P50454	781485
P34932	781091
P61247	778882
P22314	774898
Q00610	773244
P17987	765584
P30040	765314
P12268	758796
P60900	754789
O43684	754540
Q02878	752205
P99999	751671
P47756	740337
P62753	738846
Q15366	728246
P22061	727271
P35754	726677
O75506	721482
Q13200	713427
Q9ULC4	711876
P62316	709279
Q9UKY7	706431
Q04760	696571
P25789	693161
Q14974	686549
Q15185	685393
Q12905	678468
P40926	678222
P04818	676632
P18085	673105
P84077	664594
P62241	662884
P06744	656642
P17980	649092
P52907	645026
P11586	635986
P62906	635500
O75347	632303
P00505	631637
P26373	631551
P39023	630545
Q9Y224	628637
P27695	623135
P25786	622853
Q92499	622845
P04183	618931
P58546	617187
P61916	616930
P30044	615903
P61158	612583
Q15149	603623
P14625	599752
Q06323	597445
A8MWD9	595930
P62263	594151
Q9NTK5	585071
P60981	583427
P46776	577432
Q9UHV9	575349
P0C0S5	572765
Q9HB71	572085
P19338	570655
P53999	569106
P18621	567398
P43487	554920
P29034	554049
P06454	549543
Q14847	549023
P11940	547688
Q15819	539480
P49721	538533
Q9P258	536025
O14818	533805
P84085	533147
Q96AE4	532808
Q99471	530377
P49720	527901
P05455	515546
P31942	514185
P62266	513611
Q02543	512493
Q9UK76	511248
P05141	503399
P62899	501642
P62081	501306
P00491	501121
Q15084	501067
P22676	495994
P63208	495557
P17844	490688
P61981	487418
P55060	480554
P63000	474847
O60888	474695
O75369	469440
P62820	467148
P21796	465538
P62854	461032
Q96KB5	459170
P43243	458460
O75396	457874
Q9Y490	455885
Q96C19	453685
Q00839	451983
P51858	450544
P02795	449514
Q9Y3F4	445350
P30101	439585
P52209	437888
P35244	435154
O75368	434871
P14868	434092
Q13283	431279
P49321	427985
P61586	426441
P38646	423317
Q15019	421053
O00422	420818
P62280	418218
P21291	417002
P61313	415475
Q9UHD1	414783
Q08211	412857
P62910	409588
P83731	407721
P07741	407626
Q15691	406775
P46781	406000
Q9Y3I0	405336
P43490	404096
Q15370	403808
Q14315	403060
Q99439	403026
P26639	402493
P62314	401652
Q9UL46	401041
P51149	399671
Q99623	399377
P15121	397098
P62195	397020
P22234	395069
Q8NC51	393771
P63279	392290
P62847	388792
P61106	387920
P22087	385041
P10768	384696
P52292	383794
Q8WUH6	376659
P42677	375663
Q13813	375472
Q9GZZ1	374874
Q9Y266	374302
Q01995	371599
P59998	368931
P54819	368886
O15145	368760
P20618	368559
P39687	368453
P23246	367869
P40925	367706
P17812	367592
P30626	362026
P61160	359981
P45880	358896
Q96KP4	357684
P43686	353318
P62277	351282
P51397	349954
Q9H0U4	349539
P55327	349214
P31939	348078
Q96A72	346736
P61289	345483
P17655	343956
P31150	343555
Q9Y3U8	342396
Q99460	341287
P14678	337929
Q01581	337415
Q86V81	336823
P84090	335729
P15311	334476
P24534	333666
Q14103	330777
P54136	330696
P28482	329924
Q14376	329468
P52597	329246
Q01105	328743
P38919	327876
O43809	325677
Q15631	325347
P53004	324304
P13987	321867
Q9ULV4	321829
P35268	320108
O75083	319332
P55209	319150
Q09028	317010
P35998	316661
P46060	316232
P30046	314924
P07339	312435
P00374	310955
P52926	310834
P32321	309787
P00441	309702
P49327	306824
Q16181	305778
Q07020	304017
Q9NP97	301342
Q13126	299865
P48739	298405
Q15056	298242
O14737	297599
Q8NI22	296821
O15347	295641
P56134	295238
P22570	292602
Q14240	291412
Q13765	289652
P48047	289476
P78417	289396
P30153	286019
Q16555	285975
P50479	285095
P51665	284324
O00159	283876
P40429	283439
P60983	283352
Q9UNZ2	282614
Q9GZT3	282210
P20674	281673
P31350	281590
P56537	281271
Q14697	281216
P28838	280447
O43143	279854
P04632	276365
Q14192	276302
P18206	275603
O00303	275237
P23919	274915
Q15293	274213
P14649	274182
P28074	273136
P61088	273005
Q13526	272507
P00387	271828
P25705	270622
P47897	270222
P20962	269767
O75340	269321
P40261	268833
Q9NR12	267673
Q9UBI6	266455
Q7L2H7	265983
P53582	265893
Q9UKM9	265790
P49419	264536
Q13242	263589
P41567	262820
P26368	261620
Q9P0L0	261072
O43399	260287
Q9UHX1	258511
Q8WW12	256087
Q04917	256050
P62330	253814
P17174	252218
Q9UI30	251749
O14979	250745
Q9BWD1	250319
Q12906	250055
P15374	249560
P41250	249389
P55769	248607
Q99536	246888
P13489	246727
Q13838	246136
P27694	245975
P61024	245525
O14980	244913
P06396	243406
Q9BY32	243014
P46779	242141
Q9UHD8	241862
P55145	241065
P78527	238450
Q71UM5	237473
Q9UKK9	236197
Q9UKX7	235360
Q9Y265	235112
Q16576	234523
P50914	232859
Q9NQR4	232464
Q13151	232385
P46778	232019
P24844	231526
P45973	230962
P38159	230639
P26196	230364
Q9Y5S9	230052
P30085	229824
Q9NRV9	229655
O00571	229469
Q9NR31	229194
Q15717	228626
P61086	228363
P09012	228363
P62851	227125
O60493	227070
P46063	224221
Q99436	224083
P61221	223470
P40939	221929
P53621	220903
Q15942	219734
Q9NVJ2	217844
P35080	217175
P54578	216377
Q9UBQ7	215188
O00231	214376
P68400	213515
P54577	213481
P38606	212436
P17096	212066
Q99729	211918
O95373	211457
Q9BYN0	210703
P31689	210165
P55795	209907
Q15008	208234
P62312	207249
Q92945	207175
Q99873	206259
O15231	206171
P61353	205840
P51148	205588
P61019	205482
Q96FQ6	205480
O43390	205018
P98179	204457
P55084	203918
Q96K17	202047
Q99622	201837
Q12904	200903
P50897	200770
P27824	200415
P37108	200079
P51572	199855
O43768	198861
Q9H910	198118
Q9UBE0	198053
Q13740	197754
P28072	196550
Q9UJ70	196415
Q96HE7	196281
P60866	195934
P33316	195666
Q15645	193158
O43396	192497
Q15102	192492
P07602	191991
Q9Y333	190169
P09417	189950
Q08752	189173
P04843	188728
P23193	187792
P61163	187435
P50552	187147
Q00534	186758
P62273	186708
P47755	186308
Q99733	185066
P84098	185031
Q9BRG1	184024
O43447	183599
O60506	182454
O43504	182130
P09960	182024
Q13185	181867
P30048	181098
P36871	180754
Q96IU4	180576
Q92841	180550
P55884	179645
P33552	179306
Q13148	179251
P63172	179228
Q16531	179191
Q9NS69	178670
P08243	178494
O00762	178455
P35270	177223
Q969Q0	177116
P31153	176518
Q9Y230	174925
O75947	174673
P46940	174451
O15372	173330
Q9UNM6	171390
Q9NR30	171343
Q56VL3	171103
Q13418	170800
Q15907	169674
P00568	169030
P36551	167661
P21281	167243
Q9NX24	166214
Q9UMS4	165699
Q01082	165514
P53396	165070
Q9Y5B9	164510
Q9Y570	163695
Q16222	162275
Q15459	161565
Q9Y316	161206
O95777	160739
Q13155	160518
Q7KZF4	160291
P35637	159791
P19623	158706
Q9BSD7	158621
P07951	158057
Q9H299	157875
Q06210	157295
Q96EK6	156333
P47813	156271
Q15029	155091
P68402	154728
P22102	154716
P33993	154066
P33991	154000
P61758	153117
O14880	153061
O00429	152332
O43242	152020
Q9UBT2	151970
P62136	151447
O94903	151181
Q14764	150965
Q9Y5L4	150959
Q9Y6G9	150091
P62191	149005
P30566	148431
P11172	147638
P00492	147423
O43175	147292
Q9NPE3	147013
P25205	146990
Q16777	146681
P07205	145885
P48444	145864
Q9ULA0	145502
Q9P0U1	145191
O75874	144678
P18754	144379
P49755	143389
P18077	142896
Q96FW1	142660
O15371	142659
Q03252	142433
Q00688	142379
Q9NVP1	142200
P67870	141807
Q15369	141761
P09874	141542
P06132	141510
Q9Y221	140544
P48556	140364
P62495	140217
P39748	140004
Q9H0S4	139748
O60701	139739
P51452	139537
O95816	138927
Q9Y678	138745
P27816	138446
Q14195	138428
O96019	138413
P32322	138353
P54727	138071
Q9NQ88	137690
Q9BUJ2	137352
Q8NBT2	137000
O95721	136600
Q8NBS9	136435
Q14498	136067
Q13263	136026
P34897	136022
Q09666	135757
Q08J23	135464
P63098	135169
O43852	135087
Q96PK6	134783
O15212	134742
P28070	133851
P62979	133669
Q9BQA1	133291
P49588	133187
P84103	133140
P62306	133062
Q9NR45	133028
P15927	132922
Q9Y277	132846
Q16851	132823
Q15637	132732
O76094	132404
P09493	131741
P37837	131528
Q9H4M9	131448
O15144	131409
P39656	130771
P60228	130755
P11177	130012
P54105	129980
P07384	129789
O14777	129217
Q96DI7	128735
P20073	128727
Q6IBS0	128673
P33992	127990
P62861	127939
Q9NRW3	127785
P08195	127630
Q15393	127220
O75608	127091
Q8TDN6	127087
O00410	126979
P52788	126852
Q15654	126689
O95793	126660
Q9H2H8	126515
O95433	126453
Q16643	126416
P02786	126214
Q96I24	125887
P09661	125425
P41219	125128
Q9H7C9	125039
O00764	124795
P49915	124575
P20042	124559
Q13257	123425
Q9Y3D6	122249
Q14232	122192
P49458	121549
P07814	121446
Q9BWJ5	120976
Q99417	120784
O00148	120459
Q9BVK6	120436
P23921	119767
O60884	119643
Q13442	119401
Q5JRK9	119265
Q7L1Q6	119018
P35250	118964
Q07666	118378
Q9P287	117943
Q9UKD2	117937
Q9UNS2	117875
Q53GS9	117741
O14579	117125
Q9UFW8	116936
Q12765	116361
P13667	115877
Q96AT1	115615
Q96GK7	115571
Q9NRX4	115095
P62491	115080
Q02750	114989
Q96EL3	114621
P41223	114223
O75643	114050
Q9HC38	113873
Q04323	113824
P55786	113555
Q96GA7	113531
O15355	113373
P05556	113313
O95817	113198
Q9UL25	112823
P26640	112304
Q9Y314	112139
P55010	111966
Q07812	111889
P41227	111830
O60925	111702
P11441	110800
Q96CW1	110520
Q07065	110277
Q9UHR4	110181
O75390	109835
P83916	109423
P36873	109166
Q9BTL3	109005
P18859	108943
Q15046	108387
O75367	107674
Q13951	107335
P62879	107142
A6NDG6	107041
O60869	106442
P17858	105601
P04844	105554
P56192	105466
Q9NUQ6	105038
P00918	104946
Q9Y3C6	104525
Q15785	103961
P31040	103615
Q9H2J4	102974
Q12849	102852
Q12874	102841
P24666	102828
Q14152	102219
Q04637	102183
P35241	102114
P25325	101787
P45974	101733
Q7LG56	101463
Q9UJU6	101118
P04080	101009
Q6UXN9	100882
Q8TCA0	100621
Q14444	100584
P16930	100480
Q9HBM1	100345
O43583	100112
P36405	100016
P27105	99862
P48637	99815
Q53FA7	99565
P40938	99520.3
Q8WXX5	99484.5
O75475	99294.3
P43246	99098.9
Q5BKZ1	98887.7
O76003	98862.7
P43034	98599.1
Q9H9B4	98454
Q8WUM4	97878.8
Q9NVS9	97825.6
P13984	97802
P55735	97620.3
O60684	97461.5
P62140	97446
O14908	97018.1
P30419	96853
P25788	96252.5
P25685	96249.7
P35606	95943.9
Q9NZL4	95816.2
P16152	95687.7
Q06124	95627.2
P61254	95552
P49411	95449.9
Q9Y285	95238.2
P23588	95053.3
P12429	94953.7
Q92979	94816.9
Q92688	94239.7
Q71DI3	94238.1
Q9Y3C1	94163.2
P06753	93915
O60841	93854.4
P49736	93758.5
Q9Y3A5	93650.8
O60832	93542
Q99627	93292.7
P42704	93287.2
Q07960	93114.6
P41252	92910.9
Q53H82	92677.5
P12277	92211.4
Q12974	92088
Q9NSD9	91055.8
Q14331	91016.5
Q8WVM8	90864.8
P19784	90374.4
O76021	90298.3
P33176	90257.8
Q99426	90230.9
Q9UNF1	90108.3
P49247	90085.1
O00232	90046.1
P62310	90041.4
P61769	89922.7
P50502	89849
P49591	89845.8
O60762	89560.7
O75663	89556
P78406	89441.3
P54920	89353
Q86UP2	89341.6
O60568	89048
Q02539	88985.6
Q6YN16	88952
O95336	88773.8
P10606	88673.6
Q9UMY4	88577.7
P30084	88574
P05161	88244.2
Q8NCA5	88148
Q9NUP9	88113.3
Q9NRN7	87672.5
P38117	87233.8
P60468	87131.8
Q9NRX1	87083.7
Q99541	86569.4
O00567	86484.9
O00154	85680.3
Q9BYG3	85655.3
P49189	85373.2
P63010	85224.4
Q8N163	85067.3
Q9BXS5	84933
Q14166	84856.1
Q9UJZ1	84715.1
P51570	84667.4
P30405	84661.6
Q8WUD1	84482
Q9Y295	84102.7
P42224	83857.5
O43617	83840.5
Q8N6T3	83720.4
P36969	83477.9
Q16881	83440.3
P35813	83284
Q9BQ61	83135.4
P40616	83122.8
Q86WR0	83040.2
Q9NQG5	82857.2
Q9NUQ9	82772.6
Q9H3K6	82760.2
Q14204	82702.1
Q14247	82672.3
Q00341	82624.4
O94826	82166
Q9Y2Z0	82112.7
Q9Y4L1	82069.7
Q8TEX9	81477.3
P50402	81338.8
Q96AG4	81086.4
O60784	80874
Q9UBB4	80490.5
P46734	80365.3
O15143	80362.9
Q14203	79794.3
Q8TBC4	79269.2
O96000	78909.3
P63167	78817.4
Q9NRG0	78640.6
P62993	78613.8
O75821	78497.5
P62072	78454.3
Q9NRF9	78266.5
Q9BY44	78248.2
Q9BT78	78155.1
O00170	78144.6
P46109	77996.2
Q92973	77927.9
Q16186	77717.1
Q9Y6C9	77686.4
Q16629	77657.5
Q14157	77624.2
Q92616	77614.7
O75223	77594.1
Q13630	77506.7
Q12792	77179
O95295	76893.1
Q14566	76883.6
Q8NCW5	76791
Q12907	76727.3
Q9Y6M1	76628.1
Q9NX40	76511.2
P49748	76012.2
Q7L5N1	75850.1
Q8IVD9	75549.9
Q12788	75483.6
P41091	75422.3
O75533	75270
P55036	75227.9
P30154	75220.9
O60739	75210.1
P14314	75162.8
P32970	75127.7
Q86VP6	75118.3
Q9Y262	74960.2
Q13177	74927.7
P62487	74750.1
P53618	74549.7
P24752	74530.3
Q15061	74423.6
O00487	74125.1
Q92890	73960.8
O00560	73940.9
Q8N684	73832.9
Q9NUU7	73741.4
Q9Y3B2	73594.1
O75607	73483.9
Q6P2Q9	73425.6
Q99848	73425.5
P36543	73309.7
Q96DG6	73286.7
P30049	73121.5
Q16527	73099.5
O75934	73063.2
Q5XKP0	72822.2
Q7RTV0	72794.4
Q9BRT6	72779.9
P41208	72655
Q15435	72622.8
Q9BR76	72411
Q10567	72307.2
Q14258	72106.4
Q96QK1	72026
Q92466	71917.2
Q14558	71901.9
Q9BY77	71819.8
P55957	71094.5
A6NL28	71026.3
Q9Y315	70889.5
P40222	70699.8
P50213	70557.5
P52435	70543.3
Q9Y2X3	70508.8
Q8IZQ5	70434.1
Q8TAT6	70309.5
Q13131	70300.3
P41240	70270.1
Q8WVJ2	70169.5
Q96EE3	70148
P36507	69876.1
Q9Y2A7	69391.6
Q92900	69342.5
O00629	69197.9
O94925	68833.3
Q9Y6B6	68810.1
Q15404	68777.4
P26885	68334.1
P51114	68328.7
Q99614	67998
Q9BRP8	67991.3
Q9UBX3	67905.1
P49589	67888.4
Q9H444	67833.5
Q02809	67509.9
Q13435	67496.4
P55263	67439.1
Q13596	67341
Q92597	67210.8
O43776	67209.7
Q14980	67148.5
O95372	67127.1
Q3LXA3	67028.3
Q92922	66830.1
Q9NUJ1	66822.4
P09455	66598.7
Q96C90	66563.7
Q99615	66548.9
P51659	66534.8
Q9BTE6	66456.9
P54687	66441.4
P51809	66056.4
O75477	65944.3
P84101	65934.4
O75534	65873.1
O43660	65848.8
Q9UBR2	65730.8
Q16539	65541.8
P14550	65514.8
P27144	65498.9
O43681	65426.7
Q6P1L8	65306.2
O95782	65279.9
O75348	65239
Q9NPQ8	65207.9
Q13867	65205.8
O60716	65142.2
P19525	64967.3
Q99961	64911.4
P07305	64885.1
Q96CN7	64610.1
Q9NQW6	64475.2
Q99798	64278.2
Q01085	64236.5
Q92769	64180.2
Q15286	64154.2
Q9H488	63797.2
O15511	63673.6
Q9H7Z7	63672.5
Q9BX40	63452
P13798	63191.5
O60828	63186.7
Q99661	63142
Q52LJ0	63138.1
Q9UDY2	62861
Q14677	62791.2
P61201	62652.9
O00541	62629.5
P54619	62590.7
P57088	62560
O43264	62552.3
P13804	62479.7
Q9Y5J6	62404.9
Q969H8	62361.6
O95571	62261.8
Q13162	62193.3
Q16543	62158.1
P20340	61984.8
Q96G03	61898.6
Q9BSJ8	61887.5
Q9UHB6	61485.9
O00267	61470.2
P61006	61284.5
Q00325	61211.5
P01033	61203
Q8TC12	61192.9
Q14696	61166.9
Q96QR8	61143.9
P35659	61140.8
P11766	61122.9
Q9P2E9	61035.5
Q6RFH5	60990.4
P35222	60846.4
P78344	60840.6
Q93009	60654.9
P30837	60247.7
P18031	60116.5
Q4VC31	60097.8
Q8NE71	59960.5
P61457	59872.1
O95394	59820.9
P62995	59791.4
P04899	59787.1
Q96HC4	59695.7
Q6NZI2	59666.2
O00264	59404.3
O95881	59329.6
O43813	59319.6
P40937	59242.2
P31930	59229.9
Q9P013	59152.9
P27708	58990.1
P05023	58939.9
Q53H96	58927.1
Q9H0D6	58778.4
P50583	58603.4
O75131	58472.9
Q6FI81	58470.4
Q6DD88	58449.1
Q09161	58185.7
P48059	58164.6
O43708	57972.8
Q96AC1	57828.1
P13674	57796.2
Q05682	57693.4
Q969G3	57562.7
Q9C0B1	57399.7
Q99613	57205
P19388	57169.9
P19367	57134.2
Q9NYU2	56946.3
O75832	56944.6
P78346	56691.2
Q92747	56594.3
O43324	56376.2
Q9NVA2	56344
O75937	56220.6
Q16850	56206.4
P49841	56201.9
Q15436	56177.6
P09622	56143.2
P07954	56017.7
Q9Y5M8	55882
O95292	55799
P49593	55612.9
Q9NQT5	55511.4
O43488	55491.2
Q13617	55477.6
O75431	55223.2
O15498	55174.2
Q12931	55062.2
P63313	55039.7
Q14320	54939.1
Q9UHY1	54841.4
P46459	54792.4
Q96PU8	54767.6
Q8WXI9	54580.1
O95218	54539.2
P46926	54452.6
Q08257	54413.5
P35237	54402.2
Q9Y2W1	54346.2
P09497	54259.2
O15479	54195.5
P61803	54127.8
Q9Y263	54098.4
A0AVT1	53937
P49023	53886.4
Q8WVV9	53885
Q8N1F7	53820.7
Q15363	53775.2
Q9UHB9	53655.9
P83881	53622.7
Q13098	53403.4
Q9Y617	53358.6
P31937	53332.8
Q96A33	53302.4
Q9H0C8	53097.6
Q15021	53068
P14635	53032.1
Q92734	53027.4
P15170	52870.7
Q9BXJ9	52858
Q9HAV4	52851.7
P20810	52747.6
Q8IVM0	52701.2
Q9Y371	52671.6
Q9H0B6	52656.7
Q9NQP4	52513.7
Q9UJS0	52507.3
Q8WX93	52376
P67812	52233.8
Q9UN86	52158.8
Q01081	52136
P08621	52125.1
Q9NP72	51963
Q9Y4Z0	51877.8
Q96AY3	51733.4
O76071	51701.4
Q9Y2W2	51644.2
Q9BXP5	51627.6
Q9GZS3	51490.2
Q96TA1	51345.8
Q9BVP2	51162.2
P14854	51136.9
P61244	50910
O94776	50838.4
Q96FJ2	50705.7
Q6DKI1	50705.4
Q9BRT9	50699.6
Q9BVG4	50658.4
Q7Z4W1	50552.2
O14744	50533.6
Q92917	50431.6
Q9Y2B0	50375.5
P62875	50374.4
O95573	50331.1
P20645	50327.8
O15294	50301.9
Q6P1N9	50208.5
Q9H0W8	50120.6
P82979	49902
Q15642	49853.4
Q9NTJ3	49747.5
Q9Y2D5	49743.4
Q14008	49692.7
Q9NX63	49620.9
Q96BR5	49575
Q15165	49554.3
Q9NYL9	49342.7
O15173	49275.5
P61020	49026.8
Q16763	48924.1
Q00059	48785.8
Q96A49	48778.7
P61011	48776.7
P62834	48775.5
Q86VY4	48670.4
Q8IYD1	48503.2
Q1KMD3	48359.1
Q92583	48121.9
Q96KR1	48068.2
P50579	47993.4
Q8IY67	47980.8
O43491	47790.7
Q00587	47753.6
Q9BV57	47737.9
Q16401	47716.1
P13861	47618.8
Q08209	47582.1
P22695	47507.2
P21266	47481.2
P51610	47476.1
Q16718	47423.6
P49207	47385.2
Q15024	47348.8
P31483	47301.4
Q13045	47248.7
O15067	47153.6
P49903	47039
Q14683	47023.9
P04181	46987.9
Q9UBU9	46857.7
Q14137	46831.9
Q6PJG6	46751.2
Q9Y2Q5	46675.3
Q9H307	46673.4
P09486	46483.5
O96008	46438.4
O15514	46214.1
Q86U42	46177.6
P13797	46019.8
P25686	45933.7
O75694	45762.2
P54886	45742.4
Q9H3H3	45606.1
O95983	45585.5
Q12834	45582
Q9Y5K6	45554.4
O00233	45506.9
Q92879	45412.6
Q9H832	45389
Q9Y383	45350.2
P42285	45334.1
Q9NY33	45303.9
P21964	45047.9
Q9Y237	45006.4
Q0VDF9	44985.9
P35269	44914.2
O43148	44904.6
P29218	44764.2
Q9Y3E5	44700.9
P30519	44626.2
O15460	44576.3
Q9UBV8	44531.7
Q9Y5X2	44530.8
Q9GZN8	44510.4
P26006	44472.7
Q13685	44449.3
Q86SX6	44448.4
Q9H223	44425.5
O94979	44416.1
Q9UGV2	44304.1
P35221	44175.7
P49770	44095.9
P37235	44027.6
P60602	44026.9
Q9Y3C8	44001.5
O60220	43924.6
Q14919	43879.8
Q9UNP9	43827.4
O75380	43792.5
Q9BTT0	43783.7
P15559	43774.7
O75792	43771
P29317	43687.6
P48147	43683.3
Q9BPX3	43655.5
P07311	43650.4
O43172	43629.5
P23381	43620.6
P61077	43525.8
Q9BPX5	43387.7
Q9P2J5	43302.6
Q86X76	43279.2
P36639	43212.8
Q8NBJ7	43157.9
P08579	43131.3
Q9Y3E1	43042.3
O00116	43031.3
Q9GZL7	42984.1
Q9H4A6	42836.2
P00390	42835.9
O15305	42802.8
P61026	42689.3
Q9HB07	42494.8
O75964	42355.1
P16435	42350.6
O43765	42339.9
Q9BQE5	42338
P15586	42322.8
O94760	42257.2
P23258	42213.7
O43237	42196.7
Q99584	42032.8
P53041	41895.4
P78537	41858
Q9BV40	41854.2
Q13409	41841.1
Q15003	41832.3
Q12996	41816.6
Q9UBP6	41773
P02511	41674.8
O95232	41626.9
Q9Y5P6	41494
Q8NFW8	41491.4
Q9Y3D8	41366.1
Q13564	41359.4
P63151	41077.9
Q9NVI1	41051.5
Q9UI10	40984.3
Q9BYJ9	40887.5
Q8IWE2	40833.7
P21399	40822.8
Q8N1G4	40767.7
P17931	40737.1
Q96JY6	40736.2
P12955	40715
Q9UBS4	40678.1
P42574	40659.6
Q9HDC9	40636.5
P31323	40547.4
Q9BTW9	40529.7
Q14839	40315
O94905	40281.5
Q9NXR7	40125.4
Q16637	40042.7
Q13158	39996.8
Q9Y3B4	39960.7
P11234	39944.6
Q96CS3	39883.5
Q9BVI4	39861.7
P60891	39799
Q14165	39790.8
Q7L014	39763
Q7Z2W4	39717.9
Q03135	39707.7
Q9UBQ0	39573.7
Q9UJW0	39451.5
Q9BS26	39387.8
P30533	39353
O00161	39349.1
Q9Y508	39334.8
Q15427	39329.2
Q9Y3D0	39327
Q9Y3B7	39325.9
Q9BW83	39229.4
P47914	39183.2
Q9UI12	39102.9
P52701	39046.9
Q6IAA8	38960.4
Q9UMX0	38945.3
Q9HCN8	38911.8
P55809	38876.4
P20339	38712
Q9BWM7	38679.3
Q5VYK3	38677.5
O94973	38435.3
Q13868	38300.5
Q9UHG3	38287.6
P30876	38155.2
P36915	38142.8
P05121	38139.1
Q14914	38129.7
P40855	38124.8
Q96GQ7	38039
Q9NPJ3	37955.7
Q6PKG0	37767.6
Q9Y6E2	37712.1
Q15004	37691.8
P04216	37642.6
O43837	37482.8
Q86XP3	37390.8
Q712K3	37381.8
Q9P1F3	37371.8
Q9BUP3	37356.5
Q9NR28	37321.2
O95340	37154.7
P52306	37052.3
P12081	37028.9
Q9UM00	36883.2
Q9UQB8	36880
Q96B26	36798.5
Q2TAY7	36782.4
O15260	36770.6
Q9UII2	36767.2
O95861	36656.6
O00505	36584.9
Q9P2B4	36572.4
P11388	36519.7
Q9BRX5	36482
Q8WZA0	36364.9
O14965	36321.7
Q5TFE4	36178
Q01813	36106.7
Q9HAB8	36063.8
Q8WZ82	35977.1
Q8WXF1	35912.7
P61619	35832
Q9NP79	35721.5
Q9H061	35673.9
O60763	35652.1
Q5JVF3	35614.7
Q13895	35523.4
Q9Y3D9	35431.6
Q96HE9	35324
Q9UHD9	35198.9
Q96G61	35134.4
Q9BWF3	35120.5
P14406	35115.8
Q6P587	34911.9
O00483	34881.7
Q96AT9	34834
O95400	34780.8
Q9Y6H1	34749.6
Q9NY27	34636.2
P07203	34608.1
Q96P11	34604
Q8WWM7	34545.8
Q7L9L4	34535.3
Q9BW27	34452.3
O00469	34396.2
O60573	34394.7
P06730	34357.6
Q15126	34337.4
O95347	34333.9
Q9UBQ5	34305.2
O95159	34291.7
O75569	34281.1
Q13642	34280.3
Q8NFH5	34227.4
P13995	34214.3
O75955	34213
Q8N8S7	34203.8
Q8TAQ2	34189.1
P40763	34179.4
Q86W42	34142.8
Q9NSI2	33997
Q6GMV3	33958.5
Q9H4A4	33910.5
P08237	33899.5
P12270	33892.9
Q9BQG0	33873.8
Q99459	33848
Q6P1J9	33733.1
P51571	33718.6
Q9BQ39	33662.5
Q13363	33621.8
Q8WUD4	33473.6
Q9BTV4	33408.3
Q96GD0	33401.9
Q9UNE7	33391.8
Q9BSY4	33337.8
P00403	33250.2
Q96RS6	33231.6
O96013	33230
Q9BV86	33116.8
Q96HS1	33116.4
Q9NRP2	32990.9
Q96CT7	32987.2
Q96C01	32959.6
O43615	32952.7
Q9BW19	32949.9
Q96C86	32940.8
Q8TAD7	32933.2
Q16891	32897.6
Q5SSJ5	32841.8
Q04446	32838.7
Q15437	32793.5
P60510	32750.1
P11216	32645.5
P21926	32600.6
O60443	32507.8
Q2M2I8	32474.2
O43252	32442.2
Q08945	32426.8
Q9GZT8	32379.9
Q9H3U1	32352.7
P48729	32322
O14745	32302.2
Q9NY93	32247.2
Q86V48	32235.4
Q13619	32230.6
Q9Y5Z4	32199.9
P13073	32113.6
Q01844	32068.8
P46821	32059
Q96DB5	32038.2
Q96PZ0	32012.7
Q9BZG1	32001.5
Q01658	31984.9
Q9P0J7	31974.1
Q9Y547	31913.1
Q12841	31875.7
P62714	31841.1
P67775	31806.8
Q9HCU5	31790.7
Q13724	31782.3
O43169	31775.2
Q9NP77	31759.1
O43747	31700.1
P41134	31663.3
P56545	31619
O14949	31523.5
Q9Y5B8	31493.6
Q92820	31453
P42166	31426.3
Q96HQ2	31308.7
Q8WX92	31250.6
Q9BT73	31199.7
Q9BQ67	31154.2
Q9NZB2	31051.3
P53990	31048.1
O14929	31036.3
Q32MZ4	31006.6
Q96IJ6	30968.9
Q9H0A0	30951.4
P57764	30946.3
Q9NPD3	30920
P51911	30908.5
Q8IUE1	30903
Q7L5D6	30811.6
Q9NQC3	30763.4
Q16864	30749.6
P08240	30684.3
Q9BPW8	30646.5
Q8WVY7	30591.6
Q9UNH7	30565.2
Q13557	30559.9
Q8N543	30559.7
Q13015	30541.1
Q8N5M4	30527.6
Q96EP5	30522.9
Q9BRJ7	30454.2
Q93052	30451.6
O95831	30438.1
O95478	30432.4
Q9Y4W2	30399.5
Q9BZE9	30203.7
P62070	30143.2
Q13492	30106.2
Q96SI9	30078.3
O43741	30066.4
Q9Y3B8	30012.3
Q96T88	29996.1
P18084	29991.5
P46108	29899.5
Q9Y580	29890.7
P35611	29882.2
Q99816	29816
Q9NQ29	29798.1
O00193	29729
Q9NR50	29721.7
Q9UMR2	29718.3
Q8NB37	29672.1
Q86YP4	29341.2
Q15287	29330.1
Q9UG63	29312.8
Q15257	29224.8
P55039	29192.9
P27707	29190
O60711	29101.2
Q9BV38	29085.9
Q92905	29051.4
Q9HC35	29048.7
Q9H9A6	29030.5
O60256	28935.4
A6NHT5	28933.1
Q9NS86	28874.2
P46087	28863.6
Q9BTE1	28837.7
P09110	28811.8
Q9ULW0	28806.4
Q8WYA6	28756.6
Q9HCD5	28635.1
Q9BQ52	28624.7
Q9UQE7	28624.2
Q15020	28621
Q13428	28620.8
Q15418	28600.3
Q07866	28584
Q99496	28578.8
Q9H4G4	28548.7
Q6P1X6	28493.4
Q9UH65	28492.1
O14964	28481.6
Q6GMV2	28472
P22059	28453.4
O14531	28448.1
Q13547	28330.4
Q16630	28107.6
O43818	28027.9
Q9Y639	27958
Q9NZU5	27953.1
Q9UNF0	27911
P36404	27860.6
Q99747	27849.9
O75438	27846.9
O00399	27753.2
P53384	27731.8
O14561	27708.4
Q969E8	27664.1
Q9NVD7	27588.8
P62380	27532.8
Q07021	27525.2
P61081	27497.1
P42765	27483.4
Q9Y2S6	27459.9
Q9Y5J7	27426.5
Q969G6	27415.1
Q4G0J3	27414.7
O75818	27377.3
Q00796	27375.8
O75935	27368.9
P04062	27359.4
Q29RF7	27297.4
Q03154	27239.7
P06756	27208.7
Q8NFH3	27185.6
Q9BUQ8	27151.1
Q15075	27147.9
P05114	27146.9
Q7Z739	27129.3
Q16540	27097.6
Q8IZL8	27078.4
Q00169	27049.5
O60927	27048.2
A6NHR9	26980.3
Q9H900	26968.3
Q9H2P0	26893.1
Q04206	26846.7
P08574	26836.8
Q9UMS0	26744.8
O43709	26728.1
O95563	26672.8
Q9BY43	26648.4
Q9Y3E7	26581.4
P16333	26564.7
Q9BRF8	26552.5
P52815	26489.4
Q96GD4	26477.1
Q9UH17	26454.6
Q92621	26450
Q12933	26405.2
P54725	26339.6
P31431	26326.4
Q12800	26325.4
Q00653	26300.5
O75153	26249.9
Q13011	26194.6
P53803	26191.1
O43290	26175.4
Q9BZZ5	26148
Q00765	26131.1
P24539	26122.8
P42167	26082.2
Q9Y6D9	26073.5
Q3ZCQ8	26059.9
Q7Z6Z7	26050.9
Q14061	26007.7
P53350	25966.2
P46379	25952.9
P52298	25921.4
P49902	25917
Q16698	25909.4
Q9NRW7	25876.2
Q13595	25862.3
Q9H8Y8	25844.4
Q9Y3B3	25771.2
Q6P2E9	25769.1
O75822	25738.1
Q7L2E3	25707.2
Q9H4L5	25699.8
Q9UBL3	25696.4
Q6P5R6	25672.4
Q9Y5Y2	25653
Q5H9R7	25649.3
Q9Y2R5	25638.7
Q12769	25630.3
O60232	25623.4
P18858	25612.2
O60749	25530.9
Q3MHD2	25491.8
P53597	25483.9
O75521	25477.6
Q969X5	25472.4
Q9NX58	25374.4
O75439	25357.7
Q13620	25356.5
Q9P000	25347.3
P07919	25346
Q92888	25230.8
Q8N4V1	25191.1
Q5W111	25173.8
Q8TCG1	25100.2
Q14257	25084.4
Q02952	25083.8
Q969X6	25075.7
Q9BRQ8	25067.3
Q9P016	25055.6
Q8N5N7	25003.9
Q8NBQ5	24984.1
Q12824	24963
Q96T76	24860.2
P98175	24857.4
O94906	24792.8
Q9NQW7	24775.5
P63218	24770.5
P30260	24746.2
P20839	24715.4
Q9NY61	24713.2
Q9UKF6	24687.7
Q969U7	24660.6
P29353	24643.7
Q8WUF5	24632.8
Q9UBI1	24586.2
P00813	24560.7
Q86X51	24458.6
P37268	24442.5
O95865	24435.1
O95630	24422.7
Q99653	24414.1
Q92733	24395.1
P53992	24374.1
O95758	24338.6
Q7L2J0	24328.4
Q96D15	24326.4
Q12797	24277.7
O95801	24107.6
Q8WU90	24062.8
Q969E4	24062.1
Q9NPD8	24023.1
Q8IUD2	24003.2
P36957	23993.9
Q96C36	23984.4
Q9BRZ2	23902.5
P60033	23864.9
Q9NZL9	23804.6
P40123	23752
O15116	23734.2
Q9UIA9	23717.6
P52888	23698.5
Q8NI36	23692.9
Q8WXD5	23681.4
Q9Y450	23678
Q9UDY4	23624.9
Q9BRQ6	23513.7
Q9Y6E0	23481.3
O14530	23479.3
P37198	23464.6
Q8N9N8	23391
O60488	23387.2
P51398	23345.9
O75436	23312.7
Q9NP61	23299.1
O60264	23281.2
Q15738	23230.5
Q9UKA9	23164.9
O75940	23164.8
Q9NVX2	23151.4
Q9Y6I3	23142.3
Q9NXV6	23114.1
Q96IK1	23037.1
Q13405	23034.1
Q0ZGT2	23024.6
Q9Y2S0	23021.4
Q16831	23012.2
Q9P0S9	22988.6
P42025	22982.8
Q9H074	22975.8
Q6ZUT6	22973.9
Q96F07	22970.7
O14773	22923.6
Q96S52	22917.2
Q969T4	22848
Q9H6S3	22816.5
Q9H6Y2	22793.6
P0CB43	22788.1
P63165	22788
P35613	22771.4
Q96B45	22758.8
Q99470	22735.9
Q8N5K1	22725.3
Q9NX55	22710.5
P55210	22705.6
Q92804	22699.1
P52943	22662.6
P09496	22631.3
Q9BYD3	22609.8
P23368	22607
Q9NXR1	22605.8
P0C7P4	22594.1
Q00577	22545.2
Q9NUG6	22541.7
Q92686	22508.7
Q8N8N7	22500.6
Q16204	22436.5
Q96I99	22395.8
Q8TDQ7	22283.5
Q10713	22241
Q96ME1	22211.6
Q9Y5X3	22155.1
P10644	22120
Q9Y3I1	22092.4
P78318	22057.8
Q9NYF8	22044.4
Q8TCD5	22040.2
O43815	22032
P18615	21969.5
Q70UQ0	21958
O60610	21924.8
P26358	21906.7
Q8WZA9	21849.5
Q9Y6A9	21828.1
Q8TBX8	21818.1
P11233	21800.4
Q9Y244	21742.2
Q9BW61	21712.6
Q9UI42	21703.4
Q96FF9	21676.1
Q7Z3B4	21671
Q6PCE3	21669.2
Q7L0Y3	21655.2
P07686	21614.6
P19387	21614.3
Q9C0C2	21601
Q9BTE7	21552
Q16626	21525.7
P57105	21514.1
Q9H1B7	21510.9
O00442	21481.9
P26447	21476.6
P49790	21447
Q8NEJ9	21445.4
Q14694	21435.5
Q92882	21393.7
P09543	21337.4
P42892	21336.3
P04040	21328.7
Q9H2P9	21326.3
Q9Y5Q8	21297.9
O43865	21292.4
O95470	21254.3
Q8N766	21233.9
Q32P28	21188.9
Q9Y303	21172.4
Q6NYC8	21171.4
O43847	21121.7
P35249	21106.6
P49756	21088.9
Q9NQX3	21084.1
P03928	21057.5
Q99447	21031.7
Q969T9	21009.8
Q93096	20980
Q9UPY8	20958.6
P55265	20949.5
O43402	20908.3
Q9NYB0	20896.9
Q96MF7	20896.7
Q96C57	20881.1
P02042	20864
Q9Y3Z3	20759.5
P46736	20759.3
Q01433	20685.4
Q9UHQ4	20658.7
Q71RC2	20637.5
Q9NWS0	20609.8
P45985	20600.7
P56277	20545.4
P30042	20542.5
Q5RKV6	20530.8
Q8N6H7	20514.9
Q9HAV7	20426.6
Q69YN2	20364
Q10471	20349.8
O75688	20337.7
O15042	20322.5
P09132	20310.9
Q9P0K7	20281.2
Q6UB35	20230.1
Q9NPF4	20225.6
P56211	20192.7
Q9H0R4	20177.9
P18887	20170.1
Q9UBF2	20118.7
Q9BUL8	20100.7
P01892	20062.6
Q15424	20029.9
Q9UJC5	19993.7
Q9BUN8	19965.1
P49257	19960.6
P36542	19954.6
P42126	19895.5
Q2TAL8	19894.5
Q8N2K0	19860.9
P62256	19848.7
Q5T0N5	19841.4
Q02818	19827.1
Q9H583	19826.7
Q70J99	19818.3
Q13643	19790.4
Q9BYD1	19777.3
Q99598	19742.5
Q9BU89	19649.6
Q9Y5J1	19639.5
Q6UN15	19628.3
Q07157	19619.5
P28340	19577.4
Q8IWA0	19552.1
Q96P70	19523.2
Q7Z6K5	19522.4
Q14141	19521.3
P52594	19468.6
Q9UEY8	19447.7
Q9UPT5	19400.1
Q9Y2J2	19383.5
Q9BRK5	19371.9
P80303	19368
Q8TED0	19366.3
Q7L576	19341.8
Q8IVT2	19334.2
O60271	19295.9
O95182	19270.7
Q13637	19257.5
Q8WUX2	19211.7
Q9Y4E8	19202.8
Q9Y5K5	19202.1
Q9NZ63	19128.2
P49643	18991.5
O60216	18984.2
Q96G21	18983.9
Q8NBJ5	18982.7
Q5SY16	18919.5
Q9UFC0	18908.6
O15031	18908.4
Q8IWS0	18899.6
[truncated: 5,311 more rows]
