# Supplementary material for: Protein Condensate Atlas from predictive models of heteromolecular condensate composition
Source: Nat Commun. 2024 Jul 10;15:5418. doi: 10.1038/s41467-024-48496-7 (PMC11237133; doi:10.1038/s41467-024-48496-7)
Supplement: Supplementary file 6 — Supplementary Dataset 3 [file 41467_2024_48496_MOESM6_ESM.xlsx]

## Sheet: homotypic_phase_sep_protein_Pha
Supplementary Dataset 3. Proteins (Uniprot IDs) that have been experimentally shown to undergo phase separation on their own as characterised by the PhaSepDB database.
Uniprot ID
Q13151
Q9NWB1
P40967
Q15910
P52948
Q13702
Q99729
P84022
P19484
O43663
P48431
P40763
P22626
P98179
O95104
Q12888
Q01085
Q92777
P08047
Q92547
Q86WV6
Q9Y6A5
P26368
P04156
P04637
Q9UHV7
P09651
Q06124
Q6SZW1
Q13950
P20226
O00444
Q7KZ85
Q9UPU9
P67809
O95049
P17600
P31483
Q9GZV5
Q9BYJ9
Q96PK6
Q92576
Q8WXF1
Q32P51
P08621
Q9BYB0
O60341
Q16236
Q9NP98
Q6ZN16
Q9ULU4
P29350
Q15648
P17931
Q9UGP4
P37198
P02686
Q15233
P24928
Q9NRR5
Q13148
Q9UMX0
Q7Z739
P54727
Q14011
Q17RY0
P31271
P06748
Q92804
Q6ZMT4
O14526
Q16630
P23771
Q53ET0
Q5VSY0
P35637
P22087
Q13283
O60885
Q13111
Q92793
Q8N884
O00571
P80723
Q09472
Q9UN86
Q9NQI0
Q00613
P25054
Q9Y5K6
Q14444
O14979
Q0JRZ9
O14497
P45973
P31689
Q01844
O60563
P33240
P10275
Q7Z5Q1
P42566
P35222
P03372
P50995
Q96EP5
P25685
Q9UKV8
Q96AQ7
Q9NR30
P07320
P55795
P78344
Q9UN81
A4D1B5
P10644
P35453
O95835
Q8IY33
P42858
P51608
P15502
Q9NSC5
O43823
P31943
O14686
Q96LT7
Q8IXJ9
Q14781
Q7Z434
Q9H0L4
O15550
P22736
P16333
Q9Y6Q9
O95613
Q8NC51
Q8NC56
Q9Y5A9
Q9UDY2
P62380
Q04206
Q96MU7
Q9UHD9
O14607
P46937
P49790
Q00059
P10636
P54274
P12931
Q07157
P51991
