# Supplementary material for: Protein Condensate Atlas from predictive models of heteromolecular condensate composition
Source: Nat Commun. 2024 Jul 10;15:5418. doi: 10.1038/s41467-024-48496-7 (PMC11237133; doi:10.1038/s41467-024-48496-7)
Supplement: Supplementary file 8 — Supplementary Dataset 5 [file 41467_2024_48496_MOESM8_ESM.xlsx]

## Sheet: GO_term_enrichment_all
Supplementary Dataset 5. Most enriched GO-terms in the clusters where RNA-driven interactions play a key role (Figure 3d, orange).
Cluster #	Gene_set	Term	Overlap	P-value	Adjusted P-value	Old P-value	Old Adjusted P-value	Odds Ratio	Combined Score	Genes
1	GO_Molecular_Function_2021	RNA binding (GO:0003723)	44/1406	4.81592e-36	2.50428e-34	0	0	30.0021	2439.8	RBM28;RTCA;NOP2;MAK16;UTP23;RRP1;BCCIP;PPAN;ISG20L2;NAT10;NOLC1;NMD3;NOC2L;KRI1;NOP9;RPF1;EXOSC7;EXOSC6;EXOSC10;EXOSC9;SURF6;ZNF622;RRP12;EXOSC3;LYAR;EXOSC2;EXOSC1;PELP1;NOP16;DNTTIP2;NSUN6;RRP1B;GNL2;GTPBP4;PUM3;FTSJ3;GNL3L;LAS1L;GRWD1;ESF1;CEBPZ;NOL10;NOP53;NOP10
1	GO_Molecular_Function_2021	exoribonuclease activity (GO:0004532)	10/13	1.52534e-23	3.96589e-22	0	0	1230.43	64643.5	EXOSC7;EXOSC6;EXOSC5;EXOSC10;EXOSC4;EXOSC9;EXOSC8;EXOSC3;EXOSC2;EXOSC1
1	GO_Molecular_Function_2021	exonuclease activity (GO:0004527)	11/49	3.85719e-18	6.68579e-17	0	0	108.678	4357.63	EXOSC7;EXOSC6;EXOSC5;EXOSC10;EXOSC4;EXOSC9;EXOSC8;ISG20L2;EXOSC3;EXOSC2;EXOSC1
1	GO_Molecular_Function_2021	ribonuclease activity (GO:0004540)	10/66	9.88466e-15	1.28501e-13	0	0	65.7407	2119.99	EXOSC7;EXOSC6;EXOSC5;EXOSC10;EXOSC4;EXOSC9;EXOSC8;EXOSC3;EXOSC2;EXOSC1
1	GO_Molecular_Function_2021	exoribonuclease activity, producing 5'-phosphomonoesters (GO:0016896)	8/33	9.10284e-14	9.46695e-13	0	0	113.777	3416.46	EXOSC7;EXOSC5;EXOSC10;EXOSC4;DIS3;EXOSC9;EXOSC3;EXOSC2
1	GO_Molecular_Function_2021	3'-5'-exoribonuclease activity (GO:0000175)	8/34	1.18741e-13	1.02909e-12	0	0	109.396	3255.81	EXOSC7;EXOSC5;EXOSC10;EXOSC4;DIS3;EXOSC9;EXOSC3;EXOSC2
1	GO_Molecular_Function_2021	3'-5' exonuclease activity (GO:0008408)	8/48	2.38337e-12	1.7705e-11	0	0	71.0571	1901.67	EXOSC7;EXOSC5;EXOSC10;EXOSC4;DIS3;EXOSC9;EXOSC3;EXOSC2
1	GO_Molecular_Function_2021	mRNA 3'-UTR AU-rich region binding (GO:0035925)	3/22	4.60794e-05	0.000299516	0	0	51.5539	514.773	EXOSC4;EXOSC9;EXOSC8
1	GO_Molecular_Function_2021	mRNA 3'-UTR binding (GO:0003730)	4/85	0.000158955	0.000918406	0	0	16.3416	142.938	EXOSC4;EXOSC9;EXOSC8;UTP23
1	GO_Molecular_Function_2021	rRNA binding (GO:0019843)	3/42	0.000328175	0.00170651	0	0	25.0908	201.277	UTP23;PPAN;NOP53
1	GO_Molecular_Function_2021	telomerase RNA binding (GO:0070034)	2/22	0.00223436	0.0105624	0	0	32.1226	196.07	EXOSC10;NOP10
1	GO_Molecular_Function_2021	GTP binding (GO:0005525)	4/189	0.00315522	0.0136726	0	0	7.11748	40.9874	LSG1;GNL2;GNL1;GTPBP4
1	GO_Molecular_Function_2021	guanyl ribonucleotide binding (GO:0032561)	4/214	0.00490583	0.018828	0	0	6.26222	33.2983	LSG1;GNL2;GNL1;GTPBP4
1	GO_Molecular_Function_2021	GTPase activity (GO:0003924)	4/216	0.00506907	0.018828	0	0	6.20252	32.7778	LSG1;GNL2;GNL1;GTPBP4
2	GO_Molecular_Function_2021	RNA binding (GO:0003723)	71/1406	4.12409e-74	1.44343e-72	0	0	141.217	23862.1	RPL4;RPL5;RPL30;RPL3;RPL32;RPL31;RPL34;RPLP0;RPL10A;RPL8;RPL6;RPL7;RPS4X;RPS15;RPL7A;RPS14;RPS17;RPS16;RPL18A;RPS19;RPS18;RPL36;RPL38;RPS11;RPS10;RPS13;RPS12;RPS9;RPL21;RPS7;RPS8;RPL23;RPS5;RPL22;RPS6;RPL13A;RPS3A;RPSA;RPL7L1;RPL37A;RPL24;RPL27;RPL26;RPL29;RPL28;RPL10;RPL12;RPL11;RPL36A;RPS27L;RPS15A;RPL14;RPL13;RPL15;RPS2;RPL18;RPL17;RPL19;RPL35A;RPL23A;RPS26;RPS25;RPS28;RPS27;RPL27A;RPL22L1;RPS…
2	GO_Molecular_Function_2021	rRNA binding (GO:0019843)	9/42	5.20776e-14	9.11359e-13	0	0	78.6126	2404.45	RPL5;RPS14;RPS9;RPL12;RPL23;RPS5;RPL11;RPLP0;RPS13
2	GO_Molecular_Function_2021	ubiquitin ligase inhibitor activity (GO:1990948)	6/8	8.0435e-14	9.38408e-13	0	0	830	25025.6	RPS15;RPL5;RPS7;RPL23;RPL11;RPS20
2	GO_Molecular_Function_2021	ubiquitin-protein transferase inhibitor activity (GO:0055105)	6/9	2.40568e-13	2.10497e-12	0	0	553.306	16076.7	RPS15;RPL5;RPS7;RPL23;RPL11;RPS20
2	GO_Molecular_Function_2021	mRNA 5'-UTR binding (GO:0048027)	6/25	4.82813e-10	3.37969e-09	0	0	87.2939	1872.57	RPL5;RPS14;RPS7;RPS3A;RPL26;RPS13
2	GO_Molecular_Function_2021	mRNA binding (GO:0003729)	11/263	5.89339e-09	3.43781e-08	0	0	12.8151	242.839	RPS26;RPL5;RPS14;RPS7;RPS5;RPL13A;RPS3A;RPL26;RPS2;RPS13;RPL7
2	GO_Molecular_Function_2021	cadherin binding (GO:0045296)	10/322	4.86177e-07	2.43089e-06	0	0	9.24302	134.363	RPS26;RPL7A;RPL34;RPL14;RPL24;RPL23A;RPL15;RPS2;RPL29;RPL6
2	GO_Molecular_Function_2021	large ribosomal subunit rRNA binding (GO:0070180)	3/5	5.67394e-07	2.48235e-06	0	0	398.4	5729.87	RPL12;RPL23;RPLP0
2	GO_Molecular_Function_2021	small ribosomal subunit rRNA binding (GO:0070181)	2/9	0.000531046	0.00185866	0	0	74.8684	564.557	RPS14;RPS13
2	GO_Molecular_Function_2021	5S rRNA binding (GO:0008097)	2/9	0.000531046	0.00185866	0	0	74.8684	564.557	RPL5;RPL11
2	GO_Molecular_Function_2021	fibroblast growth factor binding (GO:0017134)	2/21	0.00300524	0.00956213	0	0	27.5665	160.09	RPS19;RPS2
3	GO_Molecular_Function_2021	RNA binding (GO:0003723)	63/1406	2.26025e-69	1.87601e-67	0	0	290.701	45949	DDX46;EIF4A3;DDX42;HNRNPU;HNRNPR;CASC3;YBX1;ELAVL1;EFTUD2;PTBP1;SNRPD2;SNRPD1;SNRNP70;DHX15;DHX16;MTREX;SNRPD3;NCBP2;DDX39A;DDX39B;HNRNPH1;SRSF3;SNRPA1;SNRPF;SRSF6;SRSF7;SNRPA;SRSF9;SNRPB;DDX5;RBM8A;DHX9;SRSF1;DDX23;SNU13;PABPN1;U2AF2;PCBP1;TRA2B;PCBP2;DHX38;HNRNPA1;SRSF10;HNRNPA0;ALYREF;UPF3B;MAGOHB;LSM4;LSM3;LSM2;HNRNPL;HNRNPM;NUDT21;LSM7;HNRNPK;LSM6;HNRNPF;HNRNPA2B1;HNRNPD;PRPF31;RNPS1;HNRNPC;…
3	GO_Molecular_Function_2021	mRNA binding (GO:0003729)	25/263	1.91713e-30	7.95608e-29	0	0	50.4612	3452.89	DDX5;RBM8A;DHX9;SRSF1;EIF4A3;HNRNPU;HNRNPR;ELAVL1;PTBP1;SNRNP70;PCBP1;TRA2B;PCBP2;HNRNPA0;NCBP2;UPF3B;HNRNPL;HNRNPM;NUDT21;HNRNPK;HNRNPA2B1;RNPS1;HNRNPC;SRSF6;RBMX
3	GO_Molecular_Function_2021	snRNA binding (GO:0017069)	14/43	3.01776e-25	8.34912e-24	0	0	184.794	10433.5	NCBP2;HNRNPU;SNU13;LSM4;LSM2;EFTUD2;LSM7;DDX39B;SNRNP70;SNRPB2;PRPF31;SNRPA1;SNRPD3;SNRPA
3	GO_Molecular_Function_2021	pre-mRNA binding (GO:0036002)	8/29	3.68124e-14	7.63857e-13	0	0	130.791	4045.76	HNRNPL;PTBP1;DDX5;U2AF2;TRA2B;HNRNPU;HNRNPA1;SRSF6
3	GO_Molecular_Function_2021	mRNA 3'-UTR binding (GO:0003730)	8/85	3.57231e-10	5.93003e-09	0	0	35.5701	773.743	NUDT21;DDX5;HNRNPA2B1;HNRNPU;RNPS1;HNRNPC;ELAVL1;HNRNPA0
3	GO_Molecular_Function_2021	U6 snRNA binding (GO:0017070)	5/14	6.55933e-10	9.07374e-09	0	0	181.466	3837.1	LSM7;DDX39B;LSM4;LSM3;LSM2
3	GO_Molecular_Function_2021	single-stranded RNA binding (GO:0003727)	6/45	7.53446e-09	8.93372e-08	0	0	51.0128	954.133	PTBP1;DHX9;U2AF2;HNRNPF;HNRNPU;HNRNPA1
3	GO_Molecular_Function_2021	poly-pyrimidine tract binding (GO:0008187)	5/25	1.6928e-08	1.75628e-07	0	0	81.6148	1460.44	PTBP1;U2AF2;HNRNPH1;HNRNPU;HNRNPC
3	GO_Molecular_Function_2021	regulatory RNA binding (GO:0061980)	5/40	2.01811e-07	1.86115e-06	0	0	46.6019	718.411	DHX9;HNRNPA2B1;YBX1;HNRNPA1;ELAVL1
3	GO_Molecular_Function_2021	U4 snRNA binding (GO:0030621)	3/6	6.81583e-07	5.65714e-06	0	0	316.365	4492.02	DDX39B;PRPF31;SNU13
3	GO_Molecular_Function_2021	telomerase RNA binding (GO:0070034)	4/22	7.56408e-07	5.70745e-06	0	0	71.3835	1006.13	HNRNPU;HNRNPC;SNRPD3;SNRPB
3	GO_Molecular_Function_2021	U1 snRNA binding (GO:0030619)	3/8	1.89945e-06	1.31379e-05	0	0	189.8	2500.41	SNRNP70;SNRPB2;SNRPA
3	GO_Molecular_Function_2021	miRNA binding (GO:0035198)	4/30	2.77819e-06	1.77377e-05	0	0	49.3995	632.003	HNRNPA2B1;YBX1;HNRNPA1;ELAVL1
3	GO_Molecular_Function_2021	single-stranded DNA binding (GO:0003697)	5/97	1.71019e-05	0.00010139	0	0	17.6782	194.041	DHX9;PCBP1;PCBP2;HNRNPU;HNRNPA1
3	GO_Molecular_Function_2021	mRNA 3'-UTR AU-rich region binding (GO:0035925)	3/22	5.05374e-05	0.00027964	0	0	49.9123	493.772	NUDT21;ELAVL1;HNRNPA0
3	GO_Molecular_Function_2021	double-stranded RNA binding (GO:0003725)	4/73	9.91991e-05	0.000514595	0	0	18.5741	171.223	DHX9;DHX15;HNRNPU;ELAVL1
3	GO_Molecular_Function_2021	N6-methyladenosine-containing RNA binding (GO:1990247)	2/7	0.000222837	0.00108797	0	0	124.556	1047.4	HNRNPA2B1;HNRNPC
3	GO_Molecular_Function_2021	G-rich strand telomeric DNA binding (GO:0098505)	2/10	0.000474465	0.00218781	0	0	77.8359	595.703	HNRNPA2B1;HNRNPA1
3	GO_Molecular_Function_2021	single-stranded telomeric DNA binding (GO:0043047)	2/12	0.000692924	0.00302698	0	0	62.2625	452.934	HNRNPA2B1;HNRNPA1
3	GO_Molecular_Function_2021	RNA polymerase binding (GO:0070063)	2/18	0.00158594	0.00658164	0	0	38.9023	250.787	PABPN1;DHX9
3	GO_Molecular_Function_2021	poly(A) binding (GO:0008143)	2/22	0.00237417	0.00895711	0	0	31.1156	188.035	EIF4A3;HNRNPU
3	GO_Molecular_Function_2021	poly(U) RNA binding (GO:0008266)	2/22	0.00237417	0.00895711	0	0	31.1156	188.035	HNRNPH1;HNRNPC
3	GO_Molecular_Function_2021	poly-purine tract binding (GO:0070717)	2/28	0.00383581	0.0138423	0	0	23.9279	133.12	EIF4A3;HNRNPU
3	GO_Molecular_Function_2021	RNA polymerase II complex binding (GO:0000993)	2/32	0.00499069	0.0162969	0	0	20.7333	109.89	DHX9;HNRNPU
3	GO_Molecular_Function_2021	telomeric DNA binding (GO:0042162)	2/33	0.00530142	0.0162969	0	0	20.0635	105.128	HNRNPA2B1;HNRNPD
3	GO_Molecular_Function_2021	RNA polymerase core enzyme binding (GO:0043175)	2/33	0.00530142	0.0162969	0	0	20.0635	105.128	DHX9;HNRNPU
3	GO_Molecular_Function_2021	basal RNA polymerase II transcription machinery binding (GO:0001099)	2/33	0.00530142	0.0162969	0	0	20.0635	105.128	DHX9;HNRNPU

## Sheet: cluster1 components
ID
ESF1
EXOSC5
RBM28
CEBPZ
NOP53
PPAN
GRWD1
NAT10
MPHOSPH6
RTCA
LSG1
EXOSC7
NOP9
PELP1
UTP23
ZNF622
SENP3
EXOSC4
NOC2L
KRI1
EXOSC3
ISG20L2
NOP10
GNL3L
RRP1B
LYAR
SDAD1
MAK16
GTPBP4
RRP15
BCCIP
MDN1
RPF1
EXOSC1
SURF6
EXOSC2
GNL2
ZNF593
LAS1L
TEX10
TSR2
GNL1
EXOSC10
NSUN6
NOL9
DIS3
PAK1IP1
EXOSC9
NOL10
NOP2
EXOSC8
PUM3
NOLC1
PWP1
FTSJ3
EXOSC6
DNTTIP2
NLE1
RRP1
NMD3
WDR74
RRP12
WDR18
NOP16

## Sheet: cluster2 componenets
ID
RPL18A
RPL19
RPS12
RPS16
RPL8
RPS11
RPS23
RPS9
RPL13
RPL15
RPL38
RPL4
RPS15A
RPLP2
RPS27L
RPS7
RPL7
RPS2
RPS21
RPL3
RPL27A
RPL21
RPLP1
RPS17
RPS3A
RPSA
RPL22L1
RPL22
RPS26
RPL12
RPS27
RPL5
RPL7A
RPS4X
RPL10A
EIF6
RPL11
RPS6
RPL13A
RPL24
RPL34
RPS29
RPL14
RPS8
RPS14
RPL31
RPL23A
RPS18
RPL17
RPL9; RPL9P7; RPL9P8; RPL9P9
RPL6
DOCK4
RPL36A
RPL10
RPS24
RPL32
RPL37A
RPL7L1
RPL29
RPL35A
RPL23
RPL30
RPL26L1
RPS20
RPS25
RPS13
RPL18
RPLP0
RPL28
RPL26
RPL36
RPL27
RPS15
RPS19
RPS28
RPS5
RPS10
RSRC1

## Sheet: cluster3 componenets
ID
SNRPD3
PABPN1
HNRNPL
DDX5
PRPF19
SRSF9
MTREX
DDX39A
SNRPA
SRSF6
SNRPB2
LSM7
SNRPA1
SRSF1
CASC3
SNRPF
DHX38
EIF4A3
UPF3B
HNRNPU
NUDT21
SNRPD1
LSM3
PCBP1
U2AF2
DDX23
HNRNPD
HNRNPA0
MAGOHB
PRPF31
HNRNPM
SRSF7
NCBP2
DHX15
HNRNPA1
SNRPD2
HNRNPA2B1
HNRNPH1
PTBP1
PCBP2
DHX9
RBMX
YBX1
SRSF3
HNRNPR
LSM2
HNRNPK
DHX16
DDX39B
SNU13
ELAVL1
EFTUD2
HNRNPF
SNRPE
SNRPB
DDX46
TRA2B
SRSF10
ALYREF
LSM6
HNRNPC
RNPS1
RBM8A
DDX42
LSM4
SNRNP70
