# Supplementary material for: Protein Condensate Atlas from predictive models of heteromolecular condensate composition
Source: Nat Commun. 2024 Jul 10;15:5418. doi: 10.1038/s41467-024-48496-7 (PMC11237133; doi:10.1038/s41467-024-48496-7)
Supplement: Supplementary file 9 — Supplementary Dataset 6 [file 41467_2024_48496_MOESM9_ESM.xlsx]

## Sheet: GO_term_enrichments
Supplementary Dataset 6. Most enriched GO-terms in the clusters where protein-specific interactions play a key role (Figure 3d, pink).
Cluster #	Gene_set	Term	Overlap	P-value	Adjusted P-value	Old P-value	Old Adjusted P-value	Odds Ratio	Combined Score	Genes
4	GO_Molecular_Function_2021	procollagen-proline dioxygenase activity (GO:0019798)	4/8	1.32187e-12	3.9656e-12	0	0	3997.4	109337	P4HA2;P3H2;P3H1;P3H3
4	GO_Molecular_Function_2021	procollagen-proline 4-dioxygenase activity (GO:0004656)	1/5	0.00224816	0.00337224	0	0	624.594	3808.55	P4HA2
4	GO_Molecular_Function_2021	peptidyl-proline 4-dioxygenase activity (GO:0031545)	1/8	0.00359491	0.00359491	0	0	356.857	2008.48	P4HA2
5	GO_Molecular_Function_2021	DNA-directed 5'-3' RNA polymerase activity (GO:0003899)	10/29	7.0844e-27	5.3133e-26	0	0	2627.24	158191	POLR2A;POLR2B;POLR2C;POLR2D;POLR2E;POLR2F;POLR2G;POLR2I;POLR2J;POLR2L
5	GO_Molecular_Function_2021	5'-3' RNA polymerase activity (GO:0034062)	10/29	7.0844e-27	5.3133e-26	0	0	2627.24	158191	POLR2A;POLR2B;POLR2C;POLR2D;POLR2E;POLR2F;POLR2G;POLR2I;POLR2J;POLR2L
5	GO_Molecular_Function_2021	single-stranded DNA binding (GO:0003697)	3/97	3.87227e-05	0.000193614	0	0	57.7137	586.319	POLR2D;POLR2G;POLR2H
5	GO_Molecular_Function_2021	single-stranded RNA binding (GO:0003727)	2/45	0.000442778	0.00166042	0	0	77.2984	596.933	POLR2D;POLR2G
5	GO_Molecular_Function_2021	DNA binding (GO:0003677)	4/811	0.0019394	0.00498729	0	0	9.50632	59.3706	POLR2A;POLR2D;POLR2G;POLR2H
5	GO_Molecular_Function_2021	RNA binding (GO:0003723)	5/1406	0.00199491	0.00498729	0	0	7.36974	45.8188	POLR2A;POLR2B;POLR2D;POLR2G;GTF2F1
5	GO_Molecular_Function_2021	LRR domain binding (GO:0030275)	1/14	0.00975859	0.0182974	0	0	118.183	547.143	POLR2J
5	GO_Molecular_Function_2021	phosphatase activator activity (GO:0019211)	1/14	0.00975859	0.0182974	0	0	118.183	547.143	GTF2F1
6	GO_Molecular_Function_2021	oxidoreductase activity, acting on a sulfur group of donors, oxygen as acceptor (GO:0016670)	1/7	0.00279702	0.0111744	0	0	475.857	2797.66	PCYOX1L
6	GO_Molecular_Function_2021	translation elongation factor activity (GO:0003746)	1/14	0.0055872	0.0111744	0	0	219.549	1138.86	GTPBP2

## Sheet: cluster4 all componenets
Gene
PLOD1
PLOD3
P3H1
COLGALT1
PLOD2
P3H2
CRTAP
P4HA2
P3H3

## Sheet: cluster5 all componenets
Gene
POLR2C
POLR2I
POLR2D
POLR2J
POLR2G
POLR2L
GTF2F2
POLR2K
POLR2B
GTF2F1
POLR2F
POLR2H
POLR2E
POLR2A

## Sheet: cluster6 all componenets
ID
PCYOX1L
SERPING1
GTPBP2
TOR4A
F8
NHLRC2
MAGED2
TEX264
