# Supplementary material for: Protein Condensate Atlas from predictive models of heteromolecular condensate composition
Source: Nat Commun. 2024 Jul 10;15:5418. doi: 10.1038/s41467-024-48496-7 (PMC11237133; doi:10.1038/s41467-024-48496-7)
Supplement: Supplementary file 10 — Supplementary Dataset 7 [file 41467_2024_48496_MOESM10_ESM.xls]

## Sheet: HPA_results
Supplementary Dataset 7. Top 10 highest and lowest predicted proteins by the condensate localisation model and their experimental condensate localisation based on the data in the Human Protein Atlas.
Gene	COND+ prediction	Inspection of HPA images	link to image
CFAP53	0.858036	Condensates visible in some cells	http://v18.proteinatlas.org/images/41069/565_F7_2_blue_red_green.jpg
CCDC77	0.812948	Condensates visible	http://v18.proteinatlas.org/images/38854/411_E12_3_blue_red_green.jpg
DACT3	0.802737	Condensates visible in some cells	http://v18.proteinatlas.org/images/43053/465_E7_2_blue_red_green.jpg
DDX21	0.801171	Condensates visible	http://v18.proteinatlas.org/images/36592/432_D9_1_blue_red_green.jpg
YBX3	0.78852	no clear condensates	http://v18.proteinatlas.org/images/34838/453_D7_1_blue_red_green.jpg
RPL10L	0.788385	no clear condensates	http://v18.proteinatlas.org/images/11311/90_G2_1_blue_red_green.jpg
CCDC148	0.78575	Condensates visible	http://v18.proteinatlas.org/images/42626/479_F3_1_blue_red_green.jpg
FAM133A	0.78325	Condensates visible	http://v18.proteinatlas.org/images/66175/1478_A12_1_blue_red_green.jpg
NUAK2	0.780721	Condensates may be visible, antibody quality poor	http://v18.proteinatlas.org/images/8958/44_B7_1_blue_red_green.jpg
SAMD14	0.76227	Condensates visible	http://v18.proteinatlas.org/images/51916/1345_C3_2_blue_red_green.jpg
Gene	COND+ prediction		link to image
TMEM11	0.0140731	no clear condensates	http://v18.proteinatlas.org/images/62854/1123_F10_3_blue_red_green.jpg
SEC22C	0.0201641	no clear condensates	http://v18.proteinatlas.org/images/55594/874_A8_3_blue_red_green.jpg
GCSH	0.0202611	Potential cytoplasmic condensates	http://v18.proteinatlas.org/images/41368/490_C10_1_blue_red_green.jpg
KCT2	0.0203557	Potential cytoplasmic condensates	http://v18.proteinatlas.org/images/11951/1756_B5_5_blue_red_green.jpg
CGB2	0.0226897	no clear condensates, antibody quality poor	http://v18.proteinatlas.org/images/38934/566_D7_2_blue_red_green.jpg
SPATA12	0.0231714	no clear condensates	http://v18.proteinatlas.org/images/43323/470_F5_1_blue_red_green.jpg
UBL3	0.0233798	no clear condensates	http://v18.proteinatlas.org/images/53772/833_G11_2_blue_red_green.jpg
UBE2V1	0.0239611	no clear condensates	http://v18.proteinatlas.org/images/53186/802_B3_1_blue_red_green.jpg
SHISA3	0.0250239	no clear condensates	http://v18.proteinatlas.org/images/54754/875_B3_5_blue_red_green.jpg
WDR83OS	0.0251422	no clear condensates	https://v18.proteinatlas.org/images/65685/1234_C9_2_blue_red_green.jpg
yellow proteins are highlighted in Figure 4.
