# Supplementary material for: Protein Condensate Atlas from predictive models of heteromolecular condensate composition
Source: Nat Commun. 2024 Jul 10;15:5418. doi: 10.1038/s41467-024-48496-7 (PMC11237133; doi:10.1038/s41467-024-48496-7)
Supplement: Supplementary file 11 — Supplementary Dataset 8 [file 41467_2024_48496_MOESM11_ESM.xlsx]

## Sheet: sheet1
Supplementary Dataset 8. Clusters in the Atlas that are enriched for a certain MLO may include additional proteins that can be find within these MLOs.
Sheet1: The composition of the predicted Protein Condensate Atlas and an overview if any of the clusters is enriched in previously characterised MLOs above five
Sheet2: The composition of the clusters that do not include condensation prone proteins.
Cluster index	Genes	cond_prone_protein_count	highest_enrichment	Enrichment_above_5
0	['GNA11', 'P2RY10', 'PROKR2', 'OXT', 'MLNR', 'PIK3R2', 'GNRHR', 'KISS1R', 'KALRN', 'GHSR', 'GNRH2', 'FFAR1', 'F2RL3', 'GNGT1', 'CHRM3', 'NTS', 'GRP', 'NMBR', 'HTR2B', 'PLCB2', 'PIK3R3', 'GNA15', 'NPFF', 'GPR65', 'PROK1', 'GNA12', 'HTR2C', 'GNRH1', 'NPFFR1', 'CYSLTR2', 'GNAQ', 'PTGER1', 'HCRT', 'CCKAR', 'PROK2', 'F2RL2', 'F2RL1', 'AVPR1A', 'TACR3', 'TRH', 'TACR1', 'NTSR2', 'P2RY1', 'GRM5', 'CHRM1'…	61	Cajal body
1	['ITGA3', 'MYOC', 'DCN', 'TLL1', 'FAP', 'PLOD1', 'CCDC80', 'TGFBR3', 'NID2', 'COMP', 'TFPI2', 'ITGB8', 'PCOLCE', 'PLOD3', 'AEBP1', 'LAMA4', 'P3H1', 'TNN', 'COL21A1', 'ISLR', 'ADAMTS2', 'COLGALT1', 'PXDN', 'LAMA5', 'SERPINF1', 'MATN2', 'ADAMTS8', 'SULF1', 'LOXL4', 'COL8A1', 'CILP', 'LOXL1', 'LTBP2', 'MIA', 'P4HA1', 'GPC1', 'LOXL3', 'LAMC2', 'NID1', 'ITGA9', 'COL5A3', 'COL6A5', 'LUM', 'ADAMTS17', '…	125	P-body
2	['MRPS35', 'MRPS34', 'MRPL28', 'MRPL32', 'MRPL27', 'MRPL51', 'MRPL34', 'MTRFR', 'MRPS25', 'PTCD3', 'ERAL1', 'MRPS36', 'MRPL53', 'MRPL44', 'MRPS9', 'MRPS18B', 'MTIF2', 'MRPS28', 'MRPL49', 'MRPS17', 'MRPL17', 'MRPL10', 'MRPS18C', 'MRPL33', 'GFM2', 'MRPL16', 'MRPL58', 'MRPL39', 'MRPL38', 'MRPL48', 'MRPL57', 'MRPL46', 'TSFM', 'MRPS31', 'MRPS24', 'MRPS23', 'TUFM', 'GADD45GIP1', 'MRPL54', 'MRPL40', 'MR…	44	Stress granule
3	['ZFP64', 'ZNF263', 'ZNF500', 'FIZ1', 'SP4', 'ZNF862', 'PRDM4', 'ZBTB24', 'ZBTB47', 'ZNF141', 'ZNF350', 'PLAGL2', 'ZNF777', 'ZNF232', 'KLF16', 'ZSCAN10', 'ZNF331', 'ZNF236', 'ZNF132', 'PGBD1', 'ZNF24', 'KLF3', 'IKZF4', 'ZNF264', 'WIZ', 'ZNF106', 'PRDM5', 'PATZ1', 'ZNF280D', 'ZNF710', 'ZNF174', 'PRDM15', 'ZFP14', 'POGZ', 'OSR1', 'ZKSCAN7', 'ZNF462', 'NACC2', 'ZNF214', 'ZNF215', 'ZSCAN1', 'ZNF117',…	216	PML nuclear body
4	['ZNF416', 'ZNF184', 'ZNF180', 'ZNF688', 'ZNF442', 'ZNF391', 'ZNF317', 'ZNF10', 'ZNF221', 'ZNF764', 'ZNF557', 'ZNF334', 'ZNF430', 'ZNF175', 'ZNF225', 'ZNF544', 'ZIM3', 'ZNF45', 'ZNF614', 'ZNF16', 'ZNF547', 'ZNF773', 'ZNF551', 'ZNF256', 'ZNF689', 'ZNF19', 'ZNF235', 'ZNF333', 'ZNF251', 'ZNF250', 'ZNF585A', 'ZNF382', 'ZNF613', 'ZNF563', 'ZNF502', 'ZNF319', 'ZNF91', 'ZNF267', 'ZNF582', 'ZNF577', 'ZNF…	275	Nuclear body
5	['NNAT', 'CLDN11', 'CRYM', 'SYT10', 'CDH9', 'CACNG4', 'ADAM23', 'LIN7C', 'DGKI', 'SLC5A11', 'ETNPPL', 'HEPACAM', 'C1QL3', 'TMEM132B', 'GPRC5B', 'TMEM145', 'GAL3ST3', 'MAP6D1', 'C2CD4C', 'SLC25A18', 'MARCHF11', 'GLDN', 'DOC2A', 'PPP1R17', 'PALM', 'EPB41L3', 'TSPOAP1', 'SYT17', 'NPAS3', 'NEGR1', 'TMCC2', 'SLC35F1', 'NOS1AP', 'SYT14', 'NTNG1', 'CDR1', 'PHACTR3', 'SYT15', 'CAMK2N1', 'FAM181B', 'SLC22…	38	P-body
6	['AAAS', 'PNN', 'SETX', 'SART3', 'NUP155', 'COIL', 'FYTTD1', 'NUP85', 'FXR2', 'DAZL', 'ZC3H14', 'SAFB2', 'NUP210', 'PABPC1L', 'EIF4E2', 'NUP42', 'NUP133', 'THOC1', 'KPNA3', 'ACIN1', 'CSE1L', 'NUP54', 'XRN1', 'SUB1', 'THOC3', 'XPO5', 'TPRKB', 'SLC2A12', 'NONO', 'SLC2A13', 'PABPC3', 'ZC3H13', 'MBNL1', 'GEMIN5', 'NUP205', 'SCAF4', 'DDX19B', 'NUP35', 'THOC7', 'WDR82', 'ZRSR2', 'PABPC5', 'GEMIN2', 'LS…	76	Nuclear pore complex	Nuclear speckle, Splicesome, Stress granule core, SMN complex, Nuclear pore complex
7	['PAIP1', 'DIS3L2', 'DIS3L', 'XPOT', 'DCP2', 'EIF4G3']	4	P-body	P-body
8	['YTHDC2', 'TARDBP', 'THOC2', 'DHX40', 'DHX29', 'RBM39', 'HNRNPH3', 'CPSF6', 'RAVER1', 'GLE1', 'RBM14', 'KHDRBS1', 'BOLL', 'DHX34', 'SARNP', 'SFPQ', 'MATR3', 'ILF2', 'CHTOP', 'DDX20', 'FUBP1', 'TRNAU1AP', 'RBM3', 'DDX1', 'KHSRP', 'DDX3X', 'SSB', 'POLDIP3', 'TIA1', 'ILF3', 'DHX57', 'DHX30', 'SRSF12', 'DHX36', 'NXF1', 'SLIRP', 'ERH', 'CIRBP', 'SAFB', 'TAF15', 'DDX6', 'HNRNPCL2', 'HNRNPCL1', 'POLR2A…	40	SMN complex	Nuclear speckle, Paraspeckle, Splicesome, Stress granule core, SMN complex, Nuclear pore complex, IMP1 ribonucleoprotein granule, Sam68 nuclear body
9	['KIF22', 'TRIP13', 'ZW10', 'CENPM', 'VRK1', 'STAG2', 'ORC6', 'OIP5', 'RAD51AP1', 'FBXO5', 'NCAPH', 'MND1', 'DLGAP5', 'KNSTRN', 'PIMREG', 'NCAPG', 'GINS2', 'TROAP', 'ESPL1', 'KIF23', 'KIF11', 'NDC80', 'TAOK1', 'PRR11', 'GINS1', 'KIF18A', 'SGO1', 'POLQ', 'NEIL3', 'DEPDC1B', 'CENPE', 'SPDL1', 'POLA2', 'DBF4', 'ANLN', 'TMPO', 'TICRR', 'KIF2B', 'PLK4', 'NUF2', 'CENPC', 'MMS22L', 'CDCA5', 'GINS4', 'CE…	106	Nuclear pore complex	Nuclear pore complex
10	['HOXC12', 'PBX4', 'ISX', 'ARGFX', 'DPPA5', 'ZNF503', 'NKX1-1', 'DUXA', 'SKOR2']	6	Nuclear body
11	['CBFA2T3', 'FOXD4L1', 'ARNT2', 'SNAI3', 'FOXN3', 'TEAD3', 'ESRRG', 'ETV3', 'SPDEF']	7	Stress granule
12	['HOXA11', 'HOXC8', 'GSC2', 'FOXJ2', 'DMRT3', 'TFAP2C', 'DLL3', 'TBX15', 'SIX4', 'DKK4', 'TLE5', 'CRX', 'HOXA2', 'LFNG', 'HOXA5', 'HOXA6', 'HOXA13', 'PHOX2B', 'MYF6', 'FZD10', 'POU4F3', 'HAND1', 'CDX1', 'HES1', 'TLX2', 'DLX2', 'VAX2', 'GSC', 'HOXB8', 'HOXB5', 'HOXB7', 'PRRX1', 'DLX4', 'TBX4', 'HOXA7', 'NEUROG3', 'NEUROD4', 'HOXC13', 'HOXC6', 'TCF15', 'TLE6', 'SMO', 'HOXD9', 'HOXD10', 'HOXD11', 'S…	202	Sam68 nuclear body
13	['MZF1', 'SALL4', 'MEIS1', 'MAML1', 'KLF15', 'BCL11A', 'GFI1B', 'NR5A2', 'MAFB', 'KLF9', 'ZFPM2', 'SATB1', 'RUNX1T1', 'PBX1', 'ESRRB']	12	PML nuclear body	PML nuclear body
14	['KMT5C', 'ZNF629', 'NACC1', 'ZNF436', 'PHF23', 'ZNF569', 'ZNF44', 'ZNF541', 'ZNF501']	8	PML nuclear body	PML nuclear body
15	['SIRT4', 'MAZ', 'AGO2', 'SIRT2', 'PIAS1', 'RARA', 'CREBBP', 'EP300', 'ATF2', 'MECOM', 'RB1', 'MEF2D', 'CTBP1', 'RUNX1', 'E4F1', 'BANF1', 'SP3', 'HIC1', 'ZBTB33', 'ARID1A', 'SIRT7', 'RARB', 'SIRT6', 'MYB', 'ARID1B', 'NCOA3', 'TET1', 'OGT', 'MED12', 'CDK8', 'NCOR2', 'RARG', 'MECP2', 'RXRA', 'NKRF', 'TET2', 'BMI1', 'SIRT5']	27	Nuclear speckle
16	['CBX7', 'H1-3', 'PHC2', 'USP22', 'HNMT', 'RCOR2', 'SMYD4', 'TADA3', 'SMARCE1', 'TNRC6C', 'GATAD2B', 'MTF2', 'PHF1', 'NCOA6', 'TNRC6A', 'BRMS1', 'KDM4E', 'TNRC6B', 'HOXB3', 'PHC1', 'SUDS3', 'CDYL2', 'PHF19']	19	P-body
17	['HDAC7', 'KDM4B', 'CBX5', 'BRD1', 'HDAC10', 'SUPT16H', 'TBL1X', 'KAT2A', 'HDAC5', 'ASF1A', 'NFYB', 'YEATS4', 'SMARCC1', 'KDM6B', 'BRD8', 'MBD2', 'KAT7', 'WDR59', 'KMT2C', 'YY1', 'RCOR1', 'CHD5', 'SRCAP', 'SETD1A', 'SMARCB1', 'HIRA', 'EED', 'BRD4', 'KAT2B', 'CTCF', 'ARID4B', 'RBBP5', 'HDAC4', 'DNMT3A', 'SMARCA2', 'SMARCC2', 'NCOR1', 'CHCT1', 'CBX8', 'CBX4', 'DNMT3L', 'SETDB1', 'SETD7', 'H2BC1', '…	192	Stress granule core
18	['CACNG3', 'PSD', 'SYT13', 'CBLN4', 'PDZD4', 'ADAM11', 'MT3', 'STX1B', 'PVALB', 'SLC32A1', 'CBLN1', 'NEFM', 'SLC17A7', 'APLP1', 'RAB3A', 'SLC6A7', 'SLC8A2', 'SCRT2', 'SYNGR3', 'SEZ6L', 'ATP1B2', 'HCN2', 'IGSF21', 'PCDHGC5', 'NCAN', 'CALY', 'SNAP25', 'HAPLN2', 'SYT4', 'PMP2', 'DUSP26', 'ANO3', 'KCNH3', 'RGS8', 'TTBK1', 'SYT1', 'NOL4', 'RIMBP2', 'CDH20', 'GRIK5', 'SLC17A6', 'SYP', 'ATP2B3', 'BARHL1…	161	PML nuclear body
19	['PPP5C', 'TRIB2', 'CTTNBP2', 'PPP2R5B', 'ANKRD54', 'TUBB1', 'TRIB3', 'GABPB1', 'PPP2CB', 'DUSP3', 'STK38', 'NUDT12', 'TRIM23', 'ABTB1', 'STYXL1', 'YWHAH', 'ILKAP', 'PI4KA', 'KIDINS220', 'TUBB2B', 'SNCAIP', 'PPP2R5A', 'MIB1', 'MAPK6', 'PIK3C3', 'INVS', 'CDKN2C', 'PPP1R12C', 'TANC1', 'YWHAE', 'ANK1', 'ANKRD52', 'ANKRD10', 'HUNK', 'NFKBIE', 'PPP4C', 'ANKRD44', 'PPM1B', 'ASZ1', 'PPEF2', 'STARD9', 'A…	131	PML nuclear body
20	['MAPK13', 'MAPK12', 'MAP3K10', 'ERN2', 'RHEB', 'PHLPP1', 'PTPN23', 'DUSP2', 'TSC1', 'RRAD', 'MOS', 'TNS3', 'PAK2', 'PPM1A', 'DMPK', 'MAP3K20', 'PRKAR1A', 'DUSP7', 'MAP3K9']	11	Paraspeckle
21	['MRPS10', 'EIF3D', 'EIF5', 'EEF1A2', 'KCND1', 'EIF3E', 'KCNA7', 'RPL18A', 'SEC61B', 'RPL19', 'DRG2', 'RPS12', 'EIF1B', 'RPN2', 'SEC61A1', 'SSR1', 'MRPS7', 'EIF3K', 'RPS16', 'EIF2S3', 'MRPL4', 'EIF3G', 'EEFSEC', 'HSPBP1', 'EIF2S1', 'CCT7', 'RPL35', 'MRPL15', 'EIF3J', 'MARS1', 'TRAM1', 'RPL8', 'SMG6', 'SPCS2', 'MRPL3', 'SSR3', 'EIF4H', 'SRP14', 'EFL1', 'RPL3L', 'SMG9', 'RPS11', 'EIF2D', 'MRPS5', '…	142	IMP1 ribonucleoprotein granule	IMP1 ribonucleoprotein granule
22	['KRT33A', 'KRT23', 'UPK3A', 'KRT37', 'KRT32', 'KCT2', 'KRT13', 'KRT38', 'KRT9', 'KRT12', 'KRT31', 'KRT33B', 'KRT1', 'KRT75', 'KRT6C', 'KRT6B', 'KRT15', 'KRTAP9-8', 'UPK3B', 'KRT85', 'KRT84', 'KRT82', 'PKP1', 'UPK2', 'UPK1B', 'KRT24', 'KRT71', 'KRT10', 'GSDMC', 'KRT83', 'KRT72', 'KRTCAP2', 'KRT16', 'KRT27', 'GSDMA', 'KRT28', 'KRTAP1-1', 'KRT78', 'KRT73', 'KRT74', 'KRT17', 'KRT25', 'KRT2', 'KRTAP4…	80	PML nuclear body
23	['SIRT1', 'FOSB', 'JUND', 'CCND2', 'FOSL2', 'SRF', 'LGALS4', 'JUNB', 'TERT', 'SP1', 'MDM4', 'GADD45A', 'CCND3', 'DAXX', 'RGCC', 'RUNX3', 'CEBPA', 'DICER1']	11	PML nuclear body	PML nuclear body, Cajal body
24	['CDH1', 'ERBB3', 'NOTCH1', 'SMAD3', 'RET', 'TGFBR1', 'ETS1']	4	Cajal body	PML nuclear body, Cajal body
25	['RRN3', 'SNAPC1', 'BRF2', 'SNAPC2', 'SUPT4H1', 'MED31', 'TCEANC2', 'TBPL1', 'ELL2', 'MED17', 'ELOF1', 'TAF4', 'MED10', 'MED4', 'INTS13', 'ICE2', 'CCNT1', 'ELL', 'MED26', 'GTF3C3', 'CCNT2', 'AFF4', 'TAF4B', 'EAF2', 'MED21', 'GTF2E1', 'MED7', 'SSU72', 'POLR3K', 'IWS1', 'ICE1', 'MED30', 'PHAX', 'SNAPC4', 'POLR2M', 'INTS6', 'INTS3', 'SNAPC5', 'ELL3', 'MED14', 'MED25', 'INTS5', nan, 'POLR2J2', 'ELOA2…	54	Cajal body	Cajal body
26	['CDK13', 'PAF1', 'TBPL2', 'TAF12', 'BTAF1', 'DIDO1', 'TAF10', 'YEATS2', 'TAF7', 'CDK20', 'TAF9B', 'BDP1', 'TAF7L', 'POLR1G']	11	Nuclear speckle
27	['HAUS4', 'CEP41', 'NEK9', 'TTC21B', 'B9D2', 'HAUS3', 'KIF17', 'TUBA4A', 'TUBGCP6', 'TUBG2', 'TUBG1', 'HAUS8', 'CEP135', 'TMEM231', 'DCTN3', 'HAUS2', 'TUBGCP4', 'B9D1', 'TUBGCP3', 'CEP76', 'MARK4', 'CLASP1', 'TUBB4A', 'CEP72', 'CEP70', 'PRKAR2B', 'TTBK2', 'BBS4', 'NEK8', 'NINL', 'CEP164', 'SCLT1', 'MZT2B', 'HAUS1', 'SASS6', 'TUBA1A', 'CEP120', 'TCTN2', 'CEP89', 'MZT2A', 'IQCB1', 'IFT80', 'NPHP1',…	74	Stress granule core
28	['GPKOW', 'AQR', 'RBM22', 'SF3A1', 'SNRPD3', 'PHF5A', 'PAPOLA', 'PABPN1', 'CSTF1', 'PQBP1', 'POLR2C', 'HNRNPL', 'SF3A2', 'POLR2I', 'DDX5', 'PRPF19', 'SRSF9', 'SF3B6', 'SYF2', 'CPSF3', 'DDX39A', 'SNRPA', 'SRSF6', 'SNRNP27', 'SNRPC', 'SYMPK', 'SNRPB2', 'RALY', 'SUGP1', 'LSM8', 'LSM7', 'PPIL4', 'FUS', 'SNRPA1', 'PRPF38A', 'SRSF1', 'WBP11', 'PPWD1', 'SNW1', 'RBM25', 'DHX8', 'SNRNP40', 'DNAJC8', 'CASC…	131	Splicesome	Nuclear body, Nuclear speckle, Paraspeckle, Splicesome, Stress granule core, Cajal body, SMN complex, IMP1 ribonucleoprotein granule, Sam68 nuclear body
29	['GOLGA3', 'MLPH', 'TRIP11', 'SGSM2', 'GOLPH3L', 'CNIH3', 'YIPF5', 'BICD1', 'SEC16B', 'RUFY1', 'DENND5A', 'TBC1D28', 'BICD2', 'RABIF', 'TBC1D13', 'RASEF', 'EXOC3L4', 'SGSM1', 'DENND4C', 'SNX12', 'TBC1D3E']	14	Nuclear pore complex	Nuclear pore complex
30	['LAPTM4A', 'GDAP1', 'TSPAN12', 'FKTN', 'KCTD10', 'TULP1', 'PCDHB7', 'PCDHB15', 'HEATR5B', 'TTL', 'CAMSAP2', 'FILIP1', 'YIPF4', 'PCDHB8', 'PCDHB14', 'PCDHB12', 'BBS9', 'IFT81', 'SSPN', 'RTN2', 'CDC42EP1', 'SEC14L5', 'LRP3', 'EFR3A', nan, 'PRPH', 'OSBPL8', 'EPB41L4A', 'MESD', 'SPG11', 'LMF1', 'DENND3', 'DGCR2', 'POPDC2', 'EVC', 'SCAMP2', 'EMP3', 'ARL6IP5', 'RABL3', 'N4BP3', 'VWDE', 'CDC42EP2', 'EP…	123	Stress granule
31	['PPP1R3F', 'NFE2L3', 'TRO', 'MLF2', 'THAP7', 'DDTL', 'GTPBP1', 'HMGXB4', 'TTLL12', 'ZBED4', 'CGRRF1', 'CINP', 'C20orf27', 'RHOXF1', 'NXT2', 'CLC', 'DBP', 'RANGRF', 'FRG1', 'C12orf57', 'THG1L', 'MORC1', 'KLHL18', 'NEK4', 'DOP1A', 'CCDC92', 'NUDCD1', 'CCDC77', 'FAM53C', 'RSRP1', 'APOBEC2', 'MEA1', 'NCLN', 'TRPC4AP', 'XPO7', 'FAM98C', 'ATXN10', 'WDR44', 'DCAF15', 'RFXAP', 'BTG1', 'DZIP1', 'AKIRIN2'…	243	PML nuclear body
32	['ERCC1', 'RFC2', 'DMC1', 'POLE2', 'APEX1', 'NTHL1', 'RNASEH2A', 'RPA3', 'STN1', 'FANCE', 'MLH1', 'ORC2', 'MSH6', 'MAD2L2', 'POLK', 'UNG', 'RIF1', 'HELB', 'PARP2', 'RRM2B', 'RPA1', 'DDB2', 'ORC3', 'REV1', 'HUS1', 'BRIP1', 'TOPBP1', 'PALB2', 'TIPIN', 'XRCC1', 'MSH4', 'LIG1', 'POLD3', 'WDR76', 'HAT1', 'ZRANB3', 'RAD18', 'ERCC8', 'MSH3', 'POLB', 'NBN', 'PMS2', 'FANCM', 'TERF1', 'UHRF2', 'SSRP1', 'XP…	111	PML nuclear body	PML nuclear body
33	['USP28', 'APPBP2', 'OTUD5', 'DERL2', 'ERLEC1', 'HSPB11', 'OTUB2', 'USP18', 'JOSD1', 'ST13', 'TXNL1', 'RNF125', 'USP11', 'ZFAND1', 'SGTA', 'CHMP5', 'SHPK', 'USP5', 'TTC31', 'RNF103', 'ZFAND5', 'VPS4B', 'RNF11', 'MOCS3', 'KATNAL2', 'PEX1', 'EGLN3', 'CUL9', 'USP29', 'VPS4A', 'RNF122', 'USP30', 'RNFT2', 'USP37', 'ECPAS', 'DERL1', 'RNF38', 'USP2', 'TTC19', 'BFAR', 'ZFAND6', 'FAF2', 'DNAJB6', 'N4BP1',…	134	Nuclear pore complex
34	['CAMK1G', 'ACTL6B', 'CHGA', 'PRKCG', 'KCNH1', 'SHANK1', 'SCN1A', 'ABCC8', 'BRSK1', 'DSCAML1', 'CABP1', 'GRID1', 'SCN8A', 'CACNA1A', 'SV2A', 'TTYH1', 'OLIG1', 'CAMK2B', 'DLG4', 'CACNA1I', 'KIF5C', 'GRIA1', 'KIF1A', 'RBFOX3', 'GRIN2B']	17	Stress granule
35	['CA11', 'PRRT1', 'GLRA2', 'PCSK1N', 'PDIA2', 'LIN7B', 'CADM4', 'STX1A', 'DAO', 'SLC7A14', 'GRIN3B', 'MAPK8IP1', 'LAMP5', 'OMG', 'TMOD2', 'NALCN', 'PPFIA1', 'PPP1R1B', 'SLC6A11', 'DCLK1', 'UNC79', 'CHL1', 'MARCHF7', 'UNC13C', 'ENTREP2', 'CUX2', 'FAT2', 'RIMS2', 'GNAO1', 'PCSK2', 'NOVA2', 'GRIN2D', 'SPTBN4', 'CNTN3', 'PCDH10', 'GLRB', 'CDH10', 'CNTNAP1', 'OLFM2', 'SLC1A3', 'APBA1', 'CALB1', 'NPTX2…	152	Cajal body
36	['PDCD7', 'DNAJC17', 'YBX3', 'CNOT2', 'TENT4A', 'TTC1', 'DAZAP1', 'PAPOLG', 'ELF1', 'ZC3HAV1', 'TRIR', 'ZC3H4', 'ZCCHC9', 'NXT1', 'IGHMBP2', 'TUT4', 'TGS1', 'DBR1', 'PHF3', 'PIH1D1', 'ZC3H3', 'RBM42', 'MOV10L1', 'DDX25', 'FNBP4', 'GPN1', 'ZFR', 'PCNP', 'RBM27', 'TNPO3', 'RBM6', 'ZCCHC14', 'ZCCHC2', 'GEMIN7', 'SDE2', 'CNOT9', 'CT55', 'LSM14B', 'DCP1B', 'KHDRBS2', 'GEMIN6', 'ZFP36L2', 'MSI2', 'LSM1…	123	Sam68 nuclear body	Splicesome, SMN complex, Sam68 nuclear body
37	['YBX2', 'RTF2', 'MKRN2', 'GPATCH1', 'FAM107B', 'PDRG1', 'SAMD15', 'USB1', 'KNOP1', 'PDAP1', 'NUFIP2', 'SMAP', 'INO80B', 'TMEM214', 'NSRP1', 'JPT2', 'EAPP', 'ANGEL1', 'TDRD1', 'USPL1', 'XPO4', 'RNF17', 'CCDC59', 'SLC38A2', 'URB2', 'TBRG4', 'CTDSPL2', 'GPATCH2L', 'RBMS2', 'CFAP20', 'DCPS', 'SLC7A6OS', 'PDCL3', 'CPEB4', 'LLPH', 'TARBP2', 'MBNL2', 'CCDC97', 'DUSP11', 'FAM120A', 'HIKESHI', 'PIH1D2', …	107	IMP1 ribonucleoprotein granule
38	['CHRD', 'AMH', 'WNT16', 'DLX5', 'FOXN1', 'ISL1', 'WNT6', 'MSX2', 'TBX2', 'SIX1', 'TBX3', 'GDF11', 'WNT10A', 'FOXF1', 'PAX8', 'SFRP5', 'ASCL1', 'LEFTY1', 'HHEX', 'ZIC1', 'HOXA10', 'FZD7', 'WIF1', 'GDF6', 'NODAL', 'WNT9B', 'NEUROD1', 'TDGF1', 'TBXT', 'SOX17', 'SOST', 'ATOH1', 'PITX2', 'TBX5', 'NEUROG1', 'FZD2', 'NR2F1', 'SOX1', 'OLIG2', 'FOXG1', 'WNT8B', 'OTX2', 'NR4A2', 'FZD9', 'RSPO1', 'LEFTY2',…	40	Nuclear body
39	['GLI1', 'EGR2', 'FOXA1', 'APC', 'LMO2', 'TCF3', 'TP63', 'KLF1', 'PRDM16', 'MYCN', 'KLF10', 'TAL1', 'TCF7', 'MEF2C', 'HOXA9', 'RBPJ', 'MEF2A', 'BCL11B', 'TCF7L2', 'GFI1', 'LIN28A', 'GATA1', 'KLF5', 'GLI3', 'ETV6', 'GLI2', 'SP8', 'CDKN1C', 'KLF6', 'SMAD1']	22	Paraspeckle
40	['FGF4', 'FGF20', 'SFRP1', 'WNT3', 'IBSP', 'MYF5', 'NANOG', 'ID2', 'MYOG', 'INHBA', 'TWIST1', 'SNAI1', 'SOX4', 'BMP4', 'SOX9', 'DLL4', 'MYOD1', 'CCN4', 'JAG1', 'NOTCH2', 'FST', 'POU5F1', 'MSTN', 'LRP6', 'SMAD7', 'SMAD2', 'NOTCH3', 'ACVR1', 'CDH3', 'WNT5A', 'FGF10', 'LEF1', 'WNT2', 'LGR5', 'GATA6', 'WNT9A', 'SFRP2', 'FGF18', 'BMP3', 'BMP6', 'WNT3A', 'WNT7A', 'FZD1', 'SMAD6', 'WNT4', 'FGFR4', 'WNT1…	70	Cajal body
41	['DVL2', 'WASL', 'ARPC1A', 'PIK3C2A', 'DAB2', 'DNM1', 'FZD4']	6	Stress granule
42	['RANBP9', 'MAP4K5', 'YIPF1', 'STYK1', 'PPP1R13B', 'HAS1', 'ERF', 'MEST', 'CRYBA1', 'HLF', 'ELK3', 'PRKAB1', 'FIG4', 'LNPEP', 'PKD2', 'PDZD11', 'SORBS3', 'TFG', 'PSPN', 'SH2D3A', 'ATG14', 'MAPK8IP3', 'MKNK2', 'NAPSA', 'PRKAB2', 'SYNJ2BP', 'LAMTOR5', 'CAB39', 'C2orf49', 'DRAM1', 'SLC49A4', 'NUAK1', 'TBC1D1', 'PALS1', 'SPAG9', 'WIPI1', 'VMP1', 'PKD1', 'DOK5', 'RPS6KA6', 'MAST3', 'RRAGB', 'RASA4', '…	157	Nuclear speckle
43	['USH1C', 'OSBPL7', 'TSPAN9', 'GPRC5A', 'AKAP11', 'PKP2', 'INPP4A', 'LMCD1', 'CELSR3', 'MTMR7', 'PCDHB2', 'STRADB', 'EPS8L1', 'TGM6', 'CRYBB1', 'DNAL4', 'RSPO4', 'FERMT1', 'SGCG', 'EHD4', 'DNASE2', 'ARRDC2', 'PALS2', 'TBC1D12', 'TAX1BP3', 'AKAP10', 'TNFAIP1', 'CLNK', 'DTX4', 'FGFR1OP2', 'HLA-DOA', 'PCDHB3', 'PCDHB5', 'PCDH12', 'NPRL2', 'TMSB10', 'NRBP1', 'SNX17', 'PLEKHA3', 'CLCN6', 'PPP1R3C', 'P…	340	PML nuclear body
44	['LZTR1', 'RP1', 'CLASRP', 'ATE1', 'APOBEC1', 'TUSC2', 'TMEM127', 'TTC5', 'LIMD2', 'RMDN3', 'N4BP2', 'NAA25', 'MOB3B', 'TELO2', 'CBFA2T2', 'DESI1', 'BLTP1', 'BMAL2', 'PELI2', 'CTDSPL', 'GIGYF1', 'ERLIN2', 'EI24', 'AIP', 'NR2F6', 'GMEB1', 'ANKRD11', 'MDM1', 'FNTA', 'IBTK', 'PPP4R4', 'DESI2', 'ZMAT3', 'CLPTM1L', 'MOB4', 'RANBP10', 'TACC1', 'PARP10', 'ATG16L2', 'KCTD11', 'SIVA1', 'LMNTD2', 'TOB2', '…	69	Stress granule
45	['RB1CC1', 'MNT', 'PPP1R15A', 'BIK', 'EFS', 'BIRC7', 'WFDC1', 'DAP', 'MFN2', 'BHLHE41', 'ATP7B', 'INHA', 'ATXN1', 'SPHK2', 'CST8', 'CAPNS1', 'NR1D1', 'ESS2', 'GADD45G', 'SESN2', 'NR1H2', 'KLB', 'HRK', 'DTX1', 'TFCP2', 'SMPD2', 'HTRA2', 'ITPKA', 'TRAF4', 'BBOX1', 'MAP3K13', 'CHKA', 'IDE', 'GABARAPL1', 'CDH13', 'SIK1', 'S100A11', 'CABS1', 'PPRC1', 'HSPB8', 'ATG3', 'CEBPG', 'CASP10', 'DEPTOR', 'BAG4…	88	Nuclear pore complex
46	['CRY1', 'USF2', 'AICDA', 'PER2', 'BHLHE40', 'RORA', 'DGCR8', 'EPAS1', 'THRA', 'PPARGC1A', 'IGF2BP1', 'BTG2', 'MGMT', 'CLOCK', 'EGR3', 'MXI1', 'LIN28B', 'IKZF3', 'ATN1', 'RASSF1', 'TRIM33', 'ARNT', 'TOX', 'MAPKAPK2', 'USF1', 'FOXO6', 'NOTCH4', 'SPEN', 'LATS2', 'SIRT3', 'THRB', 'MYCL', 'CABIN1', 'NRIP1', 'BMAL1', 'ESRRA', 'TCL1A', 'NCOA1', 'CEBPD', 'NCOA2', 'BBC3', 'PRAM1', 'SKIL', 'NFE2']	34	IMP1 ribonucleoprotein granule	IMP1 ribonucleoprotein granule
47	['CAMKK1', 'MYO15A', 'CABP7', 'MYH9', 'MYL12A', 'RASIP1', 'MYL10', 'MYL7', 'CLIP2', 'PFN1', 'RCVRN', 'MYH1', 'MYL2', 'CAP2', 'TNNC1', 'PPP3R1', 'TNNT2', 'PFN2', 'OCM', 'WIPF3', 'MYH2', 'DSTN', 'ACTR3C', 'CNN1', 'ACTN4', 'MYH4', 'ACTR3B', 'OCM2', 'MYO1G', 'CIB2', 'GUCA1C', 'MYO5C', 'CLXN', 'COTL1', 'EFCAB6', 'MYH7B', 'EHBP1', 'PRKG2', 'GUCY1B1', 'NPR3', 'MYO3A', 'UNC45B', 'RHBDL3', 'CIB3', 'MYH15'…	112	IMP1 ribonucleoprotein granule
48	['THAP1', 'WDR49', 'PLAG1', 'PEG3', 'WDR5B', 'WDR88', 'ZNF367', 'ZBTB17', 'WDR13', 'ZFX', 'GLIS3', 'ZNF384', 'SETD5', 'ZBTB22']	9	PML nuclear body	PML nuclear body
49	['HBP1', 'IGF2BP3', 'ATF1', 'HSF4', 'NPAT', 'BATF2', 'FOXD4L3', 'MAFK', 'FOXD4L4', 'FOXD4L5', 'AFF1', 'JMJD6', 'ATF7', 'AMBRA1']	12	Cajal body	Stress granule core, Cajal body
50	['PRDM2', 'SMARCD3', 'JDP2', 'PML', 'MED1', 'TRIM24', 'NFYA', 'MAX', 'PIAS3', 'MEF2B', 'SENP1', 'CBFB', 'CCNC', 'GTF2I', 'ZMYM2']	10	PML nuclear body	PML nuclear body, Cajal body
51	['G2E3', 'L3MBTL2', 'BRMS1L', 'MACROD2', 'SETD6', 'TOX3', 'MGA', 'CHRAC1', 'JADE1', 'HCFC2', 'PCGF1', 'BCL9', 'EEPD1', 'ACTR5', 'H1-1', 'PIWIL1', 'RFPL3', 'MBD4', 'SCML2', 'FKBP6', 'TRIM28', 'RFX1', 'TRIM47', 'TESMIN', 'MACROD1', 'TEX15', 'TAF5L', 'EPC2', 'USP44', 'MID2', 'EPC1', 'MED15', 'ARID3A', 'TAF1B', 'SRBD1', 'MXD1', 'PHRF1', 'MIER2', 'TMTC3', 'TINF2', 'ASXL3', 'ZMYND15', 'TRIM65', 'TRIM43…	216	PML nuclear body
52	['BOD1L1', 'TFAP4', 'MORC2', 'ALKBH1', 'FSD1', 'TMEM97', 'TNP1', 'MED28', 'RNF39', 'CDK2AP1', 'KANSL1', 'MED20', 'AKAP8', 'HIRIP3', 'NEIL2', 'MED8', 'MED27', 'MED11', 'LIN37', 'MTBP', 'RFX2', 'APLF', 'DRAP1', 'FOXR1', 'HINFP', 'WDR97', 'GLYR1', 'ZMYM4', 'MED16', 'TNP2', 'SENP5', 'TRIML1', 'MBD3L5', 'SS18L1', 'MBD3L3', 'NR2C1', 'FSD2', 'HORMAD2', 'MED19', 'TASP1', 'TPST2', 'LBR', 'TOPORS', 'HORMAD…	45	PML nuclear body
53	['PTPN4', 'UNC5B', 'GFRA1', 'NRG2', 'DAB1', 'FRS3', 'RGS3', 'PTPN20', 'SHB', 'MAP3K4', 'RGS19', 'GRIP1', 'GRB10', 'FAT1', 'RGS5', 'TJP2', 'MPDZ', 'PTPN9', 'PTPRQ']	13	PML nuclear body
54	['SEMA3F', 'EPHA8', 'NTN1', 'PTPN18', 'MAP2K5', 'EFNB1', 'SEMA4G', 'VCL', 'EFNA2', 'PARD6A', 'CSK', 'EFNB3', 'SEMA3G', 'NCK2', 'DOK1', 'PLEK', 'DUSP4', 'ACVR2A', 'ACVR1C', 'PLCG1', 'EFNB2', 'VASP', 'RRAS', 'PTPN12', 'RAC2', 'RAP1B', 'NUMBL', 'PTPRE', 'RRAS2', 'SEMA6A', 'AMHR2', 'BLK', 'SEMA7A', 'SLC9A3R1', 'MAP2K2', 'GAB1', 'PLD2', 'PRKCQ', 'TYRO3', 'LTK', 'CBL', 'TXK', 'SHC2', 'SEMA3C', 'SEMA3A'…	128	Cajal body
55	['DIMT1', 'ESF1', 'TRMT6', 'EXOSC5', 'FBL', 'POLR1F', 'RBM28', 'DHX33', 'UTP18', 'GAR1', 'POLR3B', 'KRR1', 'BYSL', 'MTREX', 'RRP9', 'CEBPZ', 'DDX55', 'FKBP15', 'MRM2', 'MPHOSPH10', 'RRP36', 'PDCD2L', 'NOP53', 'DDX49', 'AAMP', 'TRMT2A', 'PPAN', 'GRWD1', 'NOL11', 'RRP8', 'UTP3', 'NIP7', 'NAT10', 'MPHOSPH6', 'DDX56', 'IMP4', 'RANBP6', 'DDX60L', 'RSL24D1', 'RTCA', 'WDR12', 'UTP20', 'UTP6', 'DDX18', '…	168	Sam68 nuclear body	SMN complex, Sam68 nuclear body
56	['EHHADH', 'ACADL', 'ACADS', 'MLYCD', 'ACSM2B', 'ACAA1', 'CPT2', 'HAO2']	6	Stress granule
57	['BAIAP2L1', 'RALBP1', 'FAM13B', 'ARHGEF5', 'ACAP1', 'RALGAPA2', 'GMIP', 'ARHGDIG', 'SIPA1L3', 'CHN2', 'ARHGDIB', 'ARAP3', 'DEPDC7', 'PSD4', 'FNTB', 'ARHGEF6', 'DOCK7', 'ARHGEF9', 'PDLIM4', 'RAP1GAP2', 'RIN2', 'RAB11FIP5', 'FHOD1', 'DOCK10', 'RALGPS1', 'ARHGAP20', 'ARHGAP29', 'ARVCF', 'ARHGEF17', 'NGEF', 'ARHGAP31', 'FAM13A', 'RASGEF1B', 'RAPGEF2', 'RAPGEFL1', 'RASGRF2', 'ARHGEF19', 'RTKN', 'ARHG…	170	PML nuclear body
58	['HEATR6', 'CHADL', 'MXRA5', 'LRRC59', 'NKTR', 'PPP1R7', 'FLRT1', 'LRFN1', 'LRRC4', 'LRRC8A', 'BUD13', 'EPYC', 'OGN', 'YJU2', 'KERA', 'RNF113B', 'TXNL4B', 'LRRC46', 'LRRC56', 'LRIG1', 'LRTM1', 'LRRTM2', 'ZMAT2', 'MFHAS1', 'LRRC4C', 'CWF19L2', 'IGSF10', 'LRRC3', 'LRWD1', 'LUC7L', 'LRRC53', 'LRRC52', 'LRRC58', 'SNIP1', 'LRRC18', 'PPIC', 'GP9', 'LRRC28', 'VASN', 'PODN', 'LRCH4', 'DAW1', 'LRFN4', 'LR…	82	Splicesome
59	['MSH2', 'BARD1', 'ATM', 'PRKDC', 'ATR', 'TOP1', 'PARP1', 'BRCA2', 'CHEK2', 'CHEK1', 'BRCA1']	10	Stress granule core	Stress granule core
60	['CDC25B', 'CDK17', 'CDK16', 'CDC14A', 'CDK14', 'CCNP', 'CDK15', 'CDK18']	6	Nuclear speckle	Nuclear speckle, PML nuclear body
61	['CDC6', 'MCM5', 'AURKA', 'MYBL2', 'GMNN', 'CCNI', 'NASP', 'CCNA1', 'CCNB1', 'LMNB1', 'MCM4', 'PKMYT1', 'ASF1B', 'MCM6', 'MCM2', 'SLF1', 'CCNA2', 'PLK2', 'CCNO', 'SMC2', 'ATAD2', 'BUB1B', 'CCNB2', 'HMGB2', 'RAD21', 'PLK1', 'RRM1', 'CDT1', 'CHAF1A', 'CDC25A', 'MCM7', 'CKS1B', 'AURKB', 'TYMS', 'CCNG2', 'CDC25C', 'E2F7', 'SMC1A', 'LMNB2', 'CDKN3', 'CENPA', 'CCNG1', 'SMC4', 'RRM2', 'SMC3', 'UBE2T', '…	41	Stress granule core	Stress granule core

## Sheet: sheet2
Cluster_ID	cluster_size	cond_prone_protein_count	Genes
62	10	5	['GABARAPL2', 'TSG101', 'HIF1AN', 'GABARAP', 'PER1', 'BAG5', 'NEURL1', 'PDCD6IP', 'MYCBP2', 'UNK']
63	260	134	['USP28', 'APPBP2', 'OTUD5', 'DERL2', 'ERLEC1', 'HSPB11', 'OTUB2', 'USP18', 'JOSD1', 'ST13', 'TXNL1', 'RNF125', 'USP11', 'ZFAND1', 'SGTA', 'CHMP5', 'SHPK', 'USP5', 'TTC31', 'RNF103', 'ZFAND5', 'VPS4B', 'RNF11', 'MOCS3', 'KATNAL2', 'PEX1', 'EGLN3', 'CUL9', 'USP29', 'VPS4A', 'RNF122', 'USP30', 'RNFT2', 'USP37', 'ECPAS', 'DERL1', 'RNF38', 'USP2', 'TTC19', 'BFAR', 'ZFAND6', 'FAF2', 'DNAJB6', 'N4BP1',…
64	60	25	['UBR7', 'ZNRF4', 'CRBN', 'KHNYN', 'RNF128', 'BTBD2', 'RNF167', 'FBXO3', 'ANKIB1', 'VPS37B', 'FBXO36', 'ZFAND3', 'ZYG11B', 'UBAP1', 'ABRAXAS2', 'UBXN6', 'USP42', 'TPST1', 'HSPBAP1', 'CCDC74B', 'MARCHF3', 'UBXN2A', 'KCTD14', 'RNF152', 'CHMP6', 'VPS37A', 'ANKZF1', 'RNF10', 'KRBA2', 'USP17L2', 'ZC3H12B', 'RNF13', 'MARCHF5', 'DDA1', 'FBXO28', 'VTA1', 'DCAF6', 'UFC1', 'CUEDC2', 'TAP2', 'KCTD12', 'SEL1…
65	25	17	['CAMK1G', 'ACTL6B', 'CHGA', 'PRKCG', 'KCNH1', 'SHANK1', 'SCN1A', 'ABCC8', 'BRSK1', 'DSCAML1', 'CABP1', 'GRID1', 'SCN8A', 'CACNA1A', 'SV2A', 'TTYH1', 'OLIG1', 'CAMK2B', 'DLG4', 'CACNA1I', 'KIF5C', 'GRIA1', 'KIF1A', 'RBFOX3', 'GRIN2B']
66	280	152	['CA11', 'PRRT1', 'GLRA2', 'PCSK1N', 'PDIA2', 'LIN7B', 'CADM4', 'STX1A', 'DAO', 'SLC7A14', 'GRIN3B', 'MAPK8IP1', 'LAMP5', 'OMG', 'TMOD2', 'NALCN', 'PPFIA1', 'PPP1R1B', 'SLC6A11', 'DCLK1', 'UNC79', 'CHL1', 'MARCHF7', 'UNC13C', 'ENTREP2', 'CUX2', 'FAT2', 'RIMS2', 'GNAO1', 'PCSK2', 'NOVA2', 'GRIN2D', 'SPTBN4', 'CNTN3', 'PCDH10', 'GLRB', 'CDH10', 'CNTNAP1', 'OLFM2', 'SLC1A3', 'APBA1', 'CALB1', 'NPTX2…
67	11	5	['SLC6A4', 'KCNH2', 'CACNA1C', 'SLC6A3', 'KCNMA1', 'CACNA1D', 'KCNJ3', 'HTR3A', 'SCN9A', 'KCNJ12', 'KCNJ6']
68	183	123	['PDCD7', 'DNAJC17', 'YBX3', 'CNOT2', 'TENT4A', 'TTC1', 'DAZAP1', 'PAPOLG', 'ELF1', 'ZC3HAV1', 'TRIR', 'ZC3H4', 'ZCCHC9', 'NXT1', 'IGHMBP2', 'TUT4', 'TGS1', 'DBR1', 'PHF3', 'PIH1D1', 'ZC3H3', 'RBM42', 'MOV10L1', 'DDX25', 'FNBP4', 'GPN1', 'ZFR', 'PCNP', 'RBM27', 'TNPO3', 'RBM6', 'ZCCHC14', 'ZCCHC2', 'GEMIN7', 'SDE2', 'CNOT9', 'CT55', 'LSM14B', 'DCP1B', 'KHDRBS2', 'GEMIN6', 'ZFP36L2', 'MSI2', 'LSM1…
69	72	28	['TSR3', 'FAM136A', 'REXO1', 'ZPR1', 'FAM98A', 'GRSF1', 'TRMT5', 'REXO5', 'FAM86B2', 'METTL2B', 'MTPAP', 'DPH1', 'DUS4L', 'KLHDC4', 'ENOPH1', 'MIX23', 'SLX9', 'TREX1', 'NAA15', 'HEATR3', 'NUDCD2', 'SLC25A33', 'PDE12', 'METTL2A', 'DUS3L', 'RNASEH1', 'PRMT9', 'SLC25A36', 'TRMT12', 'TREX2', 'UXT', 'ZCCHC13', 'POP5', 'FAM86C1P', 'SUPV3L1', 'GPATCH2', 'NAXE', 'S100A13', 'ZNHIT6', 'POLR3F', 'EQTN', 'AK…
70	182	107	['YBX2', 'RTF2', 'MKRN2', 'GPATCH1', 'FAM107B', 'PDRG1', 'SAMD15', 'USB1', 'KNOP1', 'PDAP1', 'NUFIP2', 'SMAP', 'INO80B', 'TMEM214', 'NSRP1', 'JPT2', 'EAPP', 'ANGEL1', 'TDRD1', 'USPL1', 'XPO4', 'RNF17', 'CCDC59', 'SLC38A2', 'URB2', 'TBRG4', 'CTDSPL2', 'GPATCH2L', 'RBMS2', 'CFAP20', 'DCPS', 'SLC7A6OS', 'PDCL3', 'CPEB4', 'LLPH', 'TARBP2', 'MBNL2', 'CCDC97', 'DUSP11', 'FAM120A', 'HIKESHI', 'PIH1D2', …
71	63	40	['CHRD', 'AMH', 'WNT16', 'DLX5', 'FOXN1', 'ISL1', 'WNT6', 'MSX2', 'TBX2', 'SIX1', 'TBX3', 'GDF11', 'WNT10A', 'FOXF1', 'PAX8', 'SFRP5', 'ASCL1', 'LEFTY1', 'HHEX', 'ZIC1', 'HOXA10', 'FZD7', 'WIF1', 'GDF6', 'NODAL', 'WNT9B', 'NEUROD1', 'TDGF1', 'TBXT', 'SOX17', 'SOST', 'ATOH1', 'PITX2', 'TBX5', 'NEUROG1', 'FZD2', 'NR2F1', 'SOX1', 'OLIG2', 'FOXG1', 'WNT8B', 'OTX2', 'NR4A2', 'FZD9', 'RSPO1', 'LEFTY2',…
72	30	22	['GLI1', 'EGR2', 'FOXA1', 'APC', 'LMO2', 'TCF3', 'TP63', 'KLF1', 'PRDM16', 'MYCN', 'KLF10', 'TAL1', 'TCF7', 'MEF2C', 'HOXA9', 'RBPJ', 'MEF2A', 'BCL11B', 'TCF7L2', 'GFI1', 'LIN28A', 'GATA1', 'KLF5', 'GLI3', 'ETV6', 'GLI2', 'SP8', 'CDKN1C', 'KLF6', 'SMAD1']
73	125	70	['FGF4', 'FGF20', 'SFRP1', 'WNT3', 'IBSP', 'MYF5', 'NANOG', 'ID2', 'MYOG', 'INHBA', 'TWIST1', 'SNAI1', 'SOX4', 'BMP4', 'SOX9', 'DLL4', 'MYOD1', 'CCN4', 'JAG1', 'NOTCH2', 'FST', 'POU5F1', 'MSTN', 'LRP6', 'SMAD7', 'SMAD2', 'NOTCH3', 'ACVR1', 'CDH3', 'WNT5A', 'FGF10', 'LEF1', 'WNT2', 'LGR5', 'GATA6', 'WNT9A', 'SFRP2', 'FGF18', 'BMP3', 'BMP6', 'WNT3A', 'WNT7A', 'FZD1', 'SMAD6', 'WNT4', 'FGFR4', 'WNT1…
74	72	36	['M6PR', 'VAMP3', 'ARPC3', 'VAMP4', 'CLTA', 'HIP1R', 'VAMP7', 'PACSIN2', 'AP2S1', 'LRP2', 'VAMP8', 'STAM2', 'SCARB2', 'SH3GL1', 'FNBP1L', 'RAB5A', 'AP2M1', 'ARPC5', 'ARPC2', 'CLTB', 'VAMP2', 'BIN1', 'SNX18', 'EEA1', 'SH3GL3', 'EPN2', 'AP2A2', 'HGS', 'HIP1', 'NECAP1', 'SYNJ2', 'AMPH', 'IGF2R', 'REPS2', 'AP1B1', 'AP2A1', 'RAB5B', 'DNM3', 'SGIP1', 'DNAJC6', 'OCRL', 'EPS15', 'SLC18A3', 'LDLRAP1', 'ST…
75	7	6	['DVL2', 'WASL', 'ARPC1A', 'PIK3C2A', 'DAB2', 'DNM1', 'FZD4']
76	290	157	['RANBP9', 'MAP4K5', 'YIPF1', 'STYK1', 'PPP1R13B', 'HAS1', 'ERF', 'MEST', 'CRYBA1', 'HLF', 'ELK3', 'PRKAB1', 'FIG4', 'LNPEP', 'PKD2', 'PDZD11', 'SORBS3', 'TFG', 'PSPN', 'SH2D3A', 'ATG14', 'MAPK8IP3', 'MKNK2', 'NAPSA', 'PRKAB2', 'SYNJ2BP', 'LAMTOR5', 'CAB39', 'C2orf49', 'DRAM1', 'SLC49A4', 'NUAK1', 'TBC1D1', 'PALS1', 'SPAG9', 'WIPI1', 'VMP1', 'PKD1', 'DOK5', 'RPS6KA6', 'MAST3', 'RRAGB', 'RASA4', '…
77	8	2	['NMI', 'TRIM2', 'PXK', 'PELI1', 'TIFA', 'CARD17P', 'CARD8', 'CLEC16A']
78	596	340	['USH1C', 'OSBPL7', 'TSPAN9', 'GPRC5A', 'AKAP11', 'PKP2', 'INPP4A', 'LMCD1', 'CELSR3', 'MTMR7', 'PCDHB2', 'STRADB', 'EPS8L1', 'TGM6', 'CRYBB1', 'DNAL4', 'RSPO4', 'FERMT1', 'SGCG', 'EHD4', 'DNASE2', 'ARRDC2', 'PALS2', 'TBC1D12', 'TAX1BP3', 'AKAP10', 'TNFAIP1', 'CLNK', 'DTX4', 'FGFR1OP2', 'HLA-DOA', 'PCDHB3', 'PCDHB5', 'PCDH12', 'NPRL2', 'TMSB10', 'NRBP1', 'SNX17', 'PLEKHA3', 'CLCN6', 'PPP1R3C', 'P…
79	38	17	['SKAP2', 'VASH1', 'TMEM131', 'GLG1', 'SMPD3', 'DSG3', 'DSG1', 'POU2F3', 'ANOS1', 'CAMLG', 'TM4SF1', 'CD164', 'PGA5', 'DAND5', 'GKN2', 'TRARG1', 'BACE2', 'MAGEA1', 'ENTR1', 'NECTIN4', 'TXLNA', 'CYS1', 'GJB2', 'SLC35B2', 'EXT2', 'CASP14', 'ANXA11', 'SLC30A8', 'CAGE1', 'DIO3', 'TNFAIP8', 'RGMA', 'MSMB', 'PRAG1', 'CRABP2', 'TSPAN33', 'MREG', 'PMP22']
80	14	6	['STK10', 'TMEM30A', 'STBD1', 'FRMPD3', 'LAMTOR1', 'STOM', 'DNAJC5', 'LAMTOR2', 'ATP8A1', 'TOM1', 'NBEAL2', 'ATP11A', 'LAMTOR3', 'SCAMP1']
81	127	69	['LZTR1', 'RP1', 'CLASRP', 'ATE1', 'APOBEC1', 'TUSC2', 'TMEM127', 'TTC5', 'LIMD2', 'RMDN3', 'N4BP2', 'NAA25', 'MOB3B', 'TELO2', 'CBFA2T2', 'DESI1', 'BLTP1', 'BMAL2', 'PELI2', 'CTDSPL', 'GIGYF1', 'ERLIN2', 'EI24', 'AIP', 'NR2F6', 'GMEB1', 'ANKRD11', 'MDM1', 'FNTA', 'IBTK', 'PPP4R4', 'DESI2', 'ZMAT3', 'CLPTM1L', 'MOB4', 'RANBP10', 'TACC1', 'PARP10', 'ATG16L2', 'KCTD11', 'SIVA1', 'LMNTD2', 'TOB2', '…
82	84	21	['MEFV', 'FCGRT', 'CLEC2B', 'CLEC4A', 'GZMK', 'CD160', 'BATF3', 'IL9R', 'IL17C', 'LILRB3', 'HCST', 'TICAM1', 'FGL2', 'MICB', 'CLEC10A', 'IL17B', 'LY9', 'IFIH1', 'FCER2', 'IL18RAP', 'LAMP3', 'IL22RA1', 'DOK2', 'IL17RB', 'FCER1G', 'LILRA4', 'IL17RC', 'CAMP', 'IL12A', 'CMKLR1', 'CD84', 'C1QB', 'LILRB1', 'MARCO', 'SIGLEC7', 'DEFB103A', 'IL25', 'IFNL2', 'KIR2DL1', 'KIR2DL3', 'TNFSF13', 'CLEC9A', 'GYPA…
83	306	108	['TSPAN32', 'PILRA', 'CEBPE', 'GZMH', 'LBP', 'CORO1A', 'AQP9', 'EBI3', 'CEACAM4', 'NKG7', 'EPX', 'ABI3', 'PF4V1', 'CRTAM', 'UNC93B1', 'SLC15A3', 'LTBR', 'OAS3', 'ULBP1', 'IFNA7', 'SRGN', 'ADGRE5', 'BTN3A3', 'EVI2A', 'PYCARD', 'CYTH4', 'LILRA1', 'LILRA2', 'DHX58', 'NECTIN2', 'BST2', 'ADGRE3', 'JCHAIN', 'PLAAT4', 'GIMAP4', 'ADAMDEC1', 'CD180', 'TRIM45', 'DOCK2', 'BACH2', 'SP110', 'GYPC', 'SIT1', 'C…
84	37	11	['CEACAM1', 'P2RX1', 'SLC11A1', 'CEACAM8', 'CD93', 'CYBA', 'CD53', 'MS4A3', 'ATP8B4', 'CLEC4D', 'OLR1', 'MCEMP1', 'ADGRG3', 'NFAM1', 'PTPRB', 'MMP25', 'FCAR', 'CLEC12A', 'HVCN1', 'CEACAM3', 'CD300A', 'SIGLEC14', 'CD47', 'LAIR1', 'ORMDL3', 'CD59', 'TRPM2', 'SIRPA', 'TSPAN14', 'PTPRJ', 'TARM1', 'CLEC4C', 'CLEC5A', 'ADAM8', 'TMC6', 'CD177', 'SERPINB6']
85	82	34	['SCTR', 'SCT', 'LHB', 'IAPP', 'RAMP3', 'GPR83', 'MC3R', 'PTGER2', 'RAMP2', 'RAMP1', 'TSHB', 'TAAR5', 'GPR45', 'VIPR2', 'GLP2R', 'GPR32', 'PTH2', 'PTH2R', 'TAAR6', 'TAAR8', 'TAAR1', 'CRH', 'GPHA2', 'PTH', 'GPR15', 'HTR6', 'PTGIR', 'LHCGR', 'RXFP2', 'MC4R', 'GPR25', 'PTGER4', 'GPR27', 'PTGDR', 'ADORA2B', 'ADRB2', 'DRD5', 'MC5R', 'GHRHR', 'PTH1R', 'VIPR1', 'CALCA', 'MC2R', 'HTR7', 'CRHR2', 'ADRB3',…
86	8	3	['GNAT1', 'GNAT2', 'RHO', 'OPN5', 'DACT3', 'GRK4', 'GRK6', 'GNAZ']
87	9	2	['BCL2L2', 'MAP1LC3B', 'BAX', 'CASP2', 'TAB2', 'BCL2', 'ERN1', 'FKBP5', 'MAP2K6']
88	159	88	['RB1CC1', 'MNT', 'PPP1R15A', 'BIK', 'EFS', 'BIRC7', 'WFDC1', 'DAP', 'MFN2', 'BHLHE41', 'ATP7B', 'INHA', 'ATXN1', 'SPHK2', 'CST8', 'CAPNS1', 'NR1D1', 'ESS2', 'GADD45G', 'SESN2', 'NR1H2', 'KLB', 'HRK', 'DTX1', 'TFCP2', 'SMPD2', 'HTRA2', 'ITPKA', 'TRAF4', 'BBOX1', 'MAP3K13', 'CHKA', 'IDE', 'GABARAPL1', 'CDH13', 'SIK1', 'S100A11', 'CABS1', 'PPRC1', 'HSPB8', 'ATG3', 'CEBPG', 'CASP10', 'DEPTOR', 'BAG4…
89	6	2	['PDIA3', 'GYS1', 'HCCS', 'SDHC', 'PGC', 'PDK2']
90	44	34	['CRY1', 'USF2', 'AICDA', 'PER2', 'BHLHE40', 'RORA', 'DGCR8', 'EPAS1', 'THRA', 'PPARGC1A', 'IGF2BP1', 'BTG2', 'MGMT', 'CLOCK', 'EGR3', 'MXI1', 'LIN28B', 'IKZF3', 'ATN1', 'RASSF1', 'TRIM33', 'ARNT', 'TOX', 'MAPKAPK2', 'USF1', 'FOXO6', 'NOTCH4', 'SPEN', 'LATS2', 'SIRT3', 'THRB', 'MYCL', 'CABIN1', 'NRIP1', 'BMAL1', 'ESRRA', 'TCL1A', 'NCOA1', 'CEBPD', 'NCOA2', 'BBC3', 'PRAM1', 'SKIL', 'NFE2']
91	15	6	['CREB3L3', 'HBZ', 'MMD', 'CA3', 'HSD11B2', 'MT1H', 'MT1B', 'OCA2', 'CHIA', 'PTER', 'MT1M', 'MT1X', 'IPP', 'SLC16A3', 'MT1HL1']
92	178	66	['NOX3', 'SULT2B1', 'GADD45B', 'ATP12A', 'MT4', 'CAPN15', 'TGM5', 'TG', 'NAMPT', 'CAV2', 'CYP27B1', 'CTSD', 'TTR', 'CAT', 'MT2A', 'MLX', 'CANX', 'VIL1', 'CLEC11A', 'PKDREJ', 'CAPN7', 'NR0B2', 'FABP4', 'FOLH1', 'EDAR', 'IER3', 'SCARB1', 'MYOM2', 'ATP4A', 'UCP1', 'SLC9A1', 'BCHE', 'GZMM', 'ANXA3', 'CASP6', 'CAPN9', 'SCGB1A1', 'CAPN5', 'CTF1', 'PTS', 'SLC7A11', 'UCHL1', 'CA2', 'AKR1B1', 'AGRP', 'TFF…
93	7	2	['TPH1', 'PDE3B', 'RNPEP', 'KCNJ11', 'PDE5A', 'PDE4A', 'PDE6B']
94	6	2	['G6PC1', 'HPGD', 'PPARGC1B', 'SREBF2', 'GPX7', 'GPX3']
95	21	4	['PSMD5', 'PSME2', 'PSMD10', 'USP14', 'PSMF1', 'PSMB10', 'BRCC3', 'STAMBPL1', 'PSMB9', 'PSMB8', 'POMP', 'PSME1', 'SPOP', 'STAMBP', 'PSME4', 'PSMB11', 'UBR5', 'PSMD9', 'MPND', 'SEM1', 'UBE2L3']
96	69	23	['PSMA4', 'PSMC4', 'PSMD8', 'PSMA3', 'PSMD7', 'PSMA2', 'ATAD2B', 'UBA2', 'NEDD8', 'DNAJB1', 'OASL', 'PSMB7', 'PSMC1', 'PSMA6', 'PSMD11', 'PSMB1', 'PSMD3', 'SAE1', 'PSMB6', 'PSMA5', 'RPS27A', 'PSMB4', 'PSME3', 'UBXN7', 'HSPA4', 'UBB', 'PSMD1', 'PSMD2', 'PSMC5', 'PSMA8', 'PPP2R1A', 'PPP2R2A', 'UBL4B', 'ZFAND4', 'UBQLN2', 'UBQLN3', 'PSMD12', 'COPS5', 'RAD23B', 'STIP1', 'VCP', 'PSMB5', 'UCHL5', 'UBQL…
97	79	22	['MIF', 'HMOX1', 'DECR1', 'PLAT', 'CEACAM5', 'CD82', 'MMP8', 'ABCG2', 'AHR', 'LRP1', 'EREG', 'MMP24', 'APOE', 'LYVE1', 'NT5E', 'CCN3', 'MMP20', 'ITGAV', 'ITGA2B', 'TIMP2', 'NOX4', 'TYR', 'LIFR', 'CTSK', 'REN', 'MMP16', 'ACE', 'S100B', 'PDPN', 'TGFA', 'VEGFD', 'ANPEP', 'PRL', 'PLG', 'VEGFB', 'LEP', 'KLK3', 'CLU', 'BACE1', 'A2M', 'NOS2', 'CADM1', 'LEPR', 'BSG', 'F3', 'ANG', 'PLAUR', 'CTSL', 'CTSB',…
98	103	48	['CDH17', 'KRT14', 'NGFR', 'FGF22', 'MMP11', 'TIMP1', 'MMP2', 'MMP15', 'TGFB1', 'HGF', 'SERPINE1', 'COL1A1', 'VTN', 'FGF6', 'HBEGF', 'LOX', 'SPARC', 'IGFBP2', 'TGFB3', 'LIF', 'KRT5', 'GDF15', 'PDGFRA', 'MMP7', 'MMP27', 'MMP13', 'THBS1', 'VWF', 'PDGFRB', 'FLT4', 'EPCAM', 'KDR', 'MCAM', 'FGF2', 'EGF', 'NRP1', 'TIMP3', 'FGF7', 'CDH2', 'MMP10', 'TJP1', 'FLT1', 'GJA1', 'THY1', 'ITGA5', 'FGF11', 'FGF19…
99	18	8	['TNFRSF10A', 'KITLG', 'EPO', 'LGALS3', 'CRP', 'KIT', 'CD34', 'CSF1', 'PTGS2', 'MMP9', 'SERPINB5', 'TNFSF11', 'IL6', 'CD44', 'PECAM1', 'MMP12', 'NCAM1', 'CD24']
100	208	112	['CAMKK1', 'MYO15A', 'CABP7', 'MYH9', 'MYL12A', 'RASIP1', 'MYL10', 'MYL7', 'CLIP2', 'PFN1', 'RCVRN', 'MYH1', 'MYL2', 'CAP2', 'TNNC1', 'PPP3R1', 'TNNT2', 'PFN2', 'OCM', 'WIPF3', 'MYH2', 'DSTN', 'ACTR3C', 'CNN1', 'ACTN4', 'MYH4', 'ACTR3B', 'OCM2', 'MYO1G', 'CIB2', 'GUCA1C', 'MYO5C', 'CLXN', 'COTL1', 'EFCAB6', 'MYH7B', 'EHBP1', 'PRKG2', 'GUCY1B1', 'NPR3', 'MYO3A', 'UNC45B', 'RHBDL3', 'CIB3', 'MYH15'…
101	6	2	['TWF2', 'MYOZ2', 'TCAP', 'MYBPC2', 'MYOZ1', 'MYBPC1']
102	10	3	['GUCY2F', 'GUCA1B', 'GUCY2C', 'NPR2', 'CAV3', 'RYR1', 'NPR1', 'GUCA1A', 'ATP2B1', 'ATP2C2']
103	14	9	['THAP1', 'WDR49', 'PLAG1', 'PEG3', 'WDR5B', 'WDR88', 'ZNF367', 'ZBTB17', 'WDR13', 'ZFX', 'GLIS3', 'ZNF384', 'SETD5', 'ZBTB22']
104	14	12	['HBP1', 'IGF2BP3', 'ATF1', 'HSF4', 'NPAT', 'BATF2', 'FOXD4L3', 'MAFK', 'FOXD4L4', 'FOXD4L5', 'AFF1', 'JMJD6', 'ATF7', 'AMBRA1']
105	15	10	['PRDM2', 'SMARCD3', 'JDP2', 'PML', 'MED1', 'TRIM24', 'NFYA', 'MAX', 'PIAS3', 'MEF2B', 'SENP1', 'CBFB', 'CCNC', 'GTF2I', 'ZMYM2']
106	315	216	['G2E3', 'L3MBTL2', 'BRMS1L', 'MACROD2', 'SETD6', 'TOX3', 'MGA', 'CHRAC1', 'JADE1', 'HCFC2', 'PCGF1', 'BCL9', 'EEPD1', 'ACTR5', 'H1-1', 'PIWIL1', 'RFPL3', 'MBD4', 'SCML2', 'FKBP6', 'TRIM28', 'RFX1', 'TRIM47', 'TESMIN', 'MACROD1', 'TEX15', 'TAF5L', 'EPC2', 'USP44', 'MID2', 'EPC1', 'MED15', 'ARID3A', 'TAF1B', 'SRBD1', 'MXD1', 'PHRF1', 'MIER2', 'TMTC3', 'TINF2', 'ASXL3', 'ZMYND15', 'TRIM65', 'TRIM43…
107	11	5	['TRIM62', 'TRIM68', 'TRIM35', 'TRIM8', 'MID1', 'TRIM46', 'SP100', 'TRIM15', 'TRIM31', 'PARP14', 'TRIM3']
108	83	45	['BOD1L1', 'TFAP4', 'MORC2', 'ALKBH1', 'FSD1', 'TMEM97', 'TNP1', 'MED28', 'RNF39', 'CDK2AP1', 'KANSL1', 'MED20', 'AKAP8', 'HIRIP3', 'NEIL2', 'MED8', 'MED27', 'MED11', 'LIN37', 'MTBP', 'RFX2', 'APLF', 'DRAP1', 'FOXR1', 'HINFP', 'WDR97', 'GLYR1', 'ZMYM4', 'MED16', 'TNP2', 'SENP5', 'TRIML1', 'MBD3L5', 'SS18L1', 'MBD3L3', 'NR2C1', 'FSD2', 'HORMAD2', 'MED19', 'TASP1', 'TPST2', 'LBR', 'TOPORS', 'HORMAD…
109	12	2	['LYZ', 'EMB', 'CTSW', 'CLEC4G', 'ULBP2', 'MMEL1', 'IL17REL', 'NLRP2', 'TRIAP1', 'NLRP7', 'CXCL17', 'TNFRSF6B']
110	419	110	['PRSS21', 'PGLYRP1', 'CPA1', 'GRN', 'CA12', 'CPB2', 'CEACAM6', 'SLC22A4', 'CETP', 'ABCC6', 'APOH', 'TGM1', 'UNC13D', 'TPSD1', 'ARSA', 'ACR', 'CTSZ', 'CST4', 'STS', 'F9', 'GLA', 'OLFM4', 'CTSH', 'SLC5A5', 'CPA4', 'PON2', 'HYAL4', 'C8G', 'AFM', 'CTSC', 'PANX1', 'APOC3', 'LTA4H', 'PRR4', 'MEP1A', 'LTF', 'HRG', 'RBP1', 'TFPI', 'REG1A', 'AZU1', 'CLCA1', 'ANGPTL1', 'C4BPB', 'CSN1S1', 'CFP', 'KLK12', '…
111	25	2	['CTSG', 'PROCR', 'RETN', 'PON1', 'PRTN3', 'TNFAIP6', 'CHI3L1', 'HPX', 'CLEC3B', 'LPA', 'KLK4', 'CFD', 'SERPINA5', 'HBB', 'HAVCR1', 'HP', 'CD55', 'MBL2', 'F10', 'ACE2', 'SERPINE2', 'C4B', 'CFB', 'SERPINA3', 'ALOX15']
112	7	1	['PGRMC1', 'MLEC', 'BST1', 'GAA', 'SLC2A5', 'ATP6AP2', 'CD36']
113	19	13	['PTPN4', 'UNC5B', 'GFRA1', 'NRG2', 'DAB1', 'FRS3', 'RGS3', 'PTPN20', 'SHB', 'MAP3K4', 'RGS19', 'GRIP1', 'GRB10', 'FAT1', 'RGS5', 'TJP2', 'MPDZ', 'PTPN9', 'PTPRQ']
114	225	128	['SEMA3F', 'EPHA8', 'NTN1', 'PTPN18', 'MAP2K5', 'EFNB1', 'SEMA4G', 'VCL', 'EFNA2', 'PARD6A', 'CSK', 'EFNB3', 'SEMA3G', 'NCK2', 'DOK1', 'PLEK', 'DUSP4', 'ACVR2A', 'ACVR1C', 'PLCG1', 'EFNB2', 'VASP', 'RRAS', 'PTPN12', 'RAC2', 'RAP1B', 'NUMBL', 'PTPRE', 'RRAS2', 'SEMA6A', 'AMHR2', 'BLK', 'SEMA7A', 'SLC9A3R1', 'MAP2K2', 'GAB1', 'PLD2', 'PRKCQ', 'TYRO3', 'LTK', 'CBL', 'TXK', 'SHC2', 'SEMA3C', 'SEMA3A'…
115	18	8	['CCDC86', 'DPH2', 'ELP3', 'FDXACB1', 'TRMT10A', 'TRMT10B', 'GCN1', 'PELP1', 'TRMT10C', 'MTG1', 'TYW1', 'DPH5', 'TTC4', 'GAMT', 'RPP21', 'RPP14', 'SMTNL1', 'TYW1B']
116	235	168	['DIMT1', 'ESF1', 'TRMT6', 'EXOSC5', 'FBL', 'POLR1F', 'RBM28', 'DHX33', 'UTP18', 'GAR1', 'POLR3B', 'KRR1', 'BYSL', 'MTREX', 'RRP9', 'CEBPZ', 'DDX55', 'FKBP15', 'MRM2', 'MPHOSPH10', 'RRP36', 'PDCD2L', 'NOP53', 'DDX49', 'AAMP', 'TRMT2A', 'PPAN', 'GRWD1', 'NOL11', 'RRP8', 'UTP3', 'NIP7', 'NAT10', 'MPHOSPH6', 'DDX56', 'IMP4', 'RANBP6', 'DDX60L', 'RSL24D1', 'RTCA', 'WDR12', 'UTP20', 'UTP6', 'DDX18', '…
117	23	9	['MOGAT3', 'CHPT1', 'SELENOI', 'DGKG', 'FITM1', 'STARD4', 'LPCAT4', 'PLAAT3', 'MBOAT1', 'DGAT2L6', 'PLPP2', 'PLB1', 'LPGAT1', 'PNLIPRP3', 'PLPP3', 'LIPJ', 'TM6SF2', 'LIPF', 'PLPP4', 'LIPM', 'PLPP5', 'AWAT2', 'PNLIPRP1']
118	8	6	['EHHADH', 'ACADL', 'ACADS', 'MLYCD', 'ACSM2B', 'ACAA1', 'CPT2', 'HAO2']
119	107	38	['SPTLC2', 'ACOT8', 'ABCD1', 'PLA2G15', 'DECR2', 'ECH1', 'PEX11G', 'GCDH', 'AGXT2', 'ACOT2', 'PEX16', 'CERS4', 'KHK', 'HAL', 'LPCAT3', 'LPIN2', 'LPCAT2', 'SPTLC1', 'PHYH', 'HSD17B14', 'AGPS', 'KYNU', 'GCKR', 'ACAD11', 'PECR', 'CERS2', 'IDI2', 'ACAD8', 'LPCAT1', 'AGPAT5', 'TYSND1', 'DHRS1', 'PCYT1A', 'PEX13', 'CDS1', 'BDH2', 'CRYL1', 'PEX11A', 'ACSM1', 'MBOAT2', 'ACOT12', 'LCLAT1', 'ABCD2', 'AGPAT…
120	118	46	['CYP51A1', 'MOGAT2', 'PNPLA3', 'FA2H', 'DGAT2', 'RBP2', 'AADAC', 'PLA2G12A', 'LIPE', 'SLC22A5', 'SLC27A1', 'PEMT', 'ERG28', 'ACSBG1', 'BAAT', 'ABCG5', 'LIPG', 'MSMO1', 'SLC27A6', 'SLC27A5', 'LCAT', 'SC5D', 'MGLL', 'GPAM', 'SCAP', 'CPT1A', 'SQLE', 'ABCG8', 'FABP2', 'PLIN2', 'SIGMAR1', 'HSD17B12', 'FADS3', 'FADS2', 'TM7SF2', 'THRSP', 'HMGCR', 'HPD', 'ACSM3', 'NPC1L1', 'FTCD', 'ACOX1', 'RETSAT', 'F…
121	65	22	['TRIP6', 'RASL10A', 'RASL12', 'RERGL', 'RASL11A', 'RASL11B', 'ARL8B', 'RERG', 'ARL3', 'DNAJC27', 'REM2', 'ARL5C', 'IQGAP2', 'ARL11', 'ARL5A', 'PRICKLE2', 'GEM', 'RHEBL1', 'ARL10', 'LIMCH1', 'FMN2', 'LLGL1', 'TNNI3K', 'ARL4D', 'ARL14', 'SEPTIN1', 'FHL5', 'FMNL1', 'RAB12', 'ARL6', 'ARL4C', 'RAP2C', 'MYO9A', 'ARL9', 'RIT1', 'PDLIM1', 'FHL3', 'GPN2', 'CPLANE2', 'ARL5B', 'RHOBTB3', 'STK38L', 'WIPF1',…
122	212	170	['BAIAP2L1', 'RALBP1', 'FAM13B', 'ARHGEF5', 'ACAP1', 'RALGAPA2', 'GMIP', 'ARHGDIG', 'SIPA1L3', 'CHN2', 'ARHGDIB', 'ARAP3', 'DEPDC7', 'PSD4', 'FNTB', 'ARHGEF6', 'DOCK7', 'ARHGEF9', 'PDLIM4', 'RAP1GAP2', 'RIN2', 'RAB11FIP5', 'FHOD1', 'DOCK10', 'RALGPS1', 'ARHGAP20', 'ARHGAP29', 'ARVCF', 'ARHGEF17', 'NGEF', 'ARHGAP31', 'FAM13A', 'RASGEF1B', 'RAPGEF2', 'RAPGEFL1', 'RASGRF2', 'ARHGEF19', 'RTKN', 'ARHG…
123	7	3	['PIKFYVE', 'ARL8A', 'RAB11B', 'EXOC7', 'RAB25', 'RAB39B', 'RABEPK']
124	33	15	['RALA', 'SOS2', 'SRMS', 'RHOV', 'RASD1', 'RHOQ', 'RAP2A', 'DAB2IP', 'RHOF', 'ARHGDIA', 'RALB', 'MRAS', 'PKDCC', 'ARF6', 'RAC3', 'RHOD', 'RHOJ', 'RAP2B', 'MAMDC4', 'PRKCH', 'RHOBTB1', 'RHOG', 'LIMK2', 'RHOU', 'CDC42BPA', 'ARHGEF7', 'RHOH', 'WASF1', 'GIT1', 'MALRD1', 'RHOBTB2', 'TESK1', 'WASF2']
125	179	62	['CYP26B1', 'HSD17B2', 'ADH1A', 'FMO2', 'GSTA3', 'SLC10A1', 'CYP24A1', 'GSS', 'CYP4F3', 'CYP4F2', 'SULT2A1', 'CYP3A43', 'CYP3A5', 'CYP26A1', 'SULT1E1', 'B3GAT2', 'FMO6P', 'GSTM2', 'AKR1D1', 'PTGIS', 'SLC10A2', 'ALDH1A2', 'UGT2A3', 'FMO5', 'HSD17B7', 'GSTM5', 'GSTM3', 'SLCO1B1', 'BCO1', 'CYP27A1', 'CYP2C9', 'SLCO1B3', 'CYP46A1', 'ABCB11', 'UGT2B10', 'ADH4', 'ALDH8A1', 'ABCB4', 'CYP11A1', 'CYP4F22'…
126	297	73	['PDK4', 'OTC', 'PYGM', 'ASNS', 'TIGAR', 'OXCT1', 'NME8', 'AASDH', 'DLD', 'XYLB', 'SLC25A1', 'TXN2', 'ACO2', 'PYGL', 'GSTZ1', 'MTHFD1', 'PCK2', 'PYGB', 'IDH3G', 'PYCR3', 'GSR', 'CKM', 'GAPDHS', 'OGDH', 'GCK', 'ALDOC', 'LAP3', 'PDHX', 'TPI1', 'GCLC', 'ODC1', 'ENO1', 'PEPD', 'MCEE', 'GOT2', 'UROD', 'PGLS', 'ACSS2', 'GFPT2', 'ACLY', 'COQ3', 'SDS', 'IREB2', 'SQOR', 'GYS2', 'ALDH2', 'ARG2', 'PRDX1', '…
127	28	9	['CDIPT', 'IYD', 'PFKFB4', 'DMGDH', 'FDX1', 'KYAT3', 'ALDH1L1', 'BHMT', 'LONP2', 'FLAD1', 'ALDH16A1', 'DCAKD', 'PGP', 'MTR', 'PFKFB2', 'PPOX', 'CYB5R4', 'ECHDC2', 'SARDH', 'UPRT', 'PFKFB1', 'FAHD1', 'ABAT', 'ACY1', 'CKMT2', 'CKMT1A', 'GCH1', 'THNSL1']
128	162	82	['HEATR6', 'CHADL', 'MXRA5', 'LRRC59', 'NKTR', 'PPP1R7', 'FLRT1', 'LRFN1', 'LRRC4', 'LRRC8A', 'BUD13', 'EPYC', 'OGN', 'YJU2', 'KERA', 'RNF113B', 'TXNL4B', 'LRRC46', 'LRRC56', 'LRIG1', 'LRTM1', 'LRRTM2', 'ZMAT2', 'MFHAS1', 'LRRC4C', 'CWF19L2', 'IGSF10', 'LRRC3', 'LRWD1', 'LUC7L', 'LRRC53', 'LRRC52', 'LRRC58', 'SNIP1', 'LRRC18', 'PPIC', 'GP9', 'LRRC28', 'VASN', 'PODN', 'LRCH4', 'DAW1', 'LRFN4', 'LR…
129	13	6	['CDK4', 'RBL2', 'CCNE1', 'E2F3', 'CDK6', 'CDK2', 'FOXM1', 'E2F1', 'E2F2', 'RBL1', 'TFDP1', 'E2F4', 'E2F5']
130	11	10	['MSH2', 'BARD1', 'ATM', 'PRKDC', 'ATR', 'TOP1', 'PARP1', 'BRCA2', 'CHEK2', 'CHEK1', 'BRCA1']
131	8	6	['CDC25B', 'CDK17', 'CDK16', 'CDC14A', 'CDK14', 'CCNP', 'CDK15', 'CDK18']
132	70	41	['CDC6', 'MCM5', 'AURKA', 'MYBL2', 'GMNN', 'CCNI', 'NASP', 'CCNA1', 'CCNB1', 'LMNB1', 'MCM4', 'PKMYT1', 'ASF1B', 'MCM6', 'MCM2', 'SLF1', 'CCNA2', 'PLK2', 'CCNO', 'SMC2', 'ATAD2', 'BUB1B', 'CCNB2', 'HMGB2', 'RAD21', 'PLK1', 'RRM1', 'CDT1', 'CHAF1A', 'CDC25A', 'MCM7', 'CKS1B', 'AURKB', 'TYMS', 'CCNG2', 'CDC25C', 'E2F7', 'SMC1A', 'LMNB2', 'CDKN3', 'CENPA', 'CCNG1', 'SMC4', 'RRM2', 'SMC3', 'UBE2T', '…
