# Supplementary material for: Protein Condensate Atlas from predictive models of heteromolecular condensate composition
Source: Nat Commun. 2024 Jul 10;15:5418. doi: 10.1038/s41467-024-48496-7 (PMC11237133; doi:10.1038/s41467-024-48496-7)
Supplement: Supplementary file 12 — Supplementary Dataset 9 [file 41467_2024_48496_MOESM12_ESM.xlsx]

## Sheet: Jain_Coresonly
Supplementary Table 9. The core of the stree granule condensate as characterised by Jain et al.
UniProtKB	Protein name	Gene ID
P17844	Probable ATP-dependent RNA helicase DDX5	DDX5
Q13151	Heterogeneous nuclear ribonucleoprotein R	HNRNPA0
O43390	Heterogeneous nuclear ribonucleoprotein R	HNRNPR
P35658	Nuclear pore complex protein Nup214	NUP214
Q9UKV3	Apoptotic chromatin condensation inducer in the nucleus	ACIN1
O95816	BAG family molecular chaperone regulator 2	BAG2
Q9UIG0	Tyrosine-protein kinase BAZ1B	BAZ1B
Q9NYF8	Bcl-2-associated transcription factor 1	BCLAF1
Q13185	Chromobox protein homolog 3	CBX3
Q07065	Cytoskeleton-associated protein 4	CKAP4
P38432	Coilin	COIL
O43143	Pre-mRNA-splicing factor ATP-dependent RNA helicase DHX15	DHX15
Q15029	116 kDa U5 small nuclear ribonucleoprotein component	EFTUD2
P38919	Eukaryotic initiation factor 4A-III	EIF4A3
O75367	Core histone macro-H2A.1	H2AFY
P84243	Histone H3.3	H3F3B
Q93077	Histone H2A type 1-C	HIST1H2AC
P14866	Heterogeneous nuclear ribonucleoprotein L	HNRNPL
Q16891	MICOS complex subunit MIC60	IMMT
P12268	Inosine-5'-monophosphate dehydrogenase 2	IMPDH2
P20700	Lamin-B1	LMNB1
P43243	Matrin-3	MATR3
O00159	Unconventional myosin-Ic	MYO1C
O00567	Nucleolar protein 56	NOP56
Q14980	Nuclear mitotic apparatus protein 1	NUMA1
Q8TEM1	Nuclear pore membrane glycoprotein 210	NUP210
P37198	Nuclear pore glycoprotein p62	NUP62
Q15149	Plectin	PLEC
Q96HA1	Nuclear envelope pore membrane protein POM 121	POM121
Q6P2Q9	Pre-mRNA-processing-splicing factor 8	PRPF8
P26599	Polypyrimidine tract-binding protein 1	PTBP1
P38159	RNA-binding motif protein, X chromosome	RBMX
P50914	60S ribosomal protein L14	RPL14
P36578	60S ribosomal protein L4	RPL4
P62263	40S ribosomal protein S14	RPS14
P62241	40S ribosomal protein S8	RPS8
Q9P2E9	Ribosome-binding protein 1	RRBP1
Q13435	Splicing factor 3B subunit 2	SF3B2
Q15393	Splicing factor 3B subunit 3	SF3B3
O60264	SWI/SNF-related matrix-associated actin-dependent regulator of chromatin subfamily A member 5	SMARCA5
O75643	U5 small nuclear ribonucleoprotein 200 kDa helicase	SNRNP200
Q8IYB3	Serine/arginine repetitive matrix protein 1	SRRM1
Q9UQ35	Serine/arginine repetitive matrix protein 2	SRRM2
O75494	Serine/arginine-rich splicing factor 10	SRSF10
P12956	X-ray repair cross-complementing protein 6	XRCC6
Q92841	Probable ATP-dependent RNA helicase DDX17	DDX17
O70133	ATP-dependent RNA helicase A	DHX9
Q14103	Heterogeneous nuclear ribonucleoprotein D0	HNRNPD
P31943	Heterogeneous nuclear ribonucleoprotein H	HNRNPH1
P31942	Heterogeneous nuclear ribonucleoprotein H3	HNRNPH3
Q12906	Interleukin enhancer-binding factor 3	ILF3
Q8WXF1	Paraspeckle component 1	PSPC1
Q96PK6	RNA-binding protein 14	RBM14
O60506	Heterogeneous nuclear ribonucleoprotein Q	SYNCRIP
P35637	RNA-binding protein FUS	FUS
P51991	Heterogeneous nuclear ribonucleoprotein A3	HNRNPA3
P55795	Heterogeneous nuclear ribonucleoprotein H2	HNRNPH2
Q13148	TAR DNA-binding protein 43	TARDBP
Q14157	Ubiquitin-associated protein 2-like	UBAP2L
Q14444	Caprin-1	CAPRIN1
Q8WWM7	Ataxin-2-like protein	ATXN2L
Q92900	Regulator of nonsense transcripts 1	UPF1
Q96I24	Far upstream element-binding protein 3	FUBP3
Q9BUJ2	Heterogeneous nuclear ribonucleoprotein U-like protein 2	HNRNPUL1
B1ANR0	Polyadenylate-binding protein 4	PABPC4
F8W6I7	Heterogeneous nuclear ribonucleoprotein A1	HNRNPA1
P39748	Flap endonuclease 1	FEN1
P21333	Filamin-A	FLNA
Q14315	Filamin-C	FLNC
Q9P0M6	Core histone macro-H2A.2	H2AFY2
P07910	Heterogeneous nuclear ribonucleoproteins C1/C2	HNRNPC
Q5SSJ5	Heterochromatin protein 1-binding protein 3	HP1BP3
P0DMV8	Heat shock 70 kDa protein 1A/1B	HSPA1A
P11142	Heat shock cognate 71 kDa protein	HSPA8
Q12905	Interleukin enhancer-binding factor 2	ILF2
P05783	Keratin, type I cytoskeletal 18	KRT18
Q8N1F7	Nuclear pore complex protein Nup93	NUP93
P09874	Poly [ADP-ribose] polymerase 1	PARP1
Q15365	Poly(rC)-binding protein 1	PCBP1
O94906	Pre-mRNA-processing factor 6	PRPF6
Q9UKM9	RNA-binding protein Raly	RALY
Q15424	Scaffold attachment factor B1	SAFB
P05141	ADP/ATP translocase 2	SLC25A5
Q9NWH9	SAFB-like transcription modulator	SLTM
Q9UQE7	Structural maintenance of chromosomes protein 3	SMC3
P04350	Tubulin beta chain	TUBB
P68371	Tubulin beta-4B chain	TUBB4B
P63104	14-3-3 protein zeta/delta	YWHAZ
M0R299	rRNA 2-O-methyltransferase fibrillarin	FBL
M0R3F6	SURP and G-patch domain-containing protein 2	SUGP2
O00425	Insulin-like growth factor 2 mRNA-binding protein 3	IGF2BP3
O00571	ATP-dependent RNA helicase DDX3X	DDX3X
P02545	Prelamin-A/C	LMNA
P04792	Heat shock protein beta-1	HSPB1
P07305	Histone H1.0	H1F0
P11940	Polyadenylate-binding protein 1	PABPC1
P16989	Y-box-binding protein 3	YBX3
P46013	Antigen KI-67	MKI67
P51114	Fragile X mental retardation syndrome-related protein 1	FXR1
P55265	Double-stranded RNA-specific adenosine deaminase	ADAR
P60981	Destrin	DSTN
Q14258	E3 ubiquitin/ISG15 ligase TRIM25	TRIM25
Q14694	Ubiquitin carboxyl-terminal hydrolase 10	USP10
Q14966	Zinc finger protein 638	ZNF638
Q15233	Non-POU domain-containing octamer-binding protein	NONO
Q15717	ELAV-like protein 1	ELAVL1
Q53EP0	Fibronectin type III domain-containing protein 3B	FNDC3B
Q6P2E9	Enhancer of mRNA-decapping protein 4	EDC4
Q6PL18	ATPase family AAA domain-containing protein 2	ATAD2
Q7L2E3	Putative ATP-dependent RNA helicase DHX30	DHX30
Q7Z417	Nuclear fragile X mental retardation-interacting protein 2	NUFIP2
Q86V48	Leucine zipper protein 1	LUZP1
Q8IWR0	Zinc finger CCCH domain-containing protein 7A	ZC3H7A
Q8IY81	pre-rRNA processing protein FTSJ3	FTSJ3
Q8ND24	RING finger protein 214	RNF214
Q92499	ATP-dependent RNA helicase DDX1	DDX1
Q96HS1	Serine/threonine-protein phosphatase PGAM5, mitochondrial	PGAM5
Q9BRZ2	E3 ubiquitin-protein ligase TRIM56	TRIM56
Q9H0S4	Probable ATP-dependent RNA helicase DDX47	DDX47
Q9HCE1	Putative helicase MOV-10	MOV10
Q9NR30	Nucleolar RNA helicase 2	DDX21
Q9NZB2	Constitutive coactivator of PPAR-gamma-like protein 1	FAM120A
Q9NZI8	Insulin-like growth factor 2 mRNA-binding protein 1	IGF2BP1
Q9UBU9	Nuclear RNA export factor 1	NXF1
Q9UGR2	Zinc finger CCCH domain-containing protein 7B	ZC3H7B
Q9UN86	Ras GTPase-activating protein-binding protein 2	G3BP2
Q9Y224	UPF0568 protein C14orf166	C14orf166
Q9Y3I0	tRNA-splicing ligase RtcB homolog	C22orf28
Q9Y5V3	Melanoma-associated antigen D1	MAGED1
Q9Y6M1	Insulin-like growth factor 2 mRNA-binding protein 2	IGF2BP2
U3KQU1	mRNA-decapping enzyme 1A	DCP1A
C9J0J7	Profilin	PFN2
E7EVI1	Double-stranded RNA-binding protein Staufen homolog 2	STAU2
E9PH82	Protein FAM98A	FAM98A
E9PNH7	Alpha-crystallin B chain	CRYAB
F8W1T6	RNA-binding motif, single-stranded-interacting protein 2	RBMS2
H0YH87	Ataxin-2	ATXN2
H3BRU6	Poly(rC)-binding protein 2	PCBP2
K7EPT6	TATA-binding protein-associated factor 2N	TAF15
