# Supplementary material for: Protein Condensate Atlas from predictive models of heteromolecular condensate composition
Source: Nat Commun. 2024 Jul 10;15:5418. doi: 10.1038/s41467-024-48496-7 (PMC11237133; doi:10.1038/s41467-024-48496-7)
Supplement: Supplementary file 13 — Supplementary Dataset 10 [file 41467_2024_48496_MOESM13_ESM.xlsx]

## Sheet: Sheet1
	cluster_1	cluster_2	cluster_3	cluster_4	cluster_5	cluster_6	cluster_7	cluster_8	cluster_9	cluster_10	cluster_11	cluster_12	cluster_13	cluster_14	cluster_15	cluster_16	cluster_17	cluster_18	cluster_19	cluster_20	cluster_21	cluster_22	cluster_23	cluster_24	cluster_25	cluster_26	cluster_27	cluster_28	cluster_29	cluster_30	cluster_31	cluster_32	cluster_33	cluster_34	cluster_35	cluster_36	cluster_37	cluster_38	cluster_39	cluster_40	cluster_41	cluster_42	cluster_43	cluster_44	cluster_45	cluster_46	cluster_47	cluster_48	cluster_49
Stress granule	0.366586	1.08767	0.919991	0	0.471325	0.294578	0	0.881883	1.22195	0.304464	0.589157	0	0	2.35663	4.16661	0	2.59229	1.51767	4.1241	0	0.198752	0.225978	0.764043	0.853262	0.197957	0	0.208156	0.458233	0.785542	1.08529	0	0.749836	1.07585	1.30235	0.989783	4.66202	0	0.785542	1.85811	0.657227	0.749836	0.589157	1.43905	0.261847	0.242594	0.129282	0	0	3.38388
P-body	0.22081	0.818939	0.0955428	0	0.0788608	0.266155	0	1.09363	0	0.375118	0	0	0	0	4.09751	0	3.19386	1.19237	12.4206	2.76013	0	0.170145	0.156891	0.856591	0.198729	0	0.156726	0	0	1.96114	0.382171	0	4.3202	1.30743	1.32486	4.3202	0	0	1.77437	1.08866	0.564571	1.77437	2.43126	0.394304	0.243541	0.233616	3.10514	0	2.33549
Nuclear stress body	0.231657	0.429584	0.300709	0	0.248204	0	0	0.163908	0.321746	0.0437272	0	0	0	0	2.41807	0	2.60614	0.833965	0	0	0	0	0.0548661	0.269601	0	0	0	0	1.24102	0	0	0	0	0	0.231657	3.39931	0	0.248204	0.429584	3.11491	0.592305	0	0.776297	0	0	0	0	0	0.445494
Nuclear body	0	0.431857	0.15115	0	0.124759	0	0	0	0.970344	0.0659378	0	0.250312	4.36655	0	7.49516	0	0	0.314392	0	0	0.473481	0	0.413673	0.135514	0.628783	0	0	0.485172	0	0	0	0	1.70865	0	0	3.4173	0	0.374276	0	1.25256	0.893158	0	1.00338	0.623793	0	0.123194	0	0	3.023
Nuclear speckle	0.190266	0.705656	0.658612	0	0.407712	0.305784	0	0.269244	0	0.574628	3.05784	0.136337	0	0	16.7708	0	0.611569	0.684957	0	0	0	0	0.360504	1.62382	0.684957	0	0.270093	0.792774	0	2.25315	0	3.8918	3.72259	0	1.14159	9.30648	2.85399	2.44627	2.35219	2.55835	0.97295	0	0.364339	0	0	0.5368	10.7024	0	6.95202
Paraspeckle	0	0.503833	0.705366	0	0.436655	0.163746	0	0	1.13207	0.30771	0	0	0	0	9.21702	0	2.61993	1.10037	0	0	0.552395	0.314033	0.0965237	0.632397	0.73358	0	0	0.283017	0	0	0	4.16807	1.99342	2.41309	0.815089	12.9573	3.05658	0.436655	1.76341	0.730658	0	0	0.390202	0	0	0.143727	0	0	3.52683
Splicesome	0	0	0.464509	0	0.191702	0	0	0.379787	0	0	0	0	0	0	43.8889	0	0.86266	0	0	0	0	0	0.889902	0.416456	0	0	0	4.1003	0	0	0	0	0	0	0	13.1274	0	0.575106	2.32255	0	0	0	0.513925	0	0	0	0	0	9.29018
PML nuclear body	0	5.04399	0.641962	5.96108	1.32468	0	0	2.0995	0	0.840152	0	0	0	0	0.860361	0	1.19222	0.66764	0	9.27278	2.01097	0.57161	1.22986	0.575552	0.66764	0	0.789795	0	0	2.19619	0	0	0	0	1.85456	0	5.56367	1.58962	2.29272	1.32996	0	0	1.42051	0	0	0.261615	10.4319	11.9222	0.713291
Stress granule core	0	1.1744	1.23312	0	0.339271	0	0	0.672142	0	0.179313	0	0	0	0	14.8737	0	6.10689	2.56489	0	0	0	0	0.449981	1.10556	0	0	0	0	0	0	0	9.7155	0	0	0.47498	25.556	0	0	1.7616	3.83201	2.42888	7.63361	2.27384	0	0	0	0	0	11.8745
Cajal body	0	1.22738	1.28875	0	0	0.797798	0	0.702464	0	0.562207	0	0	0	0	6.90877	0	0	0	0	0	0	0	0.705421	0.385144	0.893534	0	0.35234	0	0	0	0	0	0	0	4.46767	4.85616	0	7.44612	1.22738	1.77995	0	7.97798	1.42585	0	0	0	0	15.956	4.77315
SMN complex	0	0	0	0	0	0	0	0	0	0	0	0	0	0	30.6289	0	0	0	0	0	0	0	0	0	0	0	0	0	0	0	0	0	0	0	0	40.3668	0	0	0	1.47958	0	0	7.9016	0	0	0	0	0	12.6966
Nuclear pore complex	0	0	1.90449	0	0	0	0	3.11426	0	0	0	0	0	0	0	0	0	0	0	0	0	0	0	0	0	0	0	0	23.5794	0	0	0	0	0	0	10.7645	0	0	0	0	0	0	0	0	0	0	0	0	50.7863
IMP1 ribonucleoprotein granule	0	0	0	0	0	0	0	0	0	0	0	0	0	0	26.4042	0	0	0	0	0	0	0	0	0	0	0	0	0	0	0	0	0	0	0	0	22.2714	0	0	2.81451	0	11.6418	0	0	0	0	1.60577	0	0	4.37813
Sam68 nuclear body	0	0	0	0	0	0	0	0	0	0	0	0	0	0	30.6289	0	0	0	0	0	0	0	0	0	0	0	0	0	0	0	0	0	0	0	0	32.2935	0	0	0	0	0	0	12.6426	0	0	4.65674	0	0	0
nuclear rim	0	0	0	8.97041	0	0	0	0	0	0	0	0	0	0	0	0	0	9.86388	0	0	0	0	0	0	0	0	0	0	0	0	0	0	13.6035	0	0	0	0	0	0	0	0	0	0	0	0	0	0	0	0
peri-nucleolar compartment	0	0	0	0	0	0	0	0	161.467	0	0	0	0	0	0	0	0	0	0	0	0	0	0	0	0	0	0	0	38.2861	0	0	0	0	0	0	0	0	0	0	0	0	0	0	0	0	0	0	0	0
granular component	0	0	0	1.64763	1.93098	0	2.59114	0	6.59051	0.929949	0	0	0	0	0	3.98899	0	0.603911	0	1.29006	0	7.48551	0	0	0	0	0	0	1.5627	0	0	0.319119	3.33146	0.583006	0	0.541363	2.48494	0.832866	0	0	0	0	0	0	2.38711	0	3.44504	0	0
periphery of DFC	0	0	0	0	0	0	0	0	0	0	0	0	0	0	0	0	0	0	0	0	0	0	0	0	0	0	0	0	12.762	0	0	0	0	0	0	0	0	13.6035	0	0	0	0	0	0	0	0	0	0	0
dense fibrillar component	0	0	0	0	0	0	0	0	0	0	0	0	0	0	0	0	0	0	0	0	0	0	0	0	0	0	0	0	5.89017	0	0	0	0	0	0	0	0	6.27853	0	0	0	0	0	0	0	0	0	0	0
fibrillar center	0	0	0	0	0	0	0	0	0	0	0	0	0	0	0	0	0	0	0	0	0	0	0	0	0	0	0	0	5.89017	0	0	0	0	0	0	0	0	6.27853	0	0	0	0	0	0	0	0	0	0	0
[truncated: 14 more columns]
