# Supplementary material for: Protein Condensate Atlas from predictive models of heteromolecular condensate composition
Source: Nat Commun. 2024 Jul 10;15:5418. doi: 10.1038/s41467-024-48496-7 (PMC11237133; doi:10.1038/s41467-024-48496-7)
Supplement: Supplementary file 14 — Supplementary Dataset 11 [file 41467_2024_48496_MOESM14_ESM.xlsx]

## Sheet: Sheet1
Supplementary Table 11. The composition of regions within the nucleolus as characterised by Shin et al. 2023
	Ensembl Gene ID	Gene Symbol and Synonyms	Localization in this paper
1	ENSG00000114779	ABHD14B	GC, nucleoplasm
2	ENSG00000131966	ACTR10	nucleoplasm, cytoplasm
3	ENSG00000185736	ADARB2	GC
4	ENSG00000072364	AFF4	nucleoplasm
5	ENSG00000148677	ANKRD1	GC, nucleoplasm
6	ENSG00000169188	APEX2	GC, nucleoplasm
7	ENSG00000078061	ARAF	cytoplasm
8	ENSG00000198356	ASNA1, GET3	nucleoplasm, cytoplasm
9	ENSG00000110330	BIRC2	nucleoplasm, cytoplasm
10	ENSG00000261236	BOP1	GC
11	ENSG00000113460	BRIX1	GC
12	ENSG00000148925	BTBD10	cytoplasm
13	ENSG00000112578	BYSL	GC, nucleoplasm
14	ENSG00000157895	C12orf43	GC, nucleoplasm
15	ENSG00000170468	C14orf169, RIOX1	GC
16	ENSG00000104979	C19orf53	GC, nucleoplasm
17	ENSG00000094916	CBX5	NR
18	ENSG00000164366	CCDC127	cytoplasm
19	ENSG00000096401	CDC5L	nucleoplasm
20	ENSG00000134690	CDCA8	GC (aggregation)
21	ENSG00000147889	CDKN2A	GC
22	ENSG00000164323	CFAP97	GC, nucleoplasm, cytoplasm
23	ENSG00000184220	CMSS1	GC
24	ENSG00000121058	COIL	nucleoplasm
25	ENSG00000119878	CRIPT	GC, nucleoplasm
26	ENSG00000141551	CSNK1D	nucleoplasm, cytoplasm
27	ENSG00000178105	DDX10	PDFC
28	ENSG00000100201	DDX17	GC (aggregation), nucleoplasm
29	ENSG00000088205	DDX18	GC
30	ENSG00000165732	DDX21	PDFC
31	ENSG00000089737	DDX24	GC
32	ENSG00000124228	DDX27	GC
33	ENSG00000125485	DDX31	PDFC
34	ENSG00000123136	DDX39A	nucleoplasm
35	ENSG00000213782	DDX47	PDFC, nucleoplasm
36	ENSG00000108654	DDX5	PDFC, nucleoplasm
37	ENSG00000107625	DDX50	PDFC
38	ENSG00000136271	DDX56	GC
39	ENSG00000109606	DHX15	DFC, nucleoplasm
40	ENSG00000135829	DHX9	PDFC, GC
41	ENSG00000086189	DIMT1	GC
42	ENSG00000130826	DKC1	DFC
43	ENSG00000067334	DNTTIP2	GC
44	ENSG00000134146	DPH6	nucleoplasm, cytoplasm
45	ENSG00000144048	DUSP11	nucleoplasm
46	ENSG00000117395	EBNA1BP2	GC
47	ENSG00000104529	EEF1D	nucleoplasm, cytoplasm
48	ENSG00000242372	EIF6	GC, nucleoplasm
49	ENSG00000173153	ESRRA	nucleoplasm
50	ENSG00000120705	ETF1	nucleoplasm, cytoplasm
51	ENSG00000139083	ETV6	nucleoplasm
52	ENSG00000171824	EXOSC10	GC
53	ENSG00000075914	EXOSC7	GC, nucleoplasm
54	ENSG00000123737	EXOSC9	GC, nucleoplasm
55	ENSG00000221968	FADS3	GC, nucleoplasm
56	ENSG00000105058	FAM32A	GC, nucleoplasm
57	ENSG00000105202	FBL	DFC
58	ENSG00000129514	FOXA1	nucleoplasm
59	ENSG00000206262	FOXL2NB	GC, nucleoplasm, cytoplasm
60	ENSG00000089280	FUS	nucleoplasm
61	ENSG00000109534	GAR1	DFC
62	ENSG00000105447	GRWD1	GC
63	ENSG00000107937	GTPBP4	GC
64	ENSG00000119431	HDHD3	nucleoplasm
65	ENSG00000128709	HOXD9	nucleoplasm
66	ENSG00000162783	IER5	nucleoplasm
67	ENSG00000177971	IMP3	GC
68	ENSG00000153391	INO80C	GC, nucleoplasm
69	ENSG00000153814	JAZF1	nucleoplasm, cytoplasm
70	ENSG00000121774	KHDRBS1	PNC
71	ENSG00000103550	KNOP1	DFC
72	ENSG00000105700	KXD1	nucleoplasm, cytoplasm
73	ENSG00000198945	L3MBTL3	NR, nucleoplasm
74	ENSG00000187772	LIN28B	GC, cytoplasm
75	ENSG00000139233	LLPH	GC
76	ENSG00000145220	LYAR	DFC
77	ENSG00000198042	MAK16	GC
78	ENSG00000172175	MALT1	cytoplasm
79	ENSG00000112118	MCM3	nucleoplasm
80	ENSG00000166508	MCM7	GC, nucleoplasm
81	ENSG00000067365	METTL22	nucleoplasm, cytoplasm
82	ENSG00000148773	MKI67	NR
83	ENSG00000182208	MOB2	nucleoplasm, cytoplasm
84	ENSG00000172732	MUS81	GC, nucleoplasm
85	ENSG00000132382	MYBBP1A	GC
86	ENSG00000115053	NCL	PDFC
87	ENSG00000145912	NHP2	DFC
88	ENSG00000155438	NIFK	GC
89	ENSG00000132603	NIP7	PDFC
90	ENSG00000186416	NKRF	GC
91	ENSG00000073536	NLE1	GC, nucleoplasm
92	ENSG00000166197	NOLC1	DFC
93	ENSG00000147140	NONO	nucleoplasm
94	ENSG00000182117	NOP10	DFC
95	ENSG00000111641	NOP2	GC
96	ENSG00000101361	NOP56	DFC
97	ENSG00000055044	NOP58	DFC
98	ENSG00000181163	NPM1	GC
99	ENSG00000164346	NSA2	GC, nucleoplasm
100	ENSG00000074590	NUAK1	nucleoplasm, cytoplasm
101	ENSG00000093000	NUP50	nuclear membrane
102	ENSG00000115947	ORC4	nucleoplasm, cytoplasm
103	ENSG00000132646	PCNA	NR, nucleoplasm
104	ENSG00000152684	PELO	GC, nucleoplasm, cytoplasm
105	ENSG00000100029	PES1	GC, nucleoplasm
106	ENSG00000069011	PITX1	nucleoplasm
107	ENSG00000171566	PLRG1	nucleoplasm
108	ENSG00000115946	PNO1	nucleoplasm
109	ENSG00000068654	POLR1A	FC
110	ENSG00000171453	POLR1C	FC
111	ENSG00000186184	POLR1D	FC
112	ENSG00000137054	POLR1E	FC
113	ENSG00000104356	POP1	GC
114	ENSG00000115241	PPM1G	nucleoplasm
115	ENSG00000186298	PPP1CC	GC, nucleoplasm
116	ENSG00000204569	PPP1R10	GC, nucleoplasm
117	ENSG00000110107	PRPF19	nucleoplasm
118	ENSG00000131467	PSME3	nucleoplasm
119	ENSG00000011304	PTBP1	PNC
120	ENSG00000241945	PWP2	GC
121	ENSG00000101146	RAE1	nuclear membrane
122	ENSG00000239306	RBM14	GC (aggregation)
123	ENSG00000173933	RBM4	GC (aggregation)
124	ENSG00000173914	RBM4B	GC (aggregation)
125	ENSG00000147274	RBMX	nucleoplasm
126	ENSG00000278023	RDM1	nucleoplasm, cytoplasm
127	ENSG00000142676	RPL11	GC, cytoplasm
128	ENSG00000142541	RPL13A	GC, nucleoplasm
129	ENSG00000105640	RPL18A	GC, cytoplasm
130	ENSG00000122026	RPL21	GC
131	ENSG00000198242	RPL23A	GC, nucleoplasm
132	ENSG00000131469	RPL27	GC, cytoplasm
133	ENSG00000122406	RPL5	GC, nucleoplasm
134	ENSG00000147604	RPL7	cytoplasm
135	ENSG00000110700	RPS13	GC
136	ENSG00000160214	RRP1	GC
137	ENSG00000160208	RRP1B	GC
138	ENSG00000114767	RRP9	DFC, GC, nucleoplasm
139	ENSG00000171490	RSL1D1	GC, nucleoplasm
140	ENSG00000143416	SELENBP1	GC, nucleoplasm, cytoplasm
141	ENSG00000161956	SENP3	GC
142	ENSG00000187531	SIRT7	nucleoplasm, cytoplasm
143	ENSG00000153147	SMARCA5	nucleoplasm
144	ENSG00000070366	SMG6	cytoplasm
145	ENSG00000131876	SNRPA1	nucleoplasm, cytoplasm
146	ENSG00000100138	SNU13	DFC
147	ENSG00000151304	SRFBP1	PDFC, nucleoplasm
148	ENSG00000140319	SRP14	GC, nucleoplasm
149	ENSG00000136450	SRSF1	nucleoplasm
150	ENSG00000188529	SRSF10	nucleoplasm
151	ENSG00000116754	SRSF11	GC
152	ENSG00000138385	SSB	GC, nucleoplasm
153	ENSG00000113387	SUB1	GC, nucleoplasm
154	ENSG00000116030	SUMO1	GC, nucleoplasm
155	ENSG00000188612	SUMO2	GC (aggregation), nucleoplasm
156	ENSG00000184900	SUMO3	GC (aggregation)
157	ENSG00000148296	SURF6	GC
158	ENSG00000103168	TAF1C	FC
159	ENSG00000183751	TBL3	GC
160	ENSG00000070814	TCOF1	FC, nucleoplasm
161	ENSG00000151500	THYN1	GC, nucleoplasm
162	ENSG00000221944	TIGD1	nucleoplasm
163	ENSG00000232112	TMA7	GC, nucleoplasm
164	ENSG00000144120	TMEM177	nucleoplasm
165	ENSG00000109079	TNFAIP1	cytoplasm
166	ENSG00000198900	TOP1	FC, nucleoplasm
167	ENSG00000077097	TOP2B	GC, nucleoplasm
168	ENSG00000134779	TPGS2	GC, nucleoplasm, cytoplasm
169	ENSG00000164548	TRA2A	nucleoplasm
170	ENSG00000130726	TRIM28	NR, nucleoplasm
171	ENSG00000183718	TRIM52	nucleoplasm
172	ENSG00000105849	TWISTNB, POLR1F	FC
173	ENSG00000063244	U2AF2	nucleoplasm
174	ENSG00000108312	UBTF	FC
175	ENSG00000158062	UBXN11	GC, nucleoplasm, cytoplasm
176	ENSG00000142207	URB1	PDFC
177	ENSG00000135763	URB2	PDFC
178	ENSG00000135913	USP37	nucleoplasm
179	ENSG00000109189	USP46	GC, nucleoplasm
180	ENSG00000141076	UTP4	GC
181	ENSG00000108651	UTP6	GC
182	ENSG00000144560	VGLL4	nucleoplasm
183	ENSG00000196998	WDR45	GC, nucleoplasm
184	ENSG00000082898	XPO1	GC (aggregation)
185	ENSG00000196419	XRCC6	GC, nucleoplasm
186	ENSG00000006047	YBX2	nucleoplasm, cytoplasm
187	ENSG00000163374	YY1AP1	nucleoplasm, cytoplasm
188	ENSG00000175048	ZDHHC14	nuclear membrane, cytoplasm
189	ENSG00000181638	ZFP41	GC, nucleoplasm
190	ENSG00000196646	ZNF136	GC (aggregation)
191	ENSG00000180479	ZNF571	GC, nucleoplasm, cytoplasm
192	ENSG00000167981	ZNF597	GC
193	ENSG00000167394	ZNF668	GC, nucleoplasm
194	ENSG00000197951	ZNF71	GC, nucleoplasm
195	ENSG00000178665	ZNF713	NR, nucleoplasm
196	ENSG00000175691	ZNF77	GC (aggregation), nucleoplasm
197	ENSG00000179965	ZNF771	GC, nucleoplasm
198	ENSG00000152475	ZNF837	cytoplasm
199	ENSG00000066379	ZNRD1, POLR1H	FC
200	ENSG00000070476	ZXDC	nucleoplasm
