# Supplementary material for: Protein Condensate Atlas from predictive models of heteromolecular condensate composition
Source: Nat Commun. 2024 Jul 10;15:5418. doi: 10.1038/s41467-024-48496-7 (PMC11237133; doi:10.1038/s41467-024-48496-7)
Supplement: Supplementary file 16 — Source Data [file 41467_2024_48496_MOESM16_ESM.xlsx]

## Sheet: fig2b
Gene	Control_count	Granules_count
NPM1	18	782
AHNAK	96	320
PRKDC	40	276
NCL	28	250
HNRNPM	12	223
MKI67	0.1	219
RRBP1	27	219
YBX1	33	187
EEF1A1	62	184
DDX3X	14	161
RPL4	7	161
RPS3A	10	150
RPL3	10	149
MAP4	18	144
DDX5	27	138
RPL7A	12	138
RPL13	8	132
PA2G4	12	132
RPL13A	5	131
RPL6	21	120
RSL1D1	7	117
SERBP1	16	114
RPS6	7	113
RPL7	11	108
TCOF1	0.1	103
MAGED2	13	103
THRAP3	3	103
EIF5B	0.1	101
NOP56	4	100
HNRNPK	34	100
RPL8	4	100
DDX17	16	100
SEPTIN9	19	100
RPS8	6	96
RPS4X	6	96
CKAP5	0.1	94
SRSF1	5	93
XRCC6	45	90
BAIAP2	4	90
RPS9	8	89
SPATS2L	3	89
FARSB	10	88
EIF2S2	3	87
NOP58	8	87
RPL32	2	83
TOP1	0.1	82
MSN	19	81
RPL10	0.1	81
RPL34	0.1	81
RPL10A	0.1	81
RPL18	10	80
RPL24	5	78
STAU1	7	77
SRP68	14	77
HNRNPA1	27	75
LUZP1	0.1	74
PPIB	10	73
MYO1C	3	72
NONO	11	72
FUS	12	71
RPL23A	6	70
CORO1C	9	70
RTCB	7	68
CALR	31	67
SMC1A	0.1	67
HP1BP3	0.1	67
ABCF1	2	66
KIF2C	0.1	66
EIF2S3	8	65
RPL27	9	65
RPL11	0.1	65
RPL19	0.1	63
PLEC	11	63
FARSA	0.1	63
CDC5L	0.1	62
RPL15	3	61
RPS11	6	61
SEPTIN7	8	61
SMC3	0.1	60
EIF2S1	20	59
SRSF6	0.1	59
MYBBP1A	0.1	59
DDX18	2	59
PDAP1	5	59
SERPINH1	23	58
SRP72	5	57
RECQL	17	57
RPL26	3	57
SRRM1	0.1	57
CALD1	8	56
RPL12	8	55
VIM	18	54
TOP2A	0.1	53
IMPDH2	21	53
RPL5	7	53
RPS14	8	53
EIF2AK2	5	52
SND1	14	52
RPL18A	5	51
LYAR	0.1	51
SNRNP200	4	50
RPLP0	10	50
TXLNA	0.1	50
PRPF19	4	50
SGPL1	5	49
MTDH	0.1	49
PLRG1	0.1	48
RPL17	4	48
RPL31	4	48
G3BP1	21	48
HNRNPD	11	48
TRIM25	15	48
PDCD11	0.1	48
RPL21	0.1	47
EIF4B	13	46
RPS18	14	46
RPL36A	4	46
USP39	3	46
RCC2	3	46
RPL28	4	45
RPL14	4	45
HNRNPU	18	45
DKC1	0.1	44
BCLAF1	0.1	44
PES1	7	43
RBM28	0.1	43
ZNF512	0.1	42
PRPF6	0.1	42
RPS13	6	42
ABCF2	0.1	42
SMC2	4	41
RPLP2	5	41
SFPQ	3	41
NOP2	0.1	41
GNL3	2	41
IGF2BP2	14	41
SART1	0.1	40
HSD17B4	8	40
LUC7L2	0.1	40
CTNND1	4	39
RPS2	6	39
RDX	8	39
RPS16	8	39
CLASP1	0.1	39
SMCHD1	0.1	38
RPS23	2	38
EBNA1BP2	0.1	38
DDX47	4	38
TXLNG	0.1	38
RPS7	4	37
RPL30	4	37
RFC4	10	36
LUC7L	0.1	36
SPATS2	0.1	36
KIF4A	0.1	35
HNRNPL	17	35
RFC1	0.1	35
RPS19	8	35
FXR1	9	35
SUB1	5	35
DNAJC1	0.1	35
RPL35A	0.1	34
RBMX	0.1	34
SRSF4	0.1	34
PRPF8	0.1	34
CDKN2AIP	0.1	34
SLAIN2	0.1	34
EZR	12	33
PTBP1	8	33
RRP12	0.1	33
DNAJC13	0.1	32
IQGAP1	3	32
STAU2	2	32
G3BP2	9	32
RFC3	8	31
RPS24	4	31
RBM14	0.1	31
PPP1R12A	0.1	30
DNAJA2	0.1	30
AP2B1	9	30
KTN1	11	30
KIFC1	0.1	30
GTPBP4	0.1	30
NAT10	0.1	30
TRIOBP	0.1	30
SAMHD1	9	30
PSIP1	0.1	29
RPS17	10	29
FKBP3	0.1	29
DHX9	9	29
CCDC47	14	29
FAM111A	0.1	29
NXF1	2	29
PAK4	3	28
RPL27A	5	28
RPS10	4	28
CNBP	3	28
RPL23	4	28
HDLBP	7	28
PDS5A	0.1	28
ZC3H15	4	28
SEPTIN11	9	28
DDX56	5	28
BUB3	7	27
FBL	10	27
SRSF5	2	27
SNW1	0.1	27
DNAJC10	0.1	27
EIF2A	12	27
PARP2	0.1	27
PRRC2C	0.1	27
GPATCH4	0.1	27
MAGEB2	9	26
HNRNPF	7	26
SRSF3	0.1	26
ILF2	8	26
RBM39	5	26
IFI16	0.1	26
CCDC124	0.1	26
POLR1E	0.1	26
BRIX1	0.1	26
MRTO4	0.1	26
EDF1	0.1	25
FADS2	8	25
GTF2F1	0.1	25
METAP1	0.1	25
TMEM214	5	25
FUBP1	8	25
DDX23	0.1	25
DDX52	0.1	25
LRRC47	9	25
DHX15	8	24
TPM3	5	23
NF1	0.1	23
RPA1	9	23
HNRNPH1	7	23
GTF2H1	0.1	23
RPL29	2	23
MSH6	0.1	23
PWP1	0.1	23
NOLC1	0.1	23
PHF6	0.1	23
SMC4	7	23
VAPA	0.1	23
RPN2	10	22
HMGB1	5	22
RPS27	5	22
TJP1	0.1	22
DNAJC9	0.1	22
GPKOW	0.1	22
PURB	4	22
RACGAP1	0.1	22
ANLN	0.1	22
PDS5B	0.1	22
TJP2	0.1	22
MYO5A	0.1	22
NUMBL	0.1	22
SURF6	0.1	22
SEC22B	5	21
BCAS2	0.1	21
AP2A1	2	21
RPL22	2	21
KHDRBS1	7	21
AP1B1	5	21
LBR	0.1	21
CTNNBL1	5	21
RUVBL2	7	21
RBM34	0.1	21
MAP7D1	0.1	21
UTP18	0.1	21
LUC7L3	0.1	20
BAG2	0.1	20
SNRNP70	5	20
EEFSEC	0.1	20
TPI1	10	20
RPS15	0.1	20
PURA	0.1	20
DDX39B	4	20
NUMA1	0.1	20
SEPTIN2	6	20
RBM15	0.1	20
DDX39A	5	19
PRPF4	2	19
STMN1	5	19
XRCC1	0.1	19
TOP2B	0.1	19
PDIA5	0.1	19
PSPC1	5	19
NSRP1	0.1	19
CCDC86	0.1	19
SRPRB	0.1	19
MACF1	6	18
RAD21	0.1	18
POLR1A	0.1	18
TPT1	0.1	18
RRP1	0.1	18
RPS26	6	18
TRIP12	0.1	18
MDC1	0.1	18
TERF2	0.1	18
ZC3HAV1	0.1	18
ERC1	0.1	18
RAI14	0.1	18
DDX41	0.1	18
MACF1	6	18
CWF19L1	6	18
TBL2	0.1	18
PRC1	0.1	17
RRP9	0.1	17
CLASP2	0.1	17
VAPB	2	17
DEK	0.1	17
NUMB	0.1	17
PPIL2	0.1	17
RRP1B	0.1	17
MED1	0.1	17
SRSF7	0.1	17
KIF4B	0.1	17
NUFIP2	0.1	17
UTP23	0.1	17
NHP2	0.1	17
DHCR7	3	17
TRRAP	0.1	17
CCDC102A	0.1	16
KPNA2	5	16
SEC61A1	2	16
EIF4G1	5	16
POLD3	0.1	16
TRIP4	0.1	16
DHX29	0.1	16
DDX55	0.1	16
CDK5RAP3	3	16
HNRNPUL1	0.1	16
LIMA1	0.1	16
RBM27	0.1	16
PTMA	6	15
ANXA5	7	15
U2AF2	4	15
RPS5	2	15
EIF1AX	0.1	15
COPA	6	15
ETF1	0.1	15
SMU1	0.1	15
FTSJ3	0.1	15
CMAS	0.1	15
SNIP1	0.1	15
TAF15	5	15
NUSAP1	0.1	15
EHD4	6	15
UTP3	0.1	15
RUVBL1	0.1	15
WBP11	0.1	15
RBM26	0.1	15
C7orf50	0.1	15
MYCBP2	0.1	14
DDX43	0.1	14
ERLIN1	5	14
SF3B1	6	14
HMGN2	0.1	14
PRRC2A	0.1	14
RAB5C	0.1	14
EIF5A	6	14
EXOSC9	3	14
SRSF9	0.1	14
BYSL	0.1	14
ACOX1	0.1	14
SF3B3	0.1	14
EMC1	0.1	14
NSUN5	0.1	14
SMG9	0.1	14
PPAN	0.1	14
PDLIM7	0.1	14
SLTM	0.1	14
RRP15	0.1	14
UPF3B	0.1	13
PRPF3	0.1	13
ZNF207	0.1	13
RPLP1	0.1	13
BTF3	0.1	13
RFC2	6	13
SRP14	3	13
EIF2D	0.1	13
MATR3	3	13
RANBP1	4	13
RPS20	5	13
RPS15A	0.1	13
U2AF1	0.1	13
EXOSC10	0.1	13
ILK	0.1	13
CAPRIN1	0.1	13
EIF4H	0.1	13
ABI1	3	13
DTD1	0.1	13
HNRNPLL	6	13
FRMD6	0.1	13
POLDIP3	0.1	13
API5	3	13
CACYBP	0.1	13
EXOSC4	0.1	13
TECR	0.1	13
HACD3	0.1	13
DRG1	0.1	13
NCKAP1	0.1	13
RPL36	6	13
KNOP1	0.1	13
COL1A1	2	12
ZC3H11A	0.1	12
POLR2E	0.1	12
EMD	5	12
METAP2	0.1	12
EIF5	0.1	12
MFAP1	0.1	12
NAP1L1	6	12
ADAR	0.1	12
TMEM33	0.1	12
RAN	6	12
SRSF2	0.1	12
PICALM	4	12
DDB1	6	12
CPSF6	4	12
MPRIP	0.1	12
TSPYL5	0.1	12
FAM98A	3	12
NEDD1	0.1	12
ARHGEF40	0.1	12
ANP32B	3	12
AP2M1	3	12
NOC4L	0.1	12
NELFA	4	12
POLR1B	0.1	12
PREB	0.1	12
DNAJB4	5	12
SHOC2	0.1	12
PPIL4	4	12
DAPK3	0.1	11
EDIL3	0.1	11
DHX16	0.1	11
NEMF	0.1	11
DPM1	2	11
AP2A2	0.1	11
GTF2F2	0.1	11
ERCC3	0.1	11
DNMT1	0.1	11
ADD1	0.1	11
EIF4A3	4	11
DDOST	5	11
VASP	0.1	11
CDK9	0.1	11
IK	0.1	11
SF3B2	0.1	11
BMS1	0.1	11
EFTUD2	2	11
DHCR24	0.1	11
PHLDB1	0.1	11
ALYREF	0.1	11
RPS19BP1	0.1	11
DDX54	0.1	11
SCFD1	0.1	11
DNAJC2	0.1	11
HNRNPAB	3	11
GNL3L	0.1	11
TPX2	0.1	11
ARPC2	3	10
SRGAP2	0.1	10
PGAM1	4	10
CSRP1	2	10
ST13	5	10
PLK1	0.1	10
ERH	0.1	10
CAMK2D	0.1	10
RRS1	0.1	10
DBN1	2	10
FAM98B	3	10
DNAJC21	0.1	10
RIF1	0.1	10
CYFIP1	0.1	10
PALLD	0.1	10
NAP1L4	5	10
DDX50	0.1	10
GRWD1	0.1	10
MMTAG2	0.1	10
CDC42EP4	0.1	10
DNAJB12	0.1	10
BAIAP2L1	0.1	10
YTHDF2	4	10
OCIAD2	5	10
PRPF38B	0.1	10
PKP2	0.1	9
TRIO	0.1	9
GPI	4	9
PRIM1	0.1	9
FXR2	3	9
SLC16A1	0.1	9
MANF	0.1	9
ACTR3	4	9
HSPA14	0.1	9
ASPH	4	9
CDC20	0.1	9
UBAP2L	0.1	9
ZNF638	0.1	9
EML3	0.1	9
HSD17B12	0.1	9
CEP170	0.1	9
MPP7	0.1	9
SUGP2	0.1	9
PARD3	0.1	9
NIFK	3	9
NUCKS1	0.1	9
RPAP3	0.1	9
ANAPC7	3	9
NOC2L	0.1	9
TBL3	0.1	9
LMF2	0.1	9
SSR3	0.1	9
SCARF2	0.1	8
ABLIM1	0.1	8
TCERG1	0.1	8
RNMT	2	8
CD2BP2	0.1	8
HMGA1	0.1	8
MARCKSL1	0.1	8
CSNK1E	0.1	8
EIF4G2	0.1	8
PFKP	0.1	8
FMR1	0.1	8
MOGS	0.1	8
SPTAN1	3	8
SF1	0.1	8
TOR1AIP1	0.1	8
EXOSC6	0.1	8
ALKBH5	0.1	8
ZNF598	0.1	8
DTX3L	0.1	8
EXOC4	0.1	8
EDC3	0.1	8
SMC6	0.1	8
RBM4B	4	8
LSM14B	0.1	8
OSBPL3	0.1	8
MYO6	0.1	8
SBDS	0.1	8
TAF6L	0.1	8
SEC62	0.1	8
WDR55	0.1	8
THYN1	0.1	8
ESCO2	0.1	7
TBC1D10A	0.1	7
NFXL1	0.1	7
KCTD14	0.1	7
RRP8	0.1	7
NUDT21	0.1	7
KIN	0.1	7
PRKRA	0.1	7
MTA2	0.1	7
ZRANB2	0.1	7
ACTL6A	0.1	7
SNRPB2	0.1	7
NELFE	0.1	7
MCM5	3	7
SRP9	0.1	7
RBM25	0.1	7
POLR2H	0.1	7
SMTN	0.1	7
RAB1A	0.1	7
TRIM26	0.1	7
PRPF4B	0.1	7
EXOSC2	0.1	7
CPSF7	0.1	7
DDX27	0.1	7
DDRGK1	0.1	7
SCAF11	0.1	7
BUD13	0.1	7
PELO	0.1	7
OSBPL10	0.1	7
WDR12	0.1	7
CDK12	0.1	7
CEBPZ	0.1	7
ZC2HC1A	0.1	7
ZFR	0.1	7
DDX24	0.1	7
URB1	0.1	7
KRI1	0.1	7
DGAT1	0.1	6
NAV1	0.1	6
COL12A1	0.1	6
WASL	0.1	6
EXOC5	0.1	6
CDC40	0.1	6
TAF5L	0.1	6
UTP20	0.1	6
ZMPSTE24	0.1	6
DNAJC8	0.1	6
UFL1	0.1	6
ERLIN2	2	6
SNRPB	0.1	6
ERCC2	0.1	6
IMPDH1	0.1	6
COPB2	3	6
CSNK1D	0.1	6
TGFB2	0.1	6
UBE2I	0.1	6
HNRNPA0	0.1	6
MTMR1	0.1	6
CUL4A	0.1	6
LAMB3	0.1	6
MVP	0.1	6
GLYR1	0.1	6
CC2D1A	0.1	6
GIGYF2	0.1	6
EMSY	0.1	6
ZGPAT	0.1	6
STT3B	0.1	6
PCNP	0.1	6
PRPF31	3	6
UPF1	0.1	6
ARHGEF2	0.1	6
ZNF622	0.1	6
INTS12	0.1	6
POP1	0.1	6
PIP5K1A	0.1	6
TCF25	0.1	6
EHD2	0.1	6
SENP1	0.1	6
MYEF2	0.1	6
DBR1	2	6
PACSIN3	0.1	6
OARD1	0.1	6
SUPT16H	0.1	6
MAGED1	0.1	6
SNX8	0.1	6
CNN1	0.1	6
TATDN1	0.1	6
SLC25A17	0.1	5
COBL	0.1	5
VEZF1	0.1	5
NOL8	0.1	5
MYO18B	0.1	5
SYNE1	0.1	5
MAPKAP1	0.1	5
UPF3A	0.1	5
SCAF1	0.1	5
MED13	0.1	5
PRPF40A	0.1	5
SRSF10	0.1	5
CAST	0.1	5
UTRN	2	5
STT3A	0.1	5
ARHGDIA	2	5
IST1	0.1	5
SEC24C	0.1	5
RAB5B	0.1	5
NOP14	0.1	5
ARF5	0.1	5
KIF23	0.1	5
NEXN	0.1	5
DDX10	0.1	5
CUL1	0.1	5
FAM50A	0.1	5
LARP7	0.1	5
CDKAL1	0.1	5
TMTC3	0.1	5
DDX46	0.1	5
MEPCE	0.1	5
WDR36	0.1	5
RP9	0.1	5
CHTF18	0.1	5
STAG1	0.1	5
MED12	0.1	5
EXOSC8	0.1	5
THAP11	0.1	5
CYFIP2	0.1	5
CLPTM1L	0.1	5
EP400	0.1	5
FUT8	0.1	5
NUF2	0.1	5
DHX33	0.1	5
PAK1IP1	0.1	5
CHTOP	0.1	5
RETSAT	0.1	5
KLHDC4	0.1	5
LLPH	0.1	5
WDR3	0.1	5
RFX5	0.1	4
NOM1	0.1	4
SETX	0.1	4
SHROOM3	0.1	4
GTF2H4	0.1	4
GTPBP2	0.1	4
RBMX2	0.1	4
CCDC59	0.1	4
RSBN1	0.1	4
EIF3F	0.1	4
CIT	0.1	4
PGRMC2	0.1	4
HMGB3	0.1	4
DENR	0.1	4
HMMR	0.1	4
SBF1	0.1	4
HMGN1	0.1	4
ARF4	2	4
RCC1	0.1	4
PSMB1	2	4
COIL	0.1	4
POLD2	0.1	4
TMED10	0.1	4
STX5	0.1	4
DNAJC3	0.1	4
DYNC1I2	0.1	4
PPIG	0.1	4
ADAM9	0.1	4
CIRBP	0.1	4
CLINT1	0.1	4
ARL6IP4	0.1	4
TAF2	0.1	4
HS2ST1	0.1	4
AHNAK2	0.1	4
MISP	0.1	4
SMARCC2	0.1	4
DLG5	0.1	4
SNRNP27	0.1	4
DHX38	0.1	4
RAD50	0.1	4
EMG1	0.1	4
FERMT2	0.1	4
UIMC1	0.1	4
CORO1B	0.1	4
REPIN1	0.1	4
MAGT1	0.1	4
C8orf33	0.1	4
NMNAT1	0.1	4
EML4	0.1	4
MOV10	0.1	4
SDAD1	0.1	4
GAR1	0.1	4
AFF4	0.1	4
BAZ1B	0.1	4
EXOC7	0.1	4
EXOSC1	0.1	4
BZW2	0.1	4
SERF2	0.1	4
ZC3H7A	0.1	4
FNBP4	0.1	4
FBXL18	0.1	4
SEC61A2	2	4
BTAF1	0.1	3
CEP290	0.1	3
CAPN5	0.1	3
ARID4A	0.1	3
DST	0.1	3
MELK	0.1	3
MED13L	0.1	3
RSRC2	0.1	3
SRGAP1	0.1	3
CHD7	0.1	3
ZNF608	0.1	3
ARVCF	0.1	3
NDC80	0.1	3
ZNF609	0.1	3
ORC5	0.1	3
NMT2	0.1	3
FLOT1	0.1	3
LTN1	0.1	3
ATP1B1	0.1	3
RB1	0.1	3
SNRPA	0.1	3
POLD1	0.1	3
IRS1	0.1	3
BUD31	0.1	3
NCAPD3	0.1	3
ALDH3A2	0.1	3
TRA2B	0.1	3
CSNK2A1	0.1	3
RBM10	0.1	3
SRSF11	0.1	3
RING1	0.1	3
SSRP1	0.1	3
DLG1	0.1	3
TRIM32	0.1	3
PPFIA1	0.1	3
ORC2	0.1	3
TRA2A	0.1	3
CUL3	0.1	3
FRG1	0.1	3
HLTF	0.1	3
EMC2	0.1	3
PTGES3	0.1	3
PTPN14	0.1	3
CSRP2	0.1	3
UPP1	0.1	3
P3H1	0.1	3
SPECC1L	0.1	3
PHLDB2	0.1	3
ZC3H18	0.1	3
CMTR1	0.1	3
ABHD12	0.1	3
POGLUT1	0.1	3
HSD17B11	0.1	3
LPCAT1	0.1	3
KIF18A	0.1	3
WDR48	0.1	3
GEMIN5	0.1	3
PHF10	0.1	3
UBXN4	0.1	3
RRP36	0.1	3
S100A13	0.1	3
NCAPG	0.1	3
ELOVL1	0.1	3
PRKRIP1	0.1	3
UPF2	0.1	3
LANCL2	0.1	3
TERF2IP	0.1	3
UBQLN2	0.1	3
RASAL2	0.1	3
MED23	0.1	3
MED31	0.1	3
MAD1L1	0.1	3
TSR1	0.1	3
DDX51	0.1	3
C2orf49	0.1	3
ESF1	0.1	3
URB2	0.1	3
CCDC137	0.1	3
SCD	0.1	2
GGCX	0.1	2
CAMSAP2	0.1	2
GTF2H3	0.1	2
SAMD9	0.1	2
MYH13	0.1	2
SLX4IP	0.1	2
FRMPD3	0.1	2
U2SURP	0.1	2
POLR1C	0.1	2
HDAC3	0.1	2
RNGTT	0.1	2
CCNK	0.1	2
RTN3	0.1	2
POP4	0.1	2
NSD2	0.1	2
TK1	0.1	2
EIF4E	0.1	2
NFIC	0.1	2
RAB8A	0.1	2
SRPK2	0.1	2
SARNP	0.1	2
FOXK1	0.1	2
RBM3	0.1	2
CDC42EP1	0.1	2
EWSR1	0.1	2
PLOD1	0.1	2
MYO1E	0.1	2
BOP1	0.1	2
EXOSC7	0.1	2
TRIP13	0.1	2
FNDC3B	0.1	2
DNTTIP2	0.1	2
INTS3	0.1	2
WDR74	0.1	2
CWC27	0.1	2
PHF5A	0.1	2
METTL3	0.1	2
NCAPG2	0.1	2
NELFCD	0.1	2
SMG8	0.1	2
GPX8	0.1	2
SLC39A7	0.1	2
CREBBP	0.1	2
UBE2E3	0.1	2
FAF2	0.1	2
PAWR	0.1	2
MPHOSPH6	0.1	2
FSD1	0.1	2
GLIPR2	0.1	2
TNS1	0.1	2
CBX8	0.1	2
EMC7	0.1	2
UBQLN4	0.1	2
APOBEC3C	0.1	2
CUTC	0.1	2
INTS7	0.1	2
MYOF	0.1	2
CTSZ	0.1	2
DBNL	0.1	2
MCTS1	0.1	2
NOSIP	0.1	2
RRP7A	0.1	2
GOLT1B	0.1	2
NOP9	0.1	2
SDF2L1	0.1	2
DDX49	0.1	2
PWP2	0.1	2
RPL7L1	0.1	2
RSBN1L	0.1	2
PHF3	0.1	2
RPL22L1	0.1	2

## Sheet: fig2c
Gene	log_expression	condensate
UBA6	4.731886858242615	COND-
MED19	3.6285730429277754	COND-
FAM168B	3.500073682210924	COND-
ILVBL	4.150259133871832	COND-
PLEKHG3	3.608000334294249	COND-
CNOT1	4.255802242176926	COND-
PGP	5.029548877248765	COND-
SMCHD1	4.431047030821055	COND+
UNC119B	4.019101686879754	COND-
CENPX	4.228362218500417	COND-
DNASE2	3.712434922603858	COND-
DDX39A	5.080838049813086	COND+
PDLIM1	3.794970656825883	COND-
MYO1C	5.45313	COND+
STXBP3	3.849756881299172	COND-
ARVCF	3.63234	COND+
PSMD11	5.331175373224024	COND-
PSMD12	4.9544650709374665	COND-
PSMD9	4.658077556274227	COND-
ATOX1	5.9651329318120325	COND-
SUPT5H	4.788664895088673	COND-
DFFA	4.201957728813418	COND-
EIF3F	5.439707372097615	COND+
WASL	3.590238625652371	COND+
IPO5	5.103731175182605	COND-
SAP18	5.624094065132345	COND-
RTCA	4.332072277111943	COND-
PIK3C2A	3.880931180138957	COND-
GOLIM4	3.9257734539295135	COND-
AGRN	3.6528060815749392	COND-
PLOD2	4.536510534710682	COND-
PSMD14	4.869965265567413	COND-
ZNF593	3.753381661694012	COND-
BIN1	3.983945688444756	COND-
KPNA3	4.5633	COND-
STK25	3.546692254384773	COND-
PES1	4.796778936360365	COND+
SDCBP	4.868884923358626	COND-
MPHOSPH10	4.024051087313921	COND-
NOP56	4.936940245556223	COND+
DDX3X	5.360724397745071	COND+
PODXL	3.666883160829444	COND-
CCN1	4.042666568170796	COND-
PIR	3.7082344163544687	COND-
KPNA4	4.840092906325923	COND-
MAN2B1	3.867552743048923	COND-
UBE2C	5.251527897509872	COND-
PDXK	5.096197125865697	COND-
ARID1A	3.788118929448826	COND-
CDK2AP1	3.938805286549148	COND-
TXNDC9	4.370685681554097	COND-
DPYSL4	4.454052838367459	COND-
CIT	3.875497843122712	COND+
COPE	5.068650081499846	COND-
CDC42EP2	3.770103995827752	COND-
AP3D1	3.974543915486661	COND-
CCS	3.530047213986673	COND-
ABLIM1	3.614394854509629	COND+
GOSR2	4.134927014025274	COND-
TOR1A	3.918023031673798	COND-
STX16	4.195243181447816	COND-
ADAM10	3.809985908247224	COND-
PRMT5	4.703580664822548	COND-
SLC9A3R1	4.509231876888454	COND-
CHEK1	3.730646891856441	COND-
TPP1	4.360281973894132	COND-
TCERG1	3.982692835799051	COND+
NDC80	5.111320234074239	COND+
TNPO2	3.7893774580792714	COND-
PSMA7	5.72738	COND-
SCAMP3	4.042276302852776	COND-
MGST3	5.184864183240625	COND-
TAX1BP3	4.209086279003105	COND-
GIPC1	4.986852978999484	COND-
IKBKB	3.634191150937268	COND-
HAT1	4.491869718899344	COND-
UBE2L6	4.227343825233089	COND-
MYL12B	6.109611453332475	COND-
HGS	4.454564465307913	COND-
AURKA	4.560166097754376	COND-
PPP1R12A	4.086361048079954	COND+
HNRNPDL	5.399232230996431	COND-
XPO1	5.389011344908855	COND-
SEC16A	3.894720619811408	COND-
PLXNB2	4.276653893934795	COND-
U2SURP	4.307977122805379	COND+
KIF3B	4.0175853275612345	COND-
PFAS	4.6735146858455145	COND-
ANKRD28	3.600266229464055	COND-
LSM1	4.375374495676839	COND-
SCAMP1	4.050717129213838	COND-
ARPC1B	4.905055829009747	COND-
ARPC2	5.118626171682976	COND+
ARPC3	5.566744354121348	COND-
POLR1C	4.142641709609125	COND+
PGRMC2	4.692630871429507	COND+
PFDN6	5.1295033396751375	COND-
NKRF	3.5351586076846755	COND-
ZNF185	5.314228560707618	COND-
RER1	3.749480369262326	COND-
SURF4	4.565501028012144	COND-
SPTLC1	4.158585851402561	COND-
SPTLC2	3.60163	COND-
PMM2	4.631472097488449	COND-
HMGB3	5.470764182825462	COND+
PPM1G	5.054508823193316	COND-
INPPL1	3.5817284791952586	COND-
EIF3D	5.154300307361977	COND-
EIF3H	5.238874470781766	COND-
HDAC3	3.686676127545069	COND+
BIRC5	3.674890840672973	COND-
IPO8	3.764197644558169	COND-
STX7	3.518843117599035	COND-
P4HA2	4.649104318469422	COND-
MAGEB2	4.733963274821401	COND+
NUP42	3.60929	COND-
ARPC5	4.8039592987539015	COND-
POLR2D	4.664774389368246	COND-
DHX15	5.446932006573968	COND+
RNMT	4.652290832071105	COND+
RRP8	4.105551748906199	COND+
PRPF4	4.639780471439631	COND+
PHGDH	5.168180534792339	COND-
DYNC1LI2	4.62528	COND-
PSMD3	5.181900036762806	COND-
RBFOX2	3.846139660930701	COND-
PAPSS1	4.511109993694261	COND-
ZW10	4.796243571514372	COND-
SART1	4.417892944558291	COND+
TGFB1I1	3.9095936885317975	COND-
MAP3K7	3.661609409686789	COND-
EEF1E1	4.7511	COND-
HNRNPR	5.311791893493107	COND-
PRPF3	4.099650318852508	COND+
TXNL1	5.284423177890743	COND-
TPD52L2	5.415452407031572	COND-
PPIH	5.2638704147751545	COND-
AKR7A2	4.74422	COND-
EPB41L2	4.679343341640743	COND-
LAMTOR5	5.26038	COND-
DENR	5.000486959703183	COND+
XPOT	4.1212445067356125	COND-
DNPH1	4.1661260821907256	COND-
TRAPPC3	4.923453650166975	COND-
NCK2	3.94563	COND-
PLRG1	4.8185481087889785	COND+
RGS10	3.860710834873594	COND-
ZNF207	3.796793924907151	COND+
GET3	4.815755170418339	COND-
BUB3	5.8776822085531695	COND+
BUD23	4.426967659879723	COND-
HTATSF1	3.552694747043848	COND-
PRKAB2	4.478081716839652	COND-
AP1G1	4.501061017807754	COND-
STX6	3.9923820475094183	COND-
SGTA	4.626749496688396	COND-
ENSA	5.298550329580858	COND-
NARS1	4.827432073443215	COND-
NUDT21	5.512787086608382	COND+
LANCL1	4.773198099111269	COND-
STRN	4.343054723177305	COND-
RRP9	4.447589843219531	COND+
CALU	5.130612294736755	COND-
ORC5	4.023634000266399	COND+
ORC4	3.664690112978329	COND-
RAD21	4.278392768734105	COND+
DHX16	3.8258022418691136	COND+
ZNRD2	4.408636971197539	COND-
PRPSAP2	4.46143	COND-
SMARCA5	4.367005024917633	COND-
SPAG9	4.285466156829187	COND-
AQR	3.914414333671508	COND-
KDM1A	4.097983326854793	COND-
TBC1D4	3.5849014246640136	COND-
GSDME	4.511987845611403	COND-
SNX3	5.356159457916846	COND-
OGA	4.139500056930837	COND-
SORBS3	3.84959	COND-
SYNCRIP	5.261153287868589	COND-
GMDS	3.9633	COND-
NMT2	3.693832757690679	COND+
CCNT1	3.5048452025744177	COND-
BUB1B	3.8697656104857145	COND-
PLOD3	4.949624235544152	COND-
EIF4E2	4.536491764344896	COND-
DIAPH1	4.340934904349297	COND-
EXOC3	3.543181945094725	COND-
PLIN3	6.0570037052510495	COND-
PRMT3	3.50815	COND-
KPNA6	4.988833205092862	COND-
UGDH	5.14532	COND-
TPST2	3.8263111951437474	COND-
LPXN	4.463910511193488	COND-
CTNND1	4.813862157327149	COND+
SNX2	4.4070653319243815	COND-
DPM1	4.952117256658253	COND+
USO1	4.55209	COND-
TOM1	4.90781	COND-
H2BC12	7.119662647499322	COND-
PFKFB2	3.531821925164232	COND-
CCDC22	4.235522268671319	COND-
PQBP1	4.80063	COND-
PRAF2	3.534682079055081	COND-
DKC1	4.971006536253403	COND+
EIF5B	4.972454654838153	COND+
EDF1	5.027114822285308	COND+
DNAJA2	5.077885917445541	COND+
CUTA	5.676414991513266	COND-
PPP1R11	4.432138693311112	COND-
NBN	3.7385602839220056	COND-
RNGTT	3.7462297195841554	COND+
WDR1	5.504242573747698	COND-
ROCK2	4.199175511234276	COND-
CLASP2	3.863923375309701	COND+
RNF40	3.695556474958065	COND-
ZC3H11A	3.516897532334378	COND+
DNAJC13	3.887357267109067	COND+
CNOT3	3.69154	COND-
ANKRD17	3.5290684583878758	COND-
ZPR1	4.189340432935047	COND-
DUSP11	3.532843678547775	COND-
HMMR	4.025306132255278	COND+
PDCD6	5.430270174796393	COND-
TBCA	5.8009254809412525	COND-
ATP6V1G1	4.814507426897763	COND-
VPS4B	4.224835333777924	COND-
MACROH2A1	5.032111277795193	COND-
SH3BGRL	5.638360183487655	COND-
FLNB	5.671580034459002	COND-
PEX14	3.686287469623235	COND-
TRIM3	3.6002000069741373	COND-
SEC22B	5.660746170268308	COND+
PRPF40A	4.097136127153754	COND+
TACC1	4.1443800476508965	COND-
LRCH4	3.781972164149018	COND-
VPS26A	4.367593227053702	COND-
MED24	3.502501467233897	COND-
PSIP1	4.99692	COND+
ERLIN1	4.819177089836012	COND+
SRSF10	3.930191329484309	COND+
GMNN	3.9813478312800608	COND-
HSBP1	5.858225269758036	COND-
EED	4.114514079981661	COND-
BANF1	6.307923954969739	COND-
SF3B1	4.8766220115570125	COND+
CSDE1	4.818707832181213	COND-
PRKRA	4.5350551633470975	COND+
CRCP	3.664537260283379	COND-
NPM3	4.866192234609995	COND-
LYPLA1	5.104116105768775	COND-
SNRNP200	5.057094306800769	COND+
TIPRL	4.952094635664762	COND-
PPM1B	4.3083013158560375	COND-
NUP155	4.6605071315905775	COND-
WDHD1	3.9592931393670137	COND-
CRTAP	4.182276736810965	COND-
ATP6AP2	4.034929957203154	COND-
RNASEH2A	4.641186283285943	COND-
POP7	4.086911270859878	COND-
RPP40	4.437391001233419	COND-
EIF3G	4.894855728360946	COND-
EIF3J	4.410576469717474	COND-
ZMPSTE24	4.044976494535956	COND+
RBBP9	3.823275455343533	COND-
STAM2	3.897545816837382	COND-
BCAS2	4.863698913123854	COND+
DCTN3	4.437257525307167	COND-
DNAJC8	4.7499	COND+
SMNDC1	4.364829033850588	COND-
FLOT1	4.534190796812183	COND+
TRIO	3.9173437533779567	COND+
GLRX3	4.995032396221197	COND-
RSL1D1	4.955679543785774	COND+
CIAO1	4.713502177127613	COND-
SRP72	5.1219003813190325	COND+
DDAH1	4.625900985547981	COND-
B3GAT3	3.5788692788056324	COND-
MTA2	4.706191629427074	COND+
STK10	3.930745581982309	COND-
LTN1	3.89104	COND+
TOX4	3.783676615156849	COND-
UFL1	4.02611	COND+
UBXN7	3.726267013344424	COND-
ERLIN2	4.605106053714454	COND+
PRPF6	4.39433	COND+
FRYL	3.510565380137403	COND-
AP2A2	4.584730455754156	COND+
SEC31A	4.647540213267041	COND-
HEXIM1	3.992754713008587	COND-
RPP14	3.8378528612745737	COND-
CCNB2	3.599055958444465	COND-
UBR5	3.666308945712205	COND-
UBE4B	4.052210674520416	COND-
ZFPL1	4.535189056518402	COND-
ELP1	4.256397239904854	COND-
EPN2	3.533253742721149	COND-
ZRANB2	4.736708590981276	COND+
SNX4	3.895209875950744	COND-
ZWINT	4.228566137019991	COND-
LUC7L3	4.619374462803258	COND+
KIF20A	3.803444723574744	COND-
KIF4A	4.267280728225338	COND+
GOSR1	4.007870742005451	COND-
KAT7	3.72283	COND-
VAPB	4.746626419320692	COND+
SNAPIN	4.885887581180861	COND-
MPZL1	3.539108045331325	COND-
PAPSS2	4.570013277488896	COND-
SMC2	4.53572	COND+
LYPLA2	4.826898121463044	COND-
IPO7	5.325221210978024	COND-
PGM3	4.776853002042566	COND-
MOCS3	4.205201899708751	COND-
CD2BP2	4.541339910043786	COND+
SVIL	3.58649	COND-
AHSA1	5.101929463167457	COND-
PARN	3.690659816659192	COND-
PSMG1	4.029205207860559	COND-
SGPL1	4.327446219506427	COND+
SEC24B	4.074135759077158	COND-
POLR1A	3.7969748405768566	COND+
STAMBP	4.3877927947116175	COND-
CPSF4	4.093957932252036	COND-
ASMTL	3.640209028168676	COND-
CEP43	3.944883375560603	COND-
POP4	4.110123160422685	COND+
SNAP29	5.135451965951719	COND-
OXSR1	4.227279554859911	COND-
PTBP3	4.386296351440274	COND-
LSM8	5.206120395908239	COND-
AP2A1	4.814779413232151	COND+
STAU1	5.102639248355093	COND+
TTC4	4.38215	COND-
CAVIN2	3.728819509088776	COND-
BAG2	5.142786919072548	COND+
MAP4K4	3.769565153423053	COND-
BPNT1	4.564152427356899	COND-
FADS2	3.773851157994196	COND+
TXNDC12	4.773271726366642	COND-
ECD	3.593252230338168	COND-
SYF2	4.006230367948293	COND-
MBD3	4.658827153840522	COND-
NUDT3	3.892073962103792	COND-
BCL10	3.6254655269143448	COND-
CLPTM1	3.5584553056209707	COND-
MOCS2	4.080531970173941	COND-
PAK4	4.521530753998952	COND+
ACTL6A	5.141177741096302	COND+
MOCS2	4.1477822643856594	COND-
LDHA	6.698193960769473	COND-
PNP	5.69994	COND-
HPRT1	5.168565482564584	COND-
PGK1	6.842544051338952	COND-
AK1	5.227962912672004	COND-
ADA	4.390241158553716	COND-
CA2	5.020966317192268	COND-
TIMP1	4.78677	COND-
CST3	3.713006152364836	COND-
NRAS	4.066331330248684	COND-
HRAS	4.258886289636254	COND-
HBD	4.319397213136969	COND-
FTH1	4.071177583137279	COND-
MT2A	5.652743074202674	COND-
ALDOA	7.029330501235063	COND-
CSTB	5.004358729062994	COND-
PRNP	3.8363661565813887	COND-
TK1	5.791642335390046	COND+
THY1	4.57568	COND-
GAPDH	7.301029995663981	COND-
ASL	4.003852431695821	COND-
CAPNS1	5.441483170696718	COND-
HSPB1	7	COND-
RPN1	5.275836251656702	COND-
RPN2	5.023476300094051	COND+
GNAI2	4.776607217159625	COND-
ATP1A1	4.77041	COND-
ATP1B1	4.119421843502076	COND+
HMGN1	4.43372	COND+
SERPINE1	4.581370685798216	COND-
ISG15	4.945686055977948	COND-
EIF2S1	5.906747487167457	COND+
HMGN2	3.5722720355475257	COND+
FGF1	3.628501778091661	COND-
RPLP1	6.303673409926335	COND+
RPLP2	6.67102	COND+
RPLP0	6.336525446955435	COND+
SSB	5.712267254327537	COND-
ITGB1	5.05428	COND-
UROD	5.150786076167381	COND-
GLA	4.1397757842253045	COND-
GSN	5.386331556505733	COND-
RB1	3.6891953414022582	COND+
PTMA	5.740001937323333	COND+
S100A6	5.952925734605887	COND-
EIF4E	4.53602	COND+
ENO1	7.301029995663981	COND-
GPI	5.8173289050261845	COND+
POLB	3.554130777308153	COND-
NPM1	6.951775990980927	COND+
TPM3	4.972735004045972	COND+
ITGAV	4.434708169128786	COND-
HEXA	4.250849058562872	COND-
DBI	5.969744715651885	COND-
CENPB	3.8907471106353735	COND-
PGK2	5.164010940501158	COND-
P4HB	5.992475893446236	COND-
H1-0	4.812145243984933	COND-
CTSD	5.494759426601524	COND-
ANXA2	7.235257219573054	COND-
PSAP	5.283281985130035	COND-
HEXB	4.334746462157156	COND-
CTSL	3.561770884984919	COND-
PFN1	7.216171274162026	COND-
APRT	5.610262399142025	COND-
EPRS1	5.084383557904932	COND-
CTSB	5.898228224952473	COND-
HNRNPC	6.124802161212049	COND-
LAMB1	3.6174175735484457	COND-
YES1	4.182728194358394	COND-
TPM2	5.198813131246929	COND-
SLC3A2	5.105953995546061	COND-
PFKM	4.530193006546178	COND-
SRPRA	4.486915706311935	COND-
ASNS	5.251623936226555	COND-
HMBS	4.022506853231829	COND-
SNRPB2	4.634792328976031	COND+
MELTF	3.855942109414656	COND-
SNRNP70	4.717046770180185	COND+
NFIC	4.0284970951486665	COND+
VIM	7.301029995663981	COND+
RPS17	6.413040881280779	COND+
ANXA5	6.721989774900817	COND+
RPSA	6.102443763482106	COND-
SNRPA	5.358625112044724	COND+
ENO2	6.232330973883958	COND-
ACAA1	4.459569889015948	COND-
SRP19	4.307729078023514	COND-
SNRPC	3.991200124953271	COND-
LGALS1	7.301029995663981	COND-
QDPR	5.278640382612617	COND-
HMGB1	5.993245376913015	COND+
RBP1	4.823465883142864	COND-
SPARC	4.667298585589386	COND-
TPM1	5.11972	COND-
CLTA	4.354709806088669	COND-
CLTB	4.734473334706745	COND-
HMOX1	3.889863857933441	COND-
HNRNPA1	7.066640523744034	COND+
SNRPA1	5.0983851398959965	COND-
LTA4H	5.260128054125572	COND-
H2AZ1	5.757976485073221	COND-
RO60	4.033297297614225	COND-
GAA	4.239475370849653	COND-
RRAS	3.727463257845717	COND-
TXN	6.337440747505136	COND-
CTSA	4.208444195718575	COND-
PRKAR1A	4.34479	COND-
ESD	5.5851179076080255	COND-
LAMC1	3.9533113185353694	COND-
HSPA8	7.020837348202999	COND-
SLC2A1	4.140314888414558	COND-
UMPS	5.169197551399404	COND-
PYGB	4.513822888528022	COND-
RALA	4.33846	COND-
RALB	4.601458079000042	COND-
LAMP1	4.216608619819843	COND-
TOP1	4.068783934058327	COND+
TOP2A	4.562527141817188	COND+
G6PD	5.987100834392204	COND-
UBL4A	5.044540094502105	COND-
IGF2R	3.990507975777438	COND-
CDK4	4.276113358498988	COND-
PABPC1	5.738533273782853	COND-
PCNA	6.15261	COND-
IMPDH2	5.880124955407803	COND+
TPR	4.530108899534312	COND-
CKB	4.964784416207403	COND-
ANXA3	4.977511865090193	COND-
ACTN1	6.001004151551186	COND-
PEPD	4.609754084920356	COND-
XRCC6	6.1109	COND+
XRCC5	5.917097148394968	COND-
LAMP2	3.761305565822131	COND-
RNH1	5.392217472209308	COND-
EEF2	6.645810657706673	COND-
PDIA4	5.0639983388402525	COND-
TPT1	6.18439	COND+
ALAD	3.951150543387828	COND-
LCP1	3.7286613533121296	COND-
PLS3	4.662944927726862	COND-
APEH	4.800658864679031	COND-
PRKAR2A	4.677778655972415	COND-
ENO3	6.574445702978427	COND-
GTF2F2	4.990347559884168	COND+
CD59	5.507676515619188	COND-
MIF	7.073404597429915	COND-
PRKCSH	4.876002991135093	COND-
FDPS	3.955000408041882	COND-
AKR1A1	4.816339471542375	COND-
HSP90B1	5.777971548579807	COND-
MYL6B	5.438038749826914	COND-
SNRPB	5.528825302685352	COND+
POU2F1	3.9856353041163697	COND-
HNRNPL	5.993817695912092	COND+
DARS1	5.637581876121719	COND-
JUP	3.919887655219241	COND-
AKR1B1	5.5989	COND-
GSPT1	4.7232152351717485	COND-
ARSA	3.9622	COND-
EZR	5.524365156997455	COND+
UCHL3	5.397175595099403	COND-
FOSL1	3.5240249617002606	COND-
FOSL2	3.62591	COND-
NQO1	4.641223264518473	COND-
GNS	4.626574541363627	COND-
RPS2	6.168322839799731	COND+
RPA2	5.123598223701968	COND-
CD44	4.108382516206654	COND-
CBR1	4.980855937118797	COND-
GLB1	4.05196	COND-
NCK1	4.424304777280399	COND-
ATP2A2	4.262291316339436	COND-
FAH	5.002081389444583	COND-
STMN1	6.0739	COND+
NAGA	4.268842722401431	COND-
HMGA1	5.326471291703557	COND+
JUNB	3.608890279269618	COND-
ITGA2	4.127256208915958	COND-
UBTF	4.082826969895184	COND-
JUND	3.9871270531716023	COND-
PTPN2	3.6985553908480777	COND-
CTPS1	5.565365872356874	COND-
DDX5	5.690805835325051	COND+
PFKL	5.023669940031263	COND-
GM2A	3.8205084619569663	COND-
PSMC3	5.81231	COND-
TCP1	5.8839930838637295	COND-
RPL35A	5.1550192563699175	COND+
ITGB5	4.476997730871985	COND-
ARF4	5.828082974759753	COND+
RPL7	6.13171	COND+
VCL	5.440284088908328	COND-
SON	3.838706705681667	COND-
NELFE	4.341820501884556	COND+
RPL17	5.753887986717508	COND+
PGAM1	6.401683855366353	COND+
RCC1	5.159505250551486	COND+
ATF1	4.150494315961088	COND-
XRCC1	4.304708165086042	COND+
PLCG1	4.070787675145845	COND-
NCL	5.756373376765419	COND+
POLR2C	4.334741041134043	COND-
POLR2E	4.75717	COND+
ERCC3	3.51603	COND+
TRIM21	3.8456516368765232	COND-
EIF2AK2	4.81269	COND+
SRM	5.200594363692693	COND-
ATP2B1	3.579657157796122	COND-
EIF2S2	5.095376377457948	COND+
ANXA7	5.109669517677588	COND-
CCNA2	3.539981372329143	COND-
BTF3	6.162366766438129	COND+
RAB5A	4.587845227995743	COND-
RAB6A	4.792285256019237	COND-
PSMB1	5.566507041398189	COND+
M6PR	4.701807616232903	COND-
LMNB1	5.984300793513954	COND-
CAST	4.722202402292946	COND+
IMPDH1	4.3929680327489065	COND+
RASA1	3.536826707645648	COND-
GSTM3	4.676522033320348	COND-
ATP6V1B2	5.223347724676036	COND-
ATP6V1C1	4.0442745556153366	COND-
CSRP1	5.620138297514171	COND+
FLNA	5.916019141668416	COND-
CD9	4.513224973078114	COND-
COMT	4.653674868041196	COND-
OSBP	4.454134148141442	COND-
PCMT1	5.861696424047361	COND-
FBL	5.585507427068039	COND+
GART	5.189535677570484	COND-
PAICS	5.596672541991858	COND-
HNRNPA2B1	6.966958984673765	COND-
TCEA1	5.273675953977135	COND-
ITGA6	3.867966438388705	COND-
SFPQ	5.565693649435244	COND+
TUBG1	4.625453833639865	COND-
PPIB	6.346527094926969	COND+
WARS1	4.639692071057111	COND-
AHCY	5.898821212716856	COND-
CFL1	7.301029995663981	COND-
EIF4B	4.977967017696603	COND+
DGKA	3.57794	COND-
RRM1	5.0783374566230215	COND-
NR2F2	3.581405921884908	COND-
EEF1B2	5.523311460407242	COND-
ACP1	5.012109797613264	COND-
MYL9	5.364599072471765	COND-
POLR2A	4.074303556243109	COND-
MCM3	5.167287656077657	COND-
RPS12	6.146453328007724	COND-
BRD2	3.533205499306372	COND-
FAS	3.900103472914046	COND-
YY1	3.904974264345874	COND-
DNAJB1	4.983399387586164	COND-
DNAJB2	4.662131108325334	COND-
PSMA1	5.794385468524704	COND-
PSMA2	6.282881574929078	COND-
PSMA3	4.983412015885332	COND-
PSMA4	5.840833915903286	COND-
CD40	4.212338927283937	COND-
ITGA3	4.648093638020412	COND-
MSN	6.000205045380291	COND+
DNMT1	4.340577364410798	COND+
U2AF2	5.417670549123034	COND+
RPL13	5.80041	COND+
CHML	3.674496524878536	COND-
S100A4	4.331965585004344	COND-
PTBP1	6.239823515829926	COND+
TARS1	5.604758780358885	COND-
VARS1	5.050394649717138	COND-
EEF1G	6.098959936928371	COND-
FKBP2	4.834637232502858	COND-
ATP6V0C	3.7292932499843543	COND-
RPL10	5.9934288938171205	COND+
RPA1	5.390891392426782	COND+
CAD	4.770778977512848	COND-
CALR	6.078404424567535	COND+
MAP4	5.141279415170734	COND+
PSMB8	3.75138	COND-
PSMB9	4.190431774224071	COND-
PSMA5	6.248548820696582	COND-
PSMB4	5.126623176002787	COND-
PSMB6	5.293472358595057	COND-
PSMB5	5.436378300084586	COND-
POLD1	4.291754985098645	COND+
SMARCA1	3.9454791120953927	COND-
GCA	3.960701754926516	COND-
GRN	4.267735409920539	COND-
LAP3	5.447850075560701	COND-
S100A2	5.74355	COND-
GTF2E1	3.818588503419939	COND-
GTF2E2	4.043828616718573	COND-
TPP2	4.25038	COND-
IMPA1	4.650930783904542	COND-
CCN2	3.509848921779944	COND-
EPHA2	4.64036	COND-
CRABP2	3.722074743232227	COND-
TKT	6.268476920168949	COND-
RBMS1	3.776975580597029	COND-
PML	3.608310145625613	COND-
EEF1D	6.284777815098403	COND-
ERP29	5.883839398392703	COND-
BLVRB	6.077588888202663	COND-
DDT	5.4982064106075415	COND-
RPL12	6.51463	COND+
CMPK1	5.361395633257899	COND-
PEBP1	5.9232429004022045	COND-
PDIA3	5.6430432520842295	COND-
PPP2R1B	4.876338645173076	COND-
CDC27	4.393507989728253	COND-
HMOX2	4.649590009758507	COND-
LRPAP1	4.594978155184753	COND-
ADSL	5.171525888309837	COND-
CLIP1	3.6526520270654736	COND-
GSTT1	4.207913240946299	COND-
POLR2B	4.581553751671441	COND-
GDI1	5.535996693859953	COND-
MAT2A	5.246788978991783	COND-
PRKAR2B	4.60796	COND-
RRM2	5.449616493640901	COND-
SDC4	4.420392287644964	COND-
TIA1	4.674873851744686	COND-
ATIC	5.541676157687796	COND-
HNRNPH3	5.7111191673860855	COND-
HNRNPH1	6.004189565143501	COND+
STIP1	5.917411755139294	COND-
S100A11	6.850166571739555	COND-
L1CAM	3.6289660920277313	COND-
PRDX2	6.03895	COND-
CDA	3.676699501800482	COND-
DCTD	5.491063383080796	COND-
RPL9; RPL9P7; RPL9P8; RPL9P9	6.192214336572913	COND-
CD70	4.875799915028976	COND-
KIF5B	4.955484918267916	COND-
CSTF2	4.186222929730671	COND-
MCM4	5.187522113887382	COND-
MCM5	5.107176812548963	COND+
MCM7	5.187708118278676	COND-
GALNS	3.5394858561536244	COND-
SHMT1	4.152973074171335	COND-
MPI	3.98385	COND-
GPC1	4.228115026581177	COND-
PFN2	5.336809377351059	COND-
CTNNA1	4.645182953631903	COND-
CTNNB1	4.784234827562502	COND-
SERPINB6	4.735616077297791	COND-
NF2	4.250365480355702	COND-
RDX	5.009086606110035	COND+
RPA3	5.63864	COND-
RFC4	4.32442	COND+
RFC2	5.075415942897469	COND+
RFC1	3.525208259140945	COND+
RPL22	5.505296053113473	COND+
GTF2F1	4.652383737175887	COND+
SPR	5.248519607347835	COND-
MYH9	6.092993095960306	COND-
COPB2	4.982017475540686	COND+
ADD1	4.475413028433691	COND+
FUS	5.203551301531647	COND+
NUP214	4.231099580072628	COND-
DEK	4.786331351094442	COND+
GLRX	5.861341467726285	COND-
PPM1A	4.920561419038636	COND-
PSMC2	5.500595087255388	COND-
ARL3	5.000069666842076	COND-
ATP6V1E1	4.865161616515891	COND-
RPL4	6.143585765880332	COND+
PGM1	5.2570867898878175	COND-
SERPINB5	3.659618545322733	COND-
POLR2I	4.128860073560483	COND-
SRP14	5.301201246869146	COND+
NUP62	4.370412982337948	COND-
HPCAL1	4.643724635783181	COND-
FDFT1	4.388146206665468	COND-
TAGLN2	7.19965	COND-
TALDO1	5.119016959277536	COND-
RBMX	5.362933129219224	COND+
COIL	4.006536374077572	COND+
ATP6V1A	5.327227787631389	COND-
EIF4A3	5.5157095989558655	COND+
CDKN1A	3.5904418151077624	COND-
RPS19	6.080817146596473	COND+
RPL3	5.799716038842794	COND+
DDOST	5.116511860249825	COND+
ANP32A	5.566381645490455	COND-
CAPG	4.26229	COND-
CAP2	4.375699726938537	COND-
TXLNA	4.849418369032498	COND+
CCT6A	6.415185705512807	COND-
NNMT	5.429482850094355	COND-
RPL13A	5.452459618023188	COND+
ARL1	4.919720049595984	COND-
MLH1	3.8908994400145582	COND-
PEX19	4.581207371335943	COND-
MDH1	5.565500305481471	COND-
RFC5	4.77263	COND-
RFC3	4.997911791768021	COND+
EIF2S3	4.877499521518676	COND+
ID1	4.500555820634535	COND-
CETN2	4.861265528929979	COND-
ETV6	3.758548053958504	COND-
EIF2D	3.978428148403928	COND+
PRPH	5.097354045661638	COND-
BUD31	5.057753732910231	COND+
NAA10	5.048559079594573	COND-
PPP1R2	4.202103046145873	COND-
CSK	4.846770516768059	COND-
IARS1	4.968066671979708	COND-
EIF1	5.419658811173533	COND-
PRKCI	3.749262518055084	COND-
ACTR1B	4.361403542284482	COND-
TMPO	4.497293849089036	COND-
TMPO	4.416344152689459	COND-
STAT1	4.923542163896836	COND-
MTREX	4.656424706391241	COND-
EPS15	3.6847034418947833	COND-
CASP3	4.609162998477554	COND-
RPS27	5.574798006594409	COND+
PRCP	4.025644171324798	COND-
ECE1	4.329120039960501	COND-
PAFAH1B1	4.99387	COND-
MCAM	4.271004931061025	COND-
MATR3	5.661301341447593	COND+
MSH2	4.996068897533779	COND-
SSR1	4.067309584818109	COND-
RANBP1	5.744230140917962	COND+
NAMPT	5.606484641276972	COND-
PSMC4	5.548166331828947	COND-
PPIC	3.756968349615211	COND-
CBX5	5.363540751847636	COND-
USP5	5.00746	COND-
MAP2K4	4.313882951625463	COND-
RANGAP1	5.500006431730293	COND-
RECQL	5.350676964635339	COND+
NOP2	4.460349876334993	COND+
CRK	4.475663638310041	COND-
CRKL	4.892073514048687	COND-
BAG6	4.414186570261076	COND-
NSF	4.738720173805664	COND-
MAP2K3	4.905068566331748	COND-
BRCC3	4.3172129778412085	COND-
RPL27A	5.761501197082223	COND+
RPL5	6.116158562720316	COND+
RPL21	5.365523296751554	COND+
RPL28	5.384068932785734	COND+
RPS9	5.608526538754244	COND+
RPS5	6.169567702317276	COND+
RPS10	6.152550107629545	COND+
GNPDA1	4.73602	COND-
YAP1	4.237793561433232	COND-
UTRN	3.5882197752173477	COND+
IQGAP1	5.241674365819126	COND+
GYG1	4.01877	COND-
STT3A	4.222668439842584	COND+
CAPZA2	5.270230622496985	COND-
CAPZB	5.869429293901332	COND-
EIF1AX	5.193879720083315	COND+
RPL29	4.593099442229077	COND+
LIMS1	4.764659083778569	COND-
PREP	4.64032	COND-
PIP4K2A	3.743547703098389	COND-
SOX9	3.5739404776834696	COND-
ARCN1	5.163947921012059	COND-
LSS	4.02526	COND-
CD151	3.7971745937826906	COND-
PSMD8	5.147255652557076	COND-
PRRC2A	3.754847331672136	COND+
GSS	4.999195750700976	COND-
CCT5	6.100445135561096	COND-
NES	3.704998480198174	COND-
CSNK1A1	4.509497850815068	COND-
PITPNB	5.4748057489416855	COND-
POLD2	4.259224615390283	COND+
MARCKSL1	3.8945849075330288	COND+
PXN	4.731479086271596	COND-
MAPKAPK2	4.007797622987256	COND-
ALDH9A1	4.931321437214939	COND-
RPL34	4.675642621864175	COND+
RPIA	4.954652964521047	COND-
NASP	5.631428798974102	COND-
FASN	5.48689	COND-
FNTA	3.7811439705068417	COND-
DHPS	3.849912668528939	COND-
CCT3	5.91011	COND-
CDC34	4.065826160026617	COND-
CENPF	3.514202013161685	COND-
SRP9	5.084750710023832	COND+
UBE2A	3.6386819498326695	COND-
CARS1	4.831795273495461	COND-
SARS1	4.9535	COND-
PPM1F	4.745175401813011	COND-
PRIM1	4.12467	COND+
PRIM2	4.278558331621358	COND-
PSMB3	5.722552117361534	COND-
PSMB2	5.731212507279485	COND-
MCM2	4.972010740777039	COND-
YLPM1	4.045674267897132	COND-
TMED10	5.156516441682626	COND+
RBM25	4.3240533587643695	COND+
EIF2B2	4.644398633978756	COND-
HINT1	6.447349274502584	COND-
NUP153	4.331365933619845	COND-
TAF6	3.792066265900333	COND-
NT5C2	4.413584570873687	COND-
SEPHS1	4.67246	COND-
GMPS	5.095430874665953	COND-
GDI2	6.077896384460015	COND-
EMD	4.910297692888855	COND+
SERPINH1	5.892920789267959	COND+
PDLIM4	5.45499	COND-
ST13	4.9535131128486265	COND+
VASP	5.27218	COND+
METAP2	4.681181092745039	COND+
CDK7	4.02779	COND-
CDK9	3.944958731187849	COND+
BCAM	3.940333466580459	COND-
PPT1	5.3026998438204735	COND-
RPL14	5.367092639696733	COND+
CCT8	6.146155064637435	COND-
CCT4	5.899568492646415	COND-
PAPOLA	3.585335531021172	COND-
FXR1	4.834603434518858	COND+
FXR2	3.861291609405431	COND+
RAB5C	5.312997000794546	COND+
RAB7A	5.6017	COND-
DAP	5.544010575157007	COND-
DUSP3	5.144687981619567	COND-
SMARCA4	3.53937	COND-
GALK1	4.9277161973565535	COND-
SSR4	4.527868930165886	COND-
TPMT	4.172224601834152	COND-
IRAK1	3.544836073882258	COND-
ALDH3A2	3.589000588019448	COND+
HSD17B4	4.8230490190134185	COND+
PSMD7	5.453813842556688	COND-
USP11	3.722345390963152	COND-
DYNLT3	4.230704386051294	COND-
VAMP7	4.819915191646299	COND-
HDGF	5.653737044169785	COND-
CCNH	4.055812939765431	COND-
MNAT1	3.603294119450363	COND-
UBE2E1	3.8042168786335218	COND-
PGD	5.641363245436253	COND-
HNRNPM	6.150676245976484	COND+
KPNA2	5.584098262480851	COND+
NCBP2	4.41366	COND-
POLR2H	4.264634814799533	COND+
POLR2J	4.84846	COND-
ARHGDIA	6.303358310537767	COND+
AGFG1	4.289335549824606	COND-
HNRNPF	5.517520187798015	COND+
MSH6	4.591587027282555	COND+
KIF11	4.011293616750357	COND-
SMS	5.103295766137115	COND-
CAPZA1	5.809577514784146	COND-
HMGA2	5.49253	COND-
NUP98	4.225482713978074	COND-
BLVRA	5.510951961470801	COND-
PPP5C	4.622166555438884	COND-
PLK1	4.414407845024307	COND+
ARFIP2	3.9222212784296215	COND-
ARFIP1	4.092081970889267	COND-
NUBP1	4.442977654495115	COND-
ACLY	5.217668872569339	COND-
METAP1	5.424707274450924	COND+
MVD	3.929869553007957	COND-
COPB1	4.87245	COND-
COPA	5.344201995022237	COND+
CTSC	4.246972943622845	COND-
CLTCL1	4.087114583048438	COND-
AP2S1	3.651016847197472	COND-
POLR2K	4.418153611124295	COND-
SMTN	4.173413406167842	COND+
IST1	4.492034660001569	COND+
SEC24C	4.386929259345043	COND+
SUB1	5.755192954833652	COND+
CLNS1A	5.113875009826881	COND-
RARS1	5.519428305461417	COND-
YARS1	5.329359166377171	COND-
USP14	5.335211764317539	COND-
PRKAG1	4.796510127520218	COND-
ATP1B3	4.0778555555379805	COND-
RAD23A	4.420609565404082	COND-
RAD23B	5.140101048521715	COND-
NAPA	4.951109360101099	COND-
EIF5	5.049084852020469	COND+
SLC12A2	3.740088154793801	COND-
PSMD4	4.876379026760011	COND-
DRG2	4.465277982917514	COND-
CSE1L	5.681741849219622	COND-
MFAP1	3.780877219463488	COND+
MANF	5.382134335129321	COND+
AFDN	3.816873350492363	COND-
NAP1L1	5.503995278124277	COND+
CASP7	4.3561331158243926	COND-
CASP6	4.159819686666657	COND-
ADK	4.828911465911258	COND-
ADAR	4.32117	COND+
TPD52	5.543091152369819	COND-
SEC13	4.989540083162549	COND-
SNU13	5.395512720567195	COND-
HNRNPH2	5.322027788421147	COND-
EIF3B	5.254414362545092	COND-
RRP1	3.98487	COND+
MARS1	5.0231125404364025	COND-
ARPP19	4.305195054670963	COND-
EIF6	5.449124447431841	COND-
CTBP2	4.499947595693596	COND-
PEX3	3.659982609640744	COND-
BCAR1	3.737031307773532	COND-
CFAP298	3.676695226707473	COND-
TMEM33	4.796296766165067	COND+
GEMIN4	3.758821790879253	COND-
PCBP3	4.100553539845035	COND-
CORO7	3.5863883339606835	COND-
NUP107	4.193937139250547	COND-
GSDMD	4.490609034408819	COND-
MTPN	5.790416761022511	COND-
ARPC4	5.566944814105523	COND-
CD81	4.377758785953286	COND-
SEC61G	3.7371648955664942	COND-
TPI1	7.301029995663981	COND+
EIF3E	5.1164566493367465	COND-
SEC61B	4.94018	COND-
PPP4C	4.515212344875812	COND-
UBE2G2	4.188808784032525	COND-
MYL6	6.608326781742584	COND-
ACTB	7.301029995663981	COND-
EIF4A1	6.346263948342919	COND-
RPS20	5.292110253155796	COND+
PRPS1	4.599872689335228	COND-
PSMA6	5.877825506099149	COND-
S100A10	6.359952168586392	COND-
DSTN	5.76599	COND-
RAB8A	4.787350980650526	COND+
SPCS3	3.8598154285303528	COND-
SRP54	4.688212296418573	COND-
RAB4B	3.719251606385815	COND-
RAB2A	5.312774007731203	COND-
RAB5B	4.690433778036804	COND+
CKS1B	5.3901	COND-
RAB10	4.630319043878527	COND-
UBE2M	4.439286644798597	COND-
UBE2K	5.358625681986347	COND-
UBE2N	5.436170377168605	COND-
RAB14	5.588742227465917	COND-
ACTR3	5.787165211955654	COND+
ACTR2	5.556279703664783	COND-
ACTR1A	5.272850796418604	COND-
COPS2	4.796941323613685	COND-
RAP2B	3.844207964260816	COND-
MAX	4.706803110040386	COND-
RPS3A	5.891471685609957	COND+
RPL26	4.980239833989735	COND+
PSME3	5.538426417267324	COND-
RPL15	5.61854	COND+
RPL27	5.313530037895793	COND+
ATP6V0D1	4.21815	COND-
PCBD1	4.777224367154467	COND-
RPL37A	7.301029995663981	COND-
RHOA	5.629858494005976	COND-
RND3	3.5816748269867174	COND-
SEC61A1	4.554270671087622	COND+
VBP1	5.185023753934295	COND-
B2M	4.953869531860697	COND-
DAD1	4.733420500622046	COND-
TGFB2	3.703449922252219	COND+
NPC2	5.790235716296629	COND-
COPZ1	3.505541962148308	COND-
SUMO2	5.948727236830691	COND-
UFM1	5.992806183974211	COND-
DCAF7	3.526733092309704	COND-
WDR5	4.1962839758016734	COND-
AP1S1	4.178291825426122	COND-
NUTF2	6.030801058545694	COND-
HNRNPK	6.257617317112374	COND+
USP46	3.646653299365543	COND-
RRAS2	4.479188714750577	COND-
RPS7	5.700103277216847	COND+
PPP1CA	5.180261472483404	COND-
PPP1CB	4.988763958163181	COND-
PSMC1	5.173199385431257	COND-
PSMC5	5.598812879404832	COND-
RPS8	5.821437384535687	COND+
RPS15A	6.831612728523696	COND+
RPS16	6.2453143270214735	COND+
UBE2G1	3.8929260573090207	COND-
UBE2H	4.297732533049524	COND-
RPS14	5.773896487329083	COND+
RPS23	5.710634222262878	COND+
RPS18	6.134692578539692	COND+
RPS29	5.27116	COND-
RPS13	5.545655982839701	COND+
RPS11	5.621402312916594	COND+
SNRPE	5.900517935926215	COND-
SNRPF	5.124054333448854	COND-
LSM3	4.954442064746456	COND-
LSM6	5.316491900239543	COND-
SNRPD1	5.603850298900476	COND-
SNRPD2	5.850817058919779	COND-
SNRPD3	6.814809757350019	COND-
ARF6	5.404515258852584	COND-
PSMC6	5.920621260415824	COND-
TBPL1	4.439849939686406	COND-
RPL7A	6.50586	COND+
POLR2G	4.873612046127929	COND-
RAB11A	5.060999201882408	COND-
ETF1	5.1468015265963984	COND+
CNBP	4.099785859060422	COND+
RPS4X	6.274340968442311	COND+
RHOB	4.221238434876944	COND-
RPL23A	6.459727154998657	COND+
RPS6	5.868553767288717	COND+
H4C1; H4C2; H4C3; H4C4; H4C5; H4C6; H4C8; H4C9; H4C11; H4C12; H4C13; H4C14; H4C15; H4C16	6.602956129700367	COND-
RAB1A	5.669454739936991	COND+
RAN	6.22066	COND+
RPL23	6.55138	COND+
RAP1A	4.688201631480554	COND-
RPS15	6.087468125883958	COND+
RPS24	5.589717683564772	COND+
RPS25	5.356265551456329	COND-
RPS26	5.663731259277808	COND+
RPS28	6.064422932294302	COND-
FAU	5.107003360907259	COND-
POLR2L	4.702209594299226	COND-
GNB2	5.029960462983422	COND-
RPL30	6.240145697695037	COND+
RPL31	5.700393753838513	COND+
RPL10A	5.803115267213431	COND+
RPL32	5.612347214166195	COND+
RPL11	6.150357908326358	COND+
RPL8	6.281751538294541	COND+
PPIA	7.301029995663981	COND-
FKBP1A	6.05251	COND-
GRB2	4.895498651646815	COND-
TRA2B	4.776638899714772	COND+
RAC1	5.676553842182689	COND-
AP2B1	4.930563958133711	COND+
UBE2B	3.641740339045721	COND-
PPP2R2A	4.613608184032118	COND-
SUMO1	4.357705553495062	COND-
RPL38	6.084265870516186	COND-
SKP1	5.695093186553824	COND-
GNG5	4.3939339085890055	COND-
RPS21	6.242843077733223	COND-
EIF5A	6.90407	COND+
SUPT4H1	3.866506614218909	COND-
UBE2I	5.59361	COND+
YBX1	5.966227383570623	COND+
SEC11A	4.7179512082744015	COND-
CSNK2B	5.151697363181476	COND-
EEF1A1	7.301029995663981	COND+
CSNK2A1	5.329427829759856	COND+
PAFAH1B2	5.189567987730601	COND-
HBA1; HBA2	4.112608503498507	COND-
NOP14	3.76398	COND+
IGBP1	4.343562301269738	COND-
PSPH	4.124685057705311	COND-
EIF4G2	4.784193177073013	COND+
RPP30	4.753515662163025	COND-
GTF2I	3.8792321778513794	COND-
SRPK2	4.253932817049194	COND+
CCT2	6.8614891871293535	COND-
PRAME	3.5363815017540947	COND-
RAE1	4.951537974419559	COND-
GSTO1	5.461493025103468	COND-
PRKDC	5.3774	COND+
NUCB2	4.28708	COND-
DCD	4.015044058582954	COND-
SARNP	4.698118244647767	COND+
RPL24	5.610363153663418	COND+
TXNL4A	4.025321082894933	COND-
RPL36A	4.729349048532984	COND+
CBX1	5.039108206893998	COND-
ARF1	5.822556287326865	COND-
ARF5	5.726846922261062	COND+
ERH	5.525989381745507	COND+
RPL19	5.267243719931694	COND+
SRSF3	5.124308515830753	COND+
FOXK1	4.23117	COND+
DAB2	3.771027564749808	COND-
RBM10	4.395455248982345	COND+
RBM3	5.310602716302689	COND+
PITPNA	4.432159115463296	COND-
HDLBP	4.917108529620962	COND+
GTF2B	4.240608349935152	COND-
CDK6	5.271279490322093	COND-
PURA	4.353054033186665	COND+
CDC42EP1	4.67901	COND+
CLTC	5.888316525491229	COND-
NFKB2	4.41996	COND-
FKBP3	5.153445249352871	COND+
REEP5	4.417157511938285	COND-
HNRNPU	5.655122502284155	COND+
U2AF1	4.71714	COND+
SPTBN1	5.218835055111039	COND-
TIAL1	4.807781651109309	COND-
SET	5.516855873708898	COND-
SRSF2	4.275806280159422	COND+
AMPD2	4.31566	COND-
FABP5	6.612184317402193	COND-
CAP1	5.998665913420955	COND-
HMGCS1	5.528163885732656	COND-
DR1	4.504944502764677	COND-
EXOSC10	4.116673675463792	COND+
PFKP	4.557587389114054	COND+
EWSR1	4.506082486404182	COND+
PLCB3	3.691369991704697	COND-
KIF23	3.782911984383615	COND+
H1-1	4.949319523526256	COND-
RPL18A	5.709687836077523	COND+
PLOD1	4.829367586604942	COND+
NUCB1	4.297260245364207	COND-
RPL6	5.876336100676717	COND+
TOP2B	3.887681673319808	COND+
AKAP12	4.399393519458304	COND-
CAV1	4.598874486797904	COND-
ACY1	4.435202014414167	COND-
LMNB2	5.153611934783694	COND-
MVK	3.811545939796477	COND-
RELA	4.428890209546293	COND-
UBXN1	5.056234180872181	COND-
GBE1	4.516385536297313	COND-
EIF4G1	5.00938	COND+
TLE3	3.669010061651665	COND-
GLO1	5.842965292120792	COND-
PLP2	3.659097988460036	COND-
UBE3A	3.7347086326301184	COND-
PTPN12	4.141132991473177	COND-
PTK2	3.516549154388237	COND-
SRSF11	3.6157728250439214	COND+
CALD1	4.761125926109722	COND+
PPAT	4.080929108096184	COND-
GFPT1	5.196715904153256	COND-
EXOSC9	4.222995105637979	COND+
PSME1	5.776297709399676	COND-
RING1	4.066913931354778	COND+
PRDX1	7.25056	COND-
RPL18	5.482897661520739	COND+
CKAP4	5.042484101622521	COND-
TJP1	4.29269	COND+
ZFP36L1	3.5913858748893444	COND-
KHDRBS1	5.073270714042034	COND+
KLC1	4.456123458047372	COND-
SRSF1	6.159894881963375	COND+
ARHGAP1	4.96902	COND-
SRSF4	3.702020909339465	COND+
DHX9	5.6157993234665184	COND+
CRYZ	4.735706452253719	COND-
GOLGA3	3.578596007712163	COND-
GOLGA2	4.152150070905125	COND-
MFGE8	3.631641039485564	COND-
PUDP	4.116238190509485	COND-
PPID	5.276858019066993	COND-
SSRP1	4.510904134970181	COND+
MZT1	3.651174692606648	COND-
VAC14	3.781613991788681	COND-
RBBP4	5.501072547515244	COND-
AHNAK	5.13276	COND+
ELP6	3.767712388574056	COND-
HSPA14	4.65308	COND+
NEXN	4.36219	COND+
MGAT2	3.9989	COND-
GALNT2	4.308559179369452	COND-
AP1B1	4.859181305299637	COND+
CPSF1	3.9352387624065392	COND-
SCRN1	5.065809179989679	COND-
WASHC5	3.948224676033216	COND-
NUP160	4.408753427242618	COND-
GTF3C1	3.68	COND-
TWF1	4.887499220047287	COND-
ASPH	4.385207305940201	COND+
TFCP2	4.420374743869186	COND-
SMARCB1	4.397296582276758	COND-
CDC20	4.658793500166307	COND+
FSTL1	4.503460408024798	COND-
SF3A3	5.012166981892328	COND-
TP53BP1	4.04188	COND-
TRIM26	3.833333402674577	COND+
AIMP1	5.302986580594064	COND-
ILF2	5.8315295788208985	COND+
LMAN2	4.884949773882338	COND-
EPS8	3.5885057368791364	COND-
TRAF2	4.421689915489741	COND-
DLG1	3.8083901118724577	COND+
TAF10	4.053594148929542	COND-
PPP1R8	4.26579	COND-
PTP4A2	4.964202998332164	COND-
CSTF3	4.621349120254082	COND-
STRN3	3.540632985498521	COND-
CDC16	3.6045802872754993	COND-
STK4	4.26531	COND-
FLII	4.674390057214725	COND-
TRIM32	4.021068472189164	COND+
TRAF1	3.7306670000848543	COND-
ACACA	4.089376906476257	COND-
GPS1	4.727568741495421	COND-
IK	4.186568605102834	COND+
MTAP	5.476925400967167	COND-
CALCOCO2	3.6267858913515294	COND-
EIF2B5	4.172384424033331	COND-
TARDBP	5.253462717275712	COND-
HNRNPA0	5.3662079330621095	COND+
AIMP2	5.205524282025228	COND-
FADD	4.602025681228945	COND-
PRDX4	4.79374	COND-
PAK2	4.874642594434555	COND-
CBX3	5.2597530715299134	COND-
STK3	3.568696123288134	COND-
STX5	3.880808884964386	COND+
PSMD2	5.8533496588621405	COND-
DDX10	3.922421132092385	COND+
DNAJC3	3.54626	COND+
SRSF9	5.420927700445009	COND+
SRSF5	3.731877706037092	COND+
SRSF6	4.137617604723186	COND+
MAD2L1	5.091404783563089	COND-
TRIM28	5.133620695114878	COND-
STX3	3.683086380695352	COND-
G3BP1	5.634758348373201	COND+
PTK7	3.5177036873228684	COND-
IFIT5	3.5731310016552222	COND-
EIF3I	5.926797512043137	COND-
PPIL2	4.064593487061228	COND+
CTBP1	4.526621103347394	COND-
PDCL	3.84096	COND-
DYNC1I2	4.621602693569657	COND+
ILK	5.232488337140697	COND+
SNTB2	3.677237998510841	COND-
TCOF1	4.456682164505367	COND+
SF3B2	4.829280919653381	COND+
GOLGA4	3.846074742887341	COND-
ADAM9	3.5804708261420046	COND+
TMED1	3.920010923682364	COND-
ROCK1	4.214837909545643	COND-
SMAD4	3.753610272864761	COND-
PICALM	4.478655740637066	COND+
ASAH1	3.7694342966860734	COND-
PRPF4B	3.67341	COND+
EIF4EBP1	3.919609049817984	COND-
EIF4EBP2	4.254162184273413	COND-
HDAC1	4.452252481650808	COND-
CAMK2D	4.485151859718993	COND+
DCTN2	5.986642188256028	COND-
NAE1	4.616574131028027	COND-
SNW1	4.179295833147068	COND+
TRA2A	4.4126677311979625	COND+
SNX1	4.828279347649413	COND-
PWP1	3.7082263132467865	COND+
CUL1	3.904734345539672	COND+
CUL2	4.744117618712415	COND-
CUL3	4.135937360936218	COND+
CUL4A	4.508268932332403	COND+
CUL4B	4.404090046974384	COND-
GFUS	4.8893393945979815	COND-
RAB31	4.247877173978316	COND-
FHL1	4.535045020706357	COND-
FHL3	4.296454437816129	COND-
RIN1	4.182116750956509	COND-
AAMP	4.647865174239591	COND-
MOGS	4.502184921115864	COND+
ALCAM	5.296125278758854	COND-
LAMC2	3.5499645334772207	COND-
NACA	5.461877043035908	COND-
THOC5	3.629507551745554	COND-
ARFRP1	3.749529755330249	COND-
SPTAN1	5.574577765513498	COND+
GNL2	3.7569588351033194	COND-
DDX39B	5.3911758509363175	COND+
BLMH	4.814286138875965	COND-
EXOSC2	4.583204657632628	COND+
BYSL	4.5505148970500295	COND+
IDI1	4.073985929938411	COND-
CBFB	5.030740391577605	COND-
CKAP5	4.696293006073888	COND+
CIRBP	3.93808	COND+
COTL1	5.9493775592283775	COND-
HNRNPD	5.519535029091916	COND+
SCARB2	3.734581547535023	COND-
IL18	6.126748831913319	COND-
BOP1	4.670541831770297	COND+
UBE4A	3.7452013610828376	COND-
SEPTIN6	4.290508030306993	COND-
SAFB2	4.186739009035798	COND-
EIF3A	5.009530391669031	COND-
ARHGEF7	3.60108	COND-
UBAP2L	4.889997032328063	COND+
SCRIB	3.928930312878731	COND-
MLEC	4.5997826961658665	COND-
TTLL12	4.928683281265751	COND-
POLA2	4.035817369733619	COND-
FHL2	5.441384483893061	COND-
DPYSL3	5.141225369099488	COND-
ZMYM3	3.820275979198327	COND-
DCTN1	4.901971992646949	COND-
DYNC1H1	4.917516327864443	COND-
EIF2B1	5.087042534762808	COND-
EIF4A2	5.464507911141635	COND-
FLOT2	3.861069317358456	COND-
RCN2	4.399404493686046	COND-
TRIM25	4.857973920806398	COND+
FLNC	5.605370114341746	COND-
FAM50A	4.739881927657466	COND+
FRG1	4.959120239191764	COND+
GNA13	4.236423853168594	COND-
GAMT	4.239393632737934	COND-
GALE	5.517813151287265	COND-
CAPRIN1	5.002530108007608	COND+
RBM39	5.133754200269872	COND+
PDIA5	3.964500214515091	COND+
PRPSAP1	4.8567401847081735	COND-
DHX8	3.515703059463953	COND-
MCM6	4.885833629595625	COND-
PLS1	3.909072151974261	COND-
IRF3	3.722643429514685	COND-
LAGE3	4.135858269145165	COND-
TRIP12	3.782105269384918	COND+
PUM1	3.7740778939362287	COND-
CLINT1	4.797898760597482	COND+
SMC1A	4.67232	COND+
RRP1B	4.079244725897212	COND+
PDCD11	4.151552514669747	COND+
BMS1	4.261845312313797	COND+
USP10	4.331133387270319	COND-
MESD	4.786516505471612	COND-
GANAB	5.449039793000788	COND-
LBR	4.051490264186843	COND+
MVP	5.178876868378651	COND+
NAA30	4.015115372688632	COND-
KIF22	3.949214870781196	COND-
CHD4	4.605466684523985	COND-
LASP1	5.739590267940882	COND-
PTGR1	4.58126	COND-
DRAP1	4.64226	COND-
KPNB1	5.836671275696535	COND-
NOLC1	4.0864894192283225	COND+
NUMA1	4.827036550329288	COND+
PSME4	4.003325112699062	COND-
GAPVD1	3.763877261915488	COND-
NCAPH	4.621511813225438	COND-
PCLAF	4.5762468385319455	COND-
SPCS2	4.120858979340981	COND-
EMC2	4.130887574459614	COND+
WTAP	4.235945125543957	COND-
PSMD6	5.318551828578672	COND-
ABRAXAS2	3.867327470710129	COND-
SEPTIN2	5.624336951922333	COND+
SART3	4.456685486046258	COND-
NCAPD2	4.724832817628962	COND-
EXOSC7	4.675309000601441	COND+
EFTUD2	5.190587692926757	COND+
SNX17	3.878514319186014	COND-
RAB3GAP1	4.157082843071642	COND-
RRS1	4.103708104695867	COND+
EIF4H	5.474569058662486	COND+
WDR43	4.871710901935428	COND-
ACOX1	3.934015543411598	COND+
EEA1	4.433736935205871	COND-
PDIA6	5.699895915903706	COND-
PAFAH1B3	5.284413273410878	COND-
PEA15	6.004109043398084	COND-
PMVK	4.535767104275486	COND-
PLEC	5.780766100383916	COND+
PTGES3	5.835939598242343	COND+
STK38	3.960754789226215	COND-
NONO	6.140785374647276	COND+
PTPA	4.465751292724283	COND-
RAB35	4.807225065349805	COND-
RNPS1	4.467312993685747	COND-
RBBP5	3.6557792719706095	COND-
RCN1	5.438088617871079	COND-
LLGL1	3.9484651397765327	COND-
TMED2	4.7305820342357645	COND-
PCBP1	6.320967082782858	COND-
PCBP2	5.862277844325921	COND-
ELOC	5.151557257669763	COND-
ELOB	5.60617	COND-
RHEB	3.8518433820482234	COND-
DHCR24	3.957096614920776	COND+
SF3B3	5.104554539861426	COND+
PUM3	4.253998314460858	COND-
CNN3	6.157119678228343	COND-
RPS6KA1	4.456370963488039	COND-
SAFB	4.301677880630561	COND-
SF3B4	4.594715395310824	COND-
SF3A2	4.226704241061532	COND-
PPP1R7	4.861072768216918	COND-
SEC23A	4.7495632779015935	COND-
SEC23B	4.515788042928289	COND-
SF3A1	5.208346056440966	COND-
SKIC2	3.7952159928762215	COND-
TAF7	3.70627	COND-
TERF2	3.718913222160886	COND+
SLC9A3R2	3.9298987922771618	COND-
TSN	5.512346639258769	COND-
SF1	5.122974994102463	COND+
TRIP10	4.697694575412194	COND-
TRIP13	5.285912791809863	COND+
NFKBIB	3.755993655108695	COND-
TRIP6	5.102738061971534	COND-
MAPRE1	5.609354422102295	COND-
ELAVL1	5.3591251674506415	COND-
NSDHL	4.366059432646972	COND-
NAB2	3.9233966061935366	COND-
TAB1	4.132128267412035	COND-
SLC1A5	3.69799	COND-
TBCE	4.202313656118594	COND-
TBCC	3.720427463779604	COND-
UBE2V2	5.731975419355023	COND-
STXBP2	4.0346105230222085	COND-
NEDD8	4.217336325165881	COND-
ATP6AP1	3.640243192824687	COND-
RAB11B	5.229614471304375	COND-
ZYX	5.341896938153672	COND-
SNCB	4.174092871853506	COND-
SEPTIN7	5.485406532295492	COND+
ADRM1	4.890516393696311	COND-
CCDC6	4.350954812447057	COND-
UAP1	5.210252600279714	COND-
IGFBP7	3.5121594363886737	COND-
PDCD2	4.242594808412913	COND-
PSMD5	4.678664898196102	COND-
PKN2	3.978104850223754	COND-
CSRP2	4.863914350151633	COND+
DDB1	5.253316873495666	COND+
PPP2R5E	4.2065218680428345	COND-
DPYSL2	5.456327505812537	COND-
SYPL1	4.00233	COND-
RBBP7	5.370185524191008	COND-
TAF9	3.996796945858466	COND-
SRSF7	4.890183314321506	COND+
CPSF6	4.448823851272271	COND+
SMN1; SMN2	4.602522997204686	COND-
DBN1	5.101800459032212	COND+
FSCN1	6.575217597667392	COND-
IFI16	4.03941	COND+
UBE2S	4.689523168310992	COND-
GUK1	4.253064835711246	COND-
H2AC20	5.166374756416081	COND-
UPP1	4.361958179111055	COND+
CYP51A1	4.749786058334856	COND-
UGP2	5.123273127492348	COND-
ATP6V1F	4.487839428066205	COND-
TXNRD1	4.921375755842238	COND-
PDS5A	4.436121330187396	COND+
AAK1	4.5115379308840975	COND-
ERCC6L	3.774356308258991	COND-
QRICH1	4.298733438718231	COND-
SMU1	4.56564	COND+
LRRFIP1	4.491454552339711	COND-
P3H1	4.326108425338469	COND+
TKFC	4.826258377871321	COND-
LSM12	4.406400727404147	COND-
VMA21	4.018473998455198	COND-
LARP7	4.437984009970014	COND+
PREPL	3.823437252998366	COND-
DNAL1	4.25628	COND-
GRIPAP1	3.7823689567507848	COND-
FAM98B	4.800291786900277	COND+
CEP55	3.857426754826509	COND-
TP53I3	4.998106880186311	COND-
HIKESHI	3.804423672243429	COND-
HSD17B12	3.847187617967526	COND+
GLE1	3.87159	COND-
USP39	5.070927417070684	COND+
PYCR3	4.770315027112176	COND-
EIPR1	3.790411055988976	COND-
CDCA8	3.9279602041171175	COND-
LBH	3.937200349575791	COND-
CCDC93	3.5920730829924707	COND-
TMEM97	3.832062307091568	COND-
ZNF326	4.995142114198735	COND-
PDZD11	4.066561500589605	COND-
HERC4	3.876161391835679	COND-
PPP6R3	4.409076062333697	COND-
EMC4	3.505465860638351	COND-
NOMO2	4.027272312524288	COND-
TOR1AIP1	4.177504976081992	COND+
PCID2	4.55163	COND-
PPP4R3B	3.532487837302466	COND-
SAMD4B	3.667300883311898	COND-
DNTTIP2	4.021441096855726	COND+
EXOSC6	4.31241	COND+
NUP188	3.88277	COND-
HP1BP3	4.516426816723448	COND+
NOL9	4.276910424630718	COND-
FNBP1L	4.297572035397896	COND-
FKBP15	3.6157759476552815	COND-
SPOUT1	3.6603261349649463	COND-
UBR4	4.159648624455124	COND-
KIAA1217	3.719677678805774	COND-
UBAP2	3.731752236027769	COND-
DDI2	3.7721180763802153	COND-
EMC10	3.5914630096960547	COND-
STRIP1	3.550034783650068	COND-
RNF20	3.967176502209267	COND-
CDKAL1	3.887727574692103	COND+
ECPAS	4.587458362734167	COND-
SPRYD7	4.40095	COND-
CD276	4.084285953990486	COND-
STEAP3	3.846978850249821	COND-
UTP25	4.0526266320520525	COND-
ARHGAP17	4.024668613882927	COND-
SPECC1L	3.789299388890751	COND+
ATL3	4.766778094114094	COND-
NXN	3.954946583346045	COND-
ZFAND6	4.000149986820554	COND-
SMYD5	4.454417435867837	COND-
THOC7	3.7155791482698426	COND-
NADSYN1	3.510204342878795	COND-
ELP2	3.65301	COND-
LAMTOR1	4.590623894334753	COND-
TWF2	5.109486362755863	COND-
RAB12	3.5909689359322527	COND-
HMBOX1	3.5631646072327703	COND-
TMEM214	3.89844	COND+
TTI2	3.5547159261357617	COND-
JMJD6	4.1906	COND-
PPP1R18	4.325749460107818	COND-
ZCCHC8	3.9558475408255167	COND-
DHX57	3.730145705964549	COND-
CDC73	4.528056346749071	COND-
PMF1	3.732766920669459	COND-
METTL2B	3.6264103383935975	COND-
MED27	3.9778516888571978	COND-
EDC4	4.411099685852312	COND-
PRPF8	4.865847240559646	COND+
KLC3	3.5843694286117005	COND-
ALKBH5	3.6419843553221103	COND+
MEAK7	3.650379479099214	COND-
PGM2L1	4.3358433669829735	COND-
AAGAB	4.250948598590465	COND-
SKIC3	3.854545084423117	COND-
NCEH1	3.588879645806818	COND-
ZC3H14	3.8344727616769503	COND-
LARP1	4.577119605694059	COND-
ATAD2	3.621564837964904	COND-
WDR74	4.785261820645164	COND+
FIP1L1	4.292883034804597	COND-
LRSAM1	4.0240534451318455	COND-
DHRS11	4.008464498596562	COND-
LCLAT1	3.5279165825544045	COND-
CWC27	4.0624873188356805	COND+
CRELD2	4.123104064266137	COND-
WDR82	5.003812666435663	COND-
MPRIP	4.221841038855302	COND+
DNMBP	3.9140753447951946	COND-
GIGYF2	4.035188425844128	COND+
CD109	3.5024843527370435	COND-
GTF2H5	3.702378895509065	COND-
UNC13D	4.297065527823821	COND-
IKBIP	4.3415930963865375	COND-
UBE2R2	4.572660718192825	COND-
H3C15; H3C14; H3C13	4.974226710657297	COND-
LARP4	4.314656568797044	COND-
RPS27L	5.3756139794990885	COND-
SUPT6H	4.036179909687126	COND-
SND1	5.204910299450973	COND+
DDX46	4.599479216295777	COND+
BZW1	5.07561	COND-
EIF3M	5.424853806248419	COND-
MEPCE	4.386113882772044	COND+
RRAGA	3.945999505581487	COND-
CYFIP1	4.286497811447139	COND+
GET4	4.488714584316113	COND-
COPS6	4.879956116970281	COND-
MOB1B	4.5382626650176565	COND-
PHF5A	4.862097725448947	COND+
APTX	3.851192061417609	COND-
ZC3HAV1	4.598986709160227	COND+
EFL1	3.964241536186092	COND-
NUP54	4.335879608353478	COND-
POGZ	3.728729383566443	COND-
NUFIP2	3.560139136424525	COND+
CLASP1	4.154189793612054	COND+
DHX29	4.094427532002689	COND+
COMMD6	4.153257689841728	COND-
POGLUT3	3.984761041741321	COND-
HDGFL2	3.939309663993348	COND-
DCXR	4.703739633246881	COND-
GOLGA7	3.71163	COND-
IRF2BP2	4.241881837098776	COND-
ARPIN	4.290534262246293	COND-
RABEPK	4.1049851097575925	COND-
YTHDF3	4.433438803316784	COND-
UBE2Q1	3.580581479145615	COND-
TMED4	3.8946392218344057	COND-
GALNT7	4.118411046433324	COND-
TRAPPC6B	3.95912	COND-
PATL1	3.9363845528339225	COND-
DPP9	4.223812600680844	COND-
ACOT1	3.7392891721346446	COND-
PABPN1	4.664431677591753	COND-
METTL3	3.895573324959236	COND+
PBRM1	3.586082810389184	COND-
TLK2	3.5320688316581013	COND-
ZNF598	4.03354	COND+
KTN1	4.951053913751423	COND+
PHLDB1	3.665825963588451	COND+
NAA40	3.840348253272425	COND-
LUZP1	4.508333392021591	COND+
ALYREF	5.527401546219904	COND+
VPS36	4.044499158848696	COND-
CAND1	4.875745956247956	COND-
HOOK3	4.035589041044374	COND-
TSPYL5	4.68727	COND+
THOC6	4.533299666553279	COND-
PPFIBP1	4.05352	COND-
CHD1L	3.5874218965973936	COND-
NR2C2AP	4.0712057465704286	COND-
CCDC25	4.919288259408768	COND-
EZHIP	4.388431044229608	COND-
CARM1	4.073398911812446	COND-
DDX42	4.572764629862598	COND-
DNAAF5	4.178272154264183	COND-
STX12	4.217183055069529	COND-
HOMER1	3.508141149654296	COND-
GATAD2A	4.46748	COND-
IRF2BP1	3.734103455151964	COND-
ERC1	4.380269484668824	COND+
RIOX2	3.983621918113597	COND-
CRLF3	3.927316880503761	COND-
PLD3	3.846211292190497	COND-
NUDCD3	4.878233738950837	COND-
CCDC50	4.721820117339431	COND-
MISP	4.286327323732458	COND+
WDFY1	4.263722836440056	COND-
FAM114A1	4.611018727519419	COND-
GCC2	3.744412856895443	COND-
PHF6	4.276452032016823	COND+
CHERP	3.897286652594769	COND-
SUGP2	3.8676215490566697	COND+
CCAR1	4.140852828661334	COND-
SKA3	3.7355697414056377	COND-
DNAJC10	3.946205544609288	COND+
NELFCD	3.957786212699284	COND+
BAP18	3.9715270421246975	COND-
YAF2	3.870348938901042	COND-
FTSJ3	4.112233806524781	COND+
MB21D2	3.826108970385444	COND-
SRRM1	3.793960785160409	COND+
SMAP1	3.665524343837001	COND-
GSPT2	4.685770121244143	COND-
EXOC8	3.687422497528541	COND-
TRIM22	4.082601145941025	COND-
PM20D2	3.7123307961279934	COND-
PHACTR4	3.816415474720212	COND-
DCP1B	4.016824615300206	COND-
PELP1	4.4326223157296685	COND-
ABI1	4.275888822544318	COND+
VKORC1L1	4.125680073168185	COND-
NUP93	4.73095	COND-
CMTR1	3.910102482025288	COND+
ABHD12	4.297998133567244	COND+
CENPS	4.070265255200609	COND-
SVBP	3.729600075450021	COND-
ASCC3	3.724760522987716	COND-
MICALL1	4.088592342246972	COND-
STAG2	3.6192812482371353	COND-
SYNPO	4.255041267816748	COND-
RYBP	3.6765592110223135	COND-
MMGT1	4.401246567354372	COND-
OGFOD1	4.485148411040892	COND-
ZGPAT	3.804558107044688	COND+
COMMD1	4.077892668876582	COND-
CPSF7	4.868250119825567	COND+
ARFGAP2	4.312069977779244	COND-
METTL13	3.951190460905557	COND-
ARFGAP1	4.922831359648363	COND-
EMC1	4.327029351097993	COND+
PTGR2	4.352193419653184	COND-
ENAH	4.534074316818692	COND-
EIF1AD	4.369048086705438	COND-
PRPF38A	4.183354695291444	COND-
NHLRC2	3.9436950470879832	COND-
COLGALT1	4.278357675482433	COND-
SUMF2	4.63506	COND-
HSD17B11	4.397664220854763	COND+
TXNDC5	5.134927069803257	COND-
SPC24	5.136721707410834	COND-
ATAD1	3.6907769321079225	COND-
SERBP1	5.595243743911652	COND+
FAM98A	4.945212511272962	COND+
MTMR14	3.879395696420064	COND-
DAGLB	3.8570000802019706	COND-
SMG8	3.5083403332817173	COND+
ABCF1	4.77786	COND+
APPL2	3.856082753751076	COND-
VPS37A	3.620330876291525	COND-
FBXO22	4.12498	COND-
NUP43	4.434338346175557	COND-
NUP37	4.196175552760345	COND-
NUP35	4.534374143934998	COND-
NUDT10	4.189226741007882	COND-
TOR1AIP2	4.189391800197098	COND-
TSTD1	3.927095183334581	COND-
CMAS	4.617958187436188	COND+
CADM4	3.80701	COND-
ATL2	4.171716451896156	COND-
PLBD2	3.970411022766679	COND-
CDC26	3.536746989835746	COND-
MCFD2	5.472494324278846	COND-
WDR36	4.374617761121845	COND+
WDR48	3.5498861606767984	COND+
SMARCC2	4.533887843433622	COND+
NPLOC4	4.847014094721855	COND-
UBA3	4.899104262639905	COND-
NANP	3.5658728797863377	COND-
PIP4K2C	4.3388169234476095	COND-
TBC1D15	3.5123305714581505	COND-
RDH11	4.786701169988151	COND-
NT5C	4.343215610885631	COND-
CIP2A	4.39968	COND-
STT3B	3.928079576597054	COND+
CD99L2	3.572944441558196	COND-
BICD2	3.872004436483461	COND-
DTX3L	3.82614	COND+
DDX54	3.759235988731275	COND+
BLOC1S5	3.8004994771178646	COND-
RNASEH2C	4.226613222347506	COND-
GNPDA2	4.347984130658511	COND-
NEK7	3.994234475432787	COND-
UTP15	4.287045826687346	COND-
GPX8	3.7104951279429694	COND+
GEMIN5	4.126320464173048	COND+
ARHGEF40	3.912469644579844	COND+
PARD3	3.992811230139466	COND+
IPO4	4.91104	COND-
SETD7	3.852832195912391	COND-
U2AF1L4	3.887874246861037	COND-
SMAP2	3.569225808860652	COND-
ZC3H15	4.381346333441981	COND+
GTF3C2	3.733780757031171	COND-
PHF10	3.722688805773125	COND+
RAB2B	4.926763934515053	COND-
PPP1R13L	4.391514437405208	COND-
NUP133	4.096203334106999	COND-
PDCD6IP	4.9906884588916975	COND-
BRK1	4.244074299253728	COND-
CHMP7	4.271603688889427	COND-
CHTF18	4.186086349990718	COND+
NUDCD2	4.846148155194815	COND-
SNRNP27	3.5687504062456656	COND+
STAG1	3.544400302943208	COND+
SCFD1	4.958395554084167	COND+
CANT1	3.909208086527136	COND-
HNRNPLL	4.731468195660088	COND+
UBLCP1	4.485602797433989	COND-
TSEN15	3.571039533359312	COND-
PCNP	5.408386817132546	COND+
LMO7	3.7047006433423526	COND-
ATXN2L	4.538395368475649	COND-
PRPF31	4.268072572456121	COND+
NELFB	4.494858516503932	COND-
PALLD	4.719132141112135	COND+
COPS9	3.938860259998928	COND-
GEMIN6	4.374407751411254	COND-
PSPC1	4.555247559618058	COND+
GATAD2B	4.737033949128371	COND-
DNAJC9	4.997755227393613	COND+
CTNNBL1	4.458737957067644	COND+
DDB2	4.856832720104354	COND-
FAM3C	3.934492784663969	COND-
H1-10	4.027114154067817	COND-
PSMF1	3.772060003540109	COND-
RTF1	3.6578664972382295	COND-
TM9SF4	3.5709221771265254	COND-
AP3S1	4.24589	COND-
CCL17	4.682342529632109	COND-
NDRG1	4.827439283303633	COND-
CNOT9	4.275708344432996	COND-
TBC1D5	3.9124950267489407	COND-
GCN1	4.8899439361678585	COND-
DHX38	3.73091	COND+
NUP205	4.422425862801761	COND-
PXDN	3.62636	COND-
ANP32B	4.974234106831669	COND+
RABGGTA	3.967353649622964	COND-
PRCC	4.387301800069426	COND-
TFG	4.7245	COND-
HDAC2	4.807400918244628	COND-
STAM	4.060141179548269	COND-
DPF2	4.218552353053898	COND-
SYMPK	4.052737200510413	COND-
TAF15	4.356008782923327	COND+
GGH	4.49766	COND-
DDX17	5.2566	COND+
PMM1	4.264970956326224	COND-
RAD50	3.9046640974604623	COND+
CELF1	4.657175901190638	COND-
OSTF1	4.33029	COND-
ARHGEF1	4.401931021288985	COND-
UFD1	4.869001358318331	COND-
UPF1	4.840999307039266	COND+
COPS5	4.463167728227623	COND-
GPKOW	4.702702430890234	COND+
SMARCC1	4.824972303591079	COND-
SMARCD2	4.084274985755396	COND-
KHSRP	5.316336750528361	COND-
TNPO1	4.891692864864763	COND-
ARHGEF2	4.150819852627951	COND+
EMG1	4.976885808663206	COND+
NINJ1	3.6932313836214847	COND-
GLMN	3.53018	COND-
USP9X	3.77048	COND-
USP7	4.782866107020005	COND-
CUL5	4.011737616429838	COND-
LPP	4.483610387719602	COND-
PTP4A1	4.321804979330678	COND-
TSR2	4.441915998295384	COND-
SMARCE1	4.760140790791437	COND-
RFK	4.437989939110834	COND-
MYDGF	4.794917229851478	COND-
BORCS5	4.230828665015408	COND-
UBE2F	3.817684912778665	COND-
PIGT	3.96582	COND-
ZNF622	3.733028232020093	COND+
UBE2E3	4.358847706671528	COND+
WBP2	4.322422716769802	COND-
PSMG2	4.392003814883393	COND-
NCLN	4.085723463867343	COND-
ERGIC1	4.406070597259217	COND-
UTP4	4.399253024042083	COND-
CCDC47	4.72675	COND+
SYAP1	4.688230619804824	COND-
EXOC4	4.079845511973409	COND+
MAGOHB	5.539998368769062	COND-
FERMT2	4.762139010390228	COND+
FUBP1	5.726570737643526	COND+
VTI1A	3.731298829820671	COND-
RPE	4.542003680530499	COND-
VPS33A	3.542333639165151	COND-
EXOSC8	4.5658295374426086	COND+
AKT1S1	4.2045047814207885	COND-
SH3KBP1	4.151330806277363	COND-
SKA1	3.776851197794141	COND-
AIDA	3.827930077147723	COND-
TADA1	3.570031803591217	COND-
OTULIN	4.220830694320532	COND-
PPWD1	4.01436	COND-
CHMP4C	3.88461	COND-
FAF2	4.600793054007536	COND+
CCDC124	4.518345498654464	COND+
AP2M1	5.043441760668825	COND+
TUBGCP3	4.136332808601606	COND-
RCN3	4.386077026500246	COND-
NMD3	3.789601640431268	COND-
REPS1	3.874356437911496	COND-
NUDT16	3.819000756633032	COND-
ANAPC16	3.9900487030498777	COND-
CMBL	4.865025041605208	COND-
MSI2	4.121746181664407	COND-
SNRNP40	5.109697705960797	COND-
ERLEC1	3.71906	COND-
SEH1L	4.8460151261268605	COND-
GNPNAT1	5.194049481241999	COND-
DAZAP1	4.484625301815402	COND-
TMA16	3.966024052250518	COND-
CYFIP2	4.361173504946772	COND+
NRBF2	3.69944	COND-
EDC3	4.179265458936613	COND+
CDCA5	4.335981425707548	COND-
DYNLL2	4.705056914332034	COND-
S100A16	5.312768560700476	COND-
THOC1	3.755223659333572	COND-
OTUB1	5.1543007978213735	COND-
TRMT61A	4.08149	COND-
HMCES	3.987657668522473	COND-
CHMP6	4.184242967555954	COND-
PGM2	4.791680556650832	COND-
IMP4	4.278385415716261	COND-
MED8	3.795829457710493	COND-
CFAP36	3.723020374089673	COND-
NUDT11	4.545732052888969	COND-
SDSL	5.055115724940487	COND-
PDXP	4.523771154327171	COND-
AURKB	4.422869742170674	COND-
DCUN1D1	4.257255106215085	COND-
TOE1	3.915278607421336	COND-
DDX27	4.580228944606808	COND+
APIP	4.200023705720138	COND-
SNF8	3.802406323082196	COND-
PDLIM5	4.775942922127895	COND-
CRELD1	3.857362234633575	COND-
ERO1A	5.292878154159945	COND-
INTS4	3.6008367484268704	COND-
DDRGK1	4.115642131889138	COND+
FUBP3	5.099979772456269	COND-
RBM17	4.220621954306223	COND-
GMPPA	4.490926202039223	COND-
BOD1	4.362428459533653	COND-
ABHD14B	5.2566594251326775	COND-
PAWR	3.952795118600792	COND+
THOC3	3.8882116211664535	COND-
VCPIP1	4.126484597203667	COND-
ELMO2	3.587773853581012	COND-
TMX3	3.776546429012466	COND-
CHAMP1	4.025950074979285	COND-
PDLIM2	4.609980731687845	COND-
USP47	3.5243556814804933	COND-
CLPTM1L	3.9322661369871024	COND+
PBK	5.661973838454912	COND-
SCYL1	4.024080027591971	COND-
CNDP2	5.553499337546468	COND-
SNX27	3.625856772954243	COND-
IFT74	3.524997507427041	COND-
TRIM47	3.9830572915293945	COND-
UBE2E2	4.025038115808869	COND-
NSMCE2	4.320077870872271	COND-
DOCK7	3.78272	COND-
FRMD6	4.029368081253184	COND+
CCDC115	3.524886498379418	COND-
NSUN5	4.539126894494302	COND+
RPRD1A	3.970713267561488	COND-
IPO9	4.290551337571294	COND-
RBM14	5.129636046818106	COND+
NEDD4L	3.9350426109389383	COND-
QKI	4.738523621180993	COND-
PUS7	4.505321848531406	COND-
PPP1R10	3.9923139733846194	COND-
PURB	4.78635	COND+
SPAG5	3.903120281372925	COND-
NACC1	4.00036	COND-
MED15	3.7996088363186127	COND-
NUDCD1	4.52155	COND-
ERBIN	3.575825083348087	COND-
TP53RK	4.183486863545563	COND-
PIGS	4.360161798080673	COND-
MYADM	4.104284504858488	COND-
PLEKHF1	3.9156056892813895	COND-
PPP1R9B	3.848906915760223	COND-
STRBP	4.478252682347469	COND-
SIN3A	3.993543476265024	COND-
OSBPL9	4.0891442524666965	COND-
ADO	3.51404	COND-
RSF1	3.5919311648463794	COND-
RBM15	4.06758	COND+
RUFY1	3.5068478047599374	COND-
MMS19	4.395505428762853	COND-
UHRF1	4.477064166399598	COND-
NIBAN2	4.710504853053601	COND-
TBCB	4.955355245856417	COND-
PSMB7	5.350409214278571	COND-
CNN2	5.60533	COND-
PCYT2	4.32288	COND-
CDC5L	4.529532385970361	COND+
PSMD1	5.533119978247408	COND-
PFDN5	5.724584838194245	COND-
[truncated: 959 more rows]

## Sheet: fig2d-h
Gene	category	HB_per_mass	pI	Polar_frac	LCR_frac	IDR_frac
OGA	COND-	-0.00300834	4.81974	0.335153	0.0272926	0.177948
OSBPL11	COND-	-0.00467228	6.59676	0.385542	0.0829987	0.21419
PIGS	COND-	0.000517392	6.05048	0.291892	0.0720721	0
PSMC3	COND-	-0.00353637	5.12912	0.29385	0	0
PPT2	COND-	0.000394449	5.86592	0.337748	0.0761589	0
PTMS	COND-	-0.0174158	4.13875	0.166667	0.676471	1.0098
PSMF1	COND-	-0.00371273	5.42002	0.383764	0.0442804	0.350554
RCL1	COND-	-0.00017384	9.36302	0.372654	0	0
RAB14	COND-	-0.00359046	5.85006	0.35814	0	0.153488
RPL36AL	COND-	-0.010001	10.6671	0.339623	0	0.226415
PAPSS2	COND-	-0.00358706	8.18202	0.307818	0	0.0374593
PDIA4	COND-	-0.00480313	4.95758	0.277519	0.0868217	0.0604651
PDIA6	COND-	-0.00251451	4.9503	0.325	0.122727	0
PPP4R3B	COND-	-0.00377294	4.87385	0.319199	0.0706714	0.162544
RABL2A	COND-	-0.00415854	4.74659	0.320175	0.105263	0.122807
RALY	COND-	-0.00606849	9.19837	0.398693	0.313725	0.323529
RANGAP1	COND-	-0.00223005	4.62723	0.308348	0.132879	0.194208
RPA2	COND-	-0.00287214	5.7519	0.407407	0.0740741	0.17037
ROCK1	COND-	-0.00778515	5.66499	0.29616	0.0487445	0.231167
POLR1H	COND-	-0.00300642	4.90199	0.444444	0	0
RPP30	COND-	0.000559328	9.10708	0.298507	0	0
LCLAT1	COND-	-6.13251e-05	8.83083	0.285024	0	0
MOCS2	COND-	0.00141463	4.66736	0.318182	0	0
OSBPL9	COND-	-0.00474011	5.7731	0.35462	0.125	0.199728
PSMG1	COND-	-0.00178063	6.87777	0.361111	0.0694444	0.0763889
PDXK	COND-	-0.00184036	5.74605	0.323718	0	0
RAB22A	COND-	-0.00241594	8.31973	0.319588	0	0
RAB12	COND-	-0.00407001	8.67578	0.344262	0.204918	0.0901639
RAB2A	COND-	-0.00318535	6.081	0.34434	0.0566038	0.132075
ARHGAP17	COND-	-0.00610883	7.22437	0.438138	0.169126	0.469921
RNF114	COND-	-0.00372459	6.99082	0.385965	0.0570175	0
NXT1	COND-	-0.00177325	4.90739	0.378571	0	0
PARP4	COND-	-0.00246739	5.4323	0.366009	0.0417633	0.0179814
LCP1	COND-	-0.00278001	5.2902	0.318979	0	0
PSMA7	COND-	-0.00384415	8.59642	0.278226	0.0967742	0
RBBP5	COND-	-0.00410468	4.95542	0.356877	0.0501859	0.35316
POLR2D	COND-	-0.0054932	4.7546	0.295775	0	0
PITPNB	COND-	-0.00526638	6.4126	0.298893	0	0
POMP	COND-	-0.00259043	5.01231	0.375887	0.0851064	0
PSMB6	COND-	0.000323376	4.79956	0.364017	0.1841	0
GINS3	COND-	-0.004349	5.21062	0.337963	0	0
RABEPK	COND-	-0.00357951	5.79766	0.416667	0.077957	0.13172
RAB5A	COND-	-0.00388868	8.31786	0.390698	0	0.167442
RSF1	COND-	-0.0105006	4.93962	0.33796	0.276197	0.696738
PIMREG	COND-	-0.00766753	10.2213	0.399194	0.120968	0.78629
PEBP1	COND-	-0.00579393	7.01106	0.358289	0	0
PLXNB2	COND-	-0.00276953	5.85057	0.365071	0.0321001	0.0168662
PQBP1	COND-	-0.01314	5.92122	0.29434	0.169811	0.720755
PAICS	COND-	-0.00182036	6.94256	0.355294	0	0
PSME1	COND-	-0.00577243	5.77759	0.26506	0.116466	0.176707
RNASEH2A	COND-	-0.00268607	5.13645	0.331104	0	0
FAM114A1	COND-	-0.00472992	4.61126	0.364121	0.190053	0.435169
RCN1	COND-	-0.00880443	4.8601	0.244713	0.0845921	0
RHEB	COND-	-0.000844016	5.64993	0.331522	0	0
RAB7A	COND-	-0.00332489	6.39498	0.333333	0	0
PFAS	COND-	-0.00184202	5.49823	0.374439	0.0261584	0.0164425
PTGR1	COND-	-0.000245334	8.44615	0.328267	0.0820669	0
RANBP3	COND-	-0.00706702	4.70072	0.421517	0.206349	0.687831
RHOA	COND-	-0.00326168	5.82772	0.284974	0	0.119171
PPP5C	COND-	-0.00451141	5.88434	0.312625	0.0360721	0.0501002
POP7	COND-	-0.00397427	9.09393	0.335714	0.0928571	0
PPP1R7	COND-	-0.00482151	4.84077	0.294444	0.0805556	0.202778
PSMB7	COND-	-0.000717501	7.57677	0.353791	0.0433213	0
RBM22	COND-	-0.00603901	8.82838	0.409524	0.133333	0.278571
AAMDC	COND-	-0.00362286	8.58243	0.393443	0	0
SLC1A5	COND-	0.00615397	5.33709	0.323475	0.19963	0
ARF6	COND-	-0.00317699	9.03558	0.314286	0	0
BLOC1S5	COND-	-0.00850099	7.13514	0.299465	0	0.449198
BRCC3	COND-	-0.00325187	5.59059	0.325949	0.177215	0
CAVIN2	COND-	-0.00825691	5.13759	0.352941	0.117647	0.762353
CAP2	COND-	-0.0038714	5.95476	0.377358	0.0880503	0.203354
C1orf52	COND-	-0.0119426	5.13764	0.346154	0.153846	0.807692
CALB2	COND-	-0.00591322	5.06097	0.291513	0	0
CSK	COND-	-0.00238247	6.6171	0.302222	0	0
POLA2	COND-	-0.00177263	5.13355	0.386288	0.0735786	0.0819398
EIF1B	COND-	-0.00464772	6.82241	0.327434	0.115044	0
FADD	COND-	-0.00335924	5.48135	0.307692	0.274038	0.125
FIP1L1	COND-	-0.0111266	5.42241	0.397306	0.326599	0.76936
GPC1	COND-	-0.00312583	7.06716	0.360215	0.11828	0.16129
IAH1	COND-	-0.000311612	5.12889	0.350806	0	0
HYOU1	COND-	-0.00490326	5.15805	0.313313	0.0850851	0.252252
PPP4R2	COND-	-0.00948025	4.48087	0.402878	0.158273	0.666667
PSMB5	COND-	-0.00104986	6.43562	0.334601	0.110266	0
PRDX2	COND-	-0.00180434	5.66329	0.318182	0	0
PTBP3	COND-	-0.000923121	9.13067	0.398551	0.0561594	0.0869565
PSMD5	COND-	3.203129414729793e-05	5.35357	0.319444	0.047619	0
PSMD2	COND-	-0.00157986	5.07756	0.305066	0.0914097	0.117841
ADSL	COND-	-0.00209333	6.68389	0.309917	0.0268595	0
CAD	COND-	-0.000736683	6.01683	0.355056	0.04	0.0624719
SEPHS1	COND-	-0.000449777	5.6451	0.362245	0	0
SNX17	COND-	-0.00320601	7.06699	0.344681	0.0978723	0.0680851
SSU72	COND-	-0.0053911	5.16345	0.350515	0	0
PNN	COND-	-0.0124175	6.71072	0.383543	0.440725	0.86053
PSMB4	COND-	-0.00144159	5.71928	0.356061	0	0
RRAGA	COND-	-0.0021222	7.61957	0.28754	0	0
RPS29	COND-	-0.00648523	10.1648	0.392857	0	0
SMAD4	COND-	-0.00354576	6.49894	0.411232	0.0833333	0.23913
STK39	COND-	-0.00259108	5.92174	0.322936	0.0752294	0.117431
TRAPPC1	COND-	-0.00151503	9.22647	0.303448	0	0
RAE1	COND-	-0.00426678	7.96064	0.415761	0.0597826	0
RPF2	COND-	-0.0058793	10.002	0.277778	0.0522876	0.117647
SAP30BP	COND-	-0.00784765	4.74187	0.350649	0.233766	0.512987
RYBP	COND-	-0.0106522	9.6568	0.482456	0.372807	0.885965
PSAT1	COND-	0.00017812	7.55984	0.337838	0.0243243	0
SAMD4B	COND-	-0.00426721	6.36684	0.435159	0.14121	0.407781
TCP1	COND-	-0.000348011	5.80323	0.30036	0	0
PDCL3	COND-	-0.005327	4.7824	0.271967	0.158996	0
RBM4	COND-	-0.00503059	6.60733	0.326923	0.107143	0
RAB11A	COND-	-0.00372644	6.11812	0.328704	0	0.152778
RAP1A	COND-	-0.00328776	6.38725	0.331522	0.108696	0
S100A10	COND-	-0.00312416	6.81877	0.268041	0	0
SLC12A2	COND-	0.000642852	5.97977	0.328383	0.0907591	0.151815
SNRPF	COND-	-0.00270434	4.6976	0.313953	0.127907	0
SEC61B	COND-	-0.00135347	11.5682	0.479167	0.28125	0.510417
SCAMP1	COND-	-0.000440401	7.03339	0.369822	0.153846	0.284024
SUN2	COND-	-0.00430208	6.26726	0.361227	0.193863	0.0962343
SWAP70	COND-	-0.00736991	5.66448	0.264957	0.150427	0.138462
INTS4	COND-	-0.0013562	5.99932	0.304258	0.0103842	0
NRAS	COND-	-0.00282162	5.01015	0.333333	0.047619	0
TBCE	COND-	-0.00291345	6.3154	0.347249	0	0
PHACTR4	COND-	-0.00805138	6.20241	0.407407	0.226496	0.834758
MOB4	COND-	-0.00424859	5.50437	0.337778	0	0
PFKL	COND-	-0.000739848	7.25734	0.338462	0.0153846	0
PPM1F	COND-	-0.00394138	4.98958	0.337004	0.10793	0.207048
PIR	COND-	-0.00507583	6.42408	0.372414	0	0
PTRH1	COND-	-0.00110741	10.5919	0.345794	0.135514	0
QRICH1	COND-	-0.00410599	5.58593	0.448454	0.19201	0.149485
RDH11	COND-	0.000729106	9.04828	0.327044	0.091195	0
LARS1	COND-	-0.00352435	6.95069	0.306122	0.0255102	0
RSU1	COND-	-0.00401079	8.57019	0.371841	0	0.191336
NAPA	COND-	-0.00308434	5.2287	0.264407	0.0847458	0
SKA3	COND-	-0.00533448	4.99128	0.393204	0	0
SPCS3	COND-	0.000339681	8.6645	0.338889	0	0
GTF3C3	COND-	-0.00317366	4.9777	0.293454	0.0530474	0.142212
TGIF2LX	COND-	-0.00770387	9.13396	0.381743	0.0912863	0.680498
RPRD1B	COND-	-0.0059405	5.7253	0.319018	0.0552147	0.147239
PSAP	COND-	-0.000576472	5.06443	0.347328	0.0687023	0
SET	COND-	-0.0115503	4.22992	0.303448	0.241379	0.593103
SEC63	COND-	-0.00585368	5.21409	0.313158	0.0934211	0.238158
SPCS1	COND-	-0.0015958	8.94533	0.426036	0.12426	0
SYAP1	COND-	-0.00661359	4.45256	0.318182	0.127841	0.397727
SRRT	COND-	-0.0098316	5.69654	0.323059	0.311644	0.474886
KLC1	COND-	-0.00772484	5.86558	0.317627	0.0942408	0.190227
PPFIBP1	COND-	-0.0061321	5.39961	0.345203	0.0840752	0.218595
PIGT	COND-	-0.00114005	8.63936	0.366782	0.0657439	0
PEPD	COND-	-0.00117145	5.63714	0.324544	0	0
SUMF2	COND-	-0.00498483	7.7829	0.355482	0.0332226	0
TAGLN	COND-	-0.00519224	8.86919	0.348259	0	0
TFCP2	COND-	-0.00487119	5.52671	0.386454	0.0517928	0.153386
TLN1	COND-	-0.0022642	5.77481	0.347895	0.0940575	0.0739866
TRIM33	COND-	-0.00497258	6.22565	0.437445	0.23425	0.42236
TRMT1L	COND-	-0.00348639	8.10975	0.353342	0.144611	0.148704
NUP88	COND-	-0.00255683	5.46725	0.336032	0.0202429	0
NUP188	COND-	-8.46763e-05	6.27084	0.34191	0.0594626	0.028016
SEC23IP	COND-	-0.00373801	5.35352	0.398	0.115	0.182
RTCA	COND-	0.000335568	8.01408	0.355191	0.0245902	0
RPSA	COND-	-0.00277899	4.78757	0.335593	0.0644068	0.271186
SAR1B	COND-	-0.000655968	5.75702	0.313131	0	0
SNAPIN	COND-	-0.00333473	9.35096	0.316176	0.132353	0
KNSTRN	COND-	-0.00631244	5.98238	0.367089	0.0379747	0.493671
SNX5	COND-	-0.00488936	6.31188	0.259901	0	0.0693069
SMS	COND-	-0.00227296	4.87277	0.306011	0.0655738	0
SRFBP1	COND-	-0.00918506	9.58827	0.344988	0.121212	0.531469
STX8	COND-	-0.00413285	4.90682	0.313559	0.165254	0
XAB2	COND-	-0.00456661	5.86996	0.263158	0.0549708	0.0900585
TBCD	COND-	-6.78741e-05	5.79788	0.308725	0.0503356	0
PAFAH1B2	COND-	-0.00264774	5.56865	0.340611	0	0
PEA15	COND-	-0.00556519	4.93132	0.284615	0	0
PRPF38A	COND-	-0.0105321	9.97328	0.278846	0.339744	0.429487
PPT1	COND-	-0.000748689	6.07054	0.356209	0	0
RNF2	COND-	-0.00621166	6.3835	0.386905	0	0.285714
RNF181	COND-	-0.0061031	4.93444	0.320261	0.0392157	0.156863
FAU	COND-	-0.0120491	12	0.355932	0.305085	1.01695
S100A6	COND-	-0.00255412	5.32345	0.244444	0.155556	0
RBM8A	COND-	-0.0100911	5.50033	0.281609	0.189655	0.344828
RAD23A	COND-	-0.00490043	4.55607	0.402204	0.225895	0.465565
SNAP29	COND-	-0.00843977	5.56484	0.337209	0.0658915	0.643411
SUPT5H	COND-	-0.00663316	4.94933	0.380865	0.111316	0.384545
STK10	COND-	-0.00818842	6.51815	0.309917	0.0878099	0.467975
TMA7	COND-	-0.0153123	9.99926	0.296875	0.65625	1.01562
TRABD	COND-	-0.00191869	8.1543	0.308511	0.111702	0.0930851
TMSB10	COND-	-0.0114613	5.31106	0.318182	0	1.02273
UBE2N	COND-	-0.00240407	6.13039	0.302632	0	0
UBA6	COND-	-0.0020853	5.76191	0.339354	0.0142586	0.0209125
RBFOX2	COND-	-0.00389865	6.71453	0.438462	0.212821	0.335897
RIOX1	COND-	-0.00279103	6.02143	0.333853	0.0826833	0.191888
RPN1	COND-	-0.00184341	5.95516	0.298188	0.0906096	0
SCARB2	COND-	-0.000342608	5.00032	0.332636	0.0313808	0
SMAP2	COND-	-0.00412949	9.0076	0.428904	0.13986	0.20979
SNX1	COND-	-0.005756	5.08404	0.321839	0.0881226	0.273946
SNF8	COND-	-0.00219998	6.19741	0.27907	0.0581395	0
SMARCD2	COND-	-0.00456889	9.65944	0.370998	0.199623	0.323917
RBM17	COND-	-0.00750873	5.75957	0.316708	0.122195	0.526185
STK3	COND-	-0.00537828	5.1198	0.321792	0.0773931	0.272912
TOR1A	COND-	-0.000222174	6.51246	0.277108	0.0361446	0
TTC4	COND-	-0.0058239	5.429	0.27907	0.0335917	0
UBE2R2	COND-	-0.00629103	4.25993	0.336134	0.121849	0.155462
PATL1	COND-	-0.00514456	6.21764	0.375325	0.181818	0.422078
PLIN2	COND-	-0.00341551	6.33803	0.386728	0.0572082	0.0640732
PSMB8	COND-	-0.00346907	7.03868	0.376812	0	0
PRAF2	COND-	0.00513042	9.4124	0.286517	0.365169	0
PFN1	COND-	-0.00108276	8.43603	0.385714	0.0928571	0
PSMD4	COND-	-0.00422965	4.68225	0.350133	0.127321	0.424403
PUM3	COND-	-0.00493045	9.65068	0.285494	0.0447531	0.192901
RPS25	COND-	-0.00783004	10.1162	0.272	0.264	0.312
SOX9	COND-	-0.0091349	6.31444	0.48723	0.141454	0.848723
STK4	COND-	-0.00532631	4.97338	0.326489	0.0328542	0.25462
SVBP	COND-	-0.011655	9.20526	0.333333	0	0.590909
EPRS1	COND-	-0.00458178	7.02254	0.328042	0.0416667	0.125661
TMOD3	COND-	-0.00518509	5.08177	0.329545	0.0426136	0
NUP155	COND-	-0.00115466	5.78203	0.362329	0.0460101	0.0201294
S100A2	COND-	-0.00226687	4.68049	0.316327	0	0
SDC4	COND-	-0.00121989	4.39015	0.308081	0.161616	0.272727
PHGDH	COND-	0.000877319	6.28892	0.378987	0.0469043	0
SENP3	COND-	-0.00631758	8.82239	0.391986	0.191638	0.456446
TAF6	COND-	-0.0028018	8.83212	0.431315	0.172821	0.375185
GTF3C1	COND-	-0.00475568	7.01089	0.346136	0.0782361	0.195827
PNP	COND-	-0.00149763	6.4542	0.342561	0	0
PLEKHG3	COND-	-0.00635664	6.13153	0.406071	0.139459	0.533224
GM2A	COND-	0.00186677	5.17004	0.398964	0.11399	0
SEC23A	COND-	-0.00211119	6.63967	0.384314	0	0
SNX24	COND-	-0.00353221	6.71362	0.278107	0	0
STAG2	COND-	-0.00367451	5.2678	0.310317	0.074736	0.177904
CCT6A	COND-	-0.000884124	6.23532	0.278719	0.0489642	0
PSMC6	COND-	-0.00384402	7.0941	0.282776	0.0385604	0
RAB2B	COND-	-0.00327908	7.69051	0.361111	0	0.115741
RBM12	COND-	-0.00229069	8.74161	0.475322	0.281116	0.483906
NANS	COND-	-0.00297218	6.28903	0.320334	0	0
SNTB2	COND-	-0.00115964	9.03352	0.359259	0.194444	0.124074
STIP1	COND-	-0.00812758	6.40129	0.285451	0.0460405	0.213628
TMED9	COND-	-0.00294387	7.81249	0.306383	0	0
RRAGC	COND-	-0.0013477	4.94246	0.323308	0.0776942	0
SNRPC	COND-	-0.00646216	9.71508	0.490566	0.566038	0.710692
SCAF8	COND-	-0.00606543	8.41075	0.442958	0.260425	0.531865
SNX6	COND-	-0.00525851	5.81243	0.251232	0.0295567	0
SKIC2	COND-	-0.00169288	5.71785	0.345104	0.0345104	0.0939005
SPIN1	COND-	-0.0054155	6.45824	0.316794	0.0458015	0.229008
STAM2	COND-	-0.00459394	4.93859	0.390476	0	0.23619
MARS1	COND-	-0.00214311	5.82289	0.354444	0.06	0.0522222
TGFB1I1	COND-	-0.00404306	6.61898	0.472885	0.0694143	0.414317
TPRKB	COND-	-0.000310264	6.3104	0.325714	0	0
TXNL4B	COND-	-0.00114609	5.63248	0.295302	0	0
SACM1L	COND-	-0.000927335	6.65939	0.313458	0.0272572	0
S100A16	COND-	-0.00437242	6.27562	0.320388	0	0
SAP18	COND-	-0.0067024	9.37694	0.359477	0.0718954	0
GTF2B	COND-	-0.00244312	8.66792	0.344937	0.0474684	0
SEC31A	COND-	-0.00369287	6.42561	0.430328	0.10082	0.290164
SKA1	COND-	-0.00546407	6.67622	0.329412	0.137255	0.0862745
CARS1	COND-	-0.00509756	6.31063	0.302139	0.0414438	0.0735294
STAT1	COND-	-0.00449082	5.74184	0.342667	0.016	0
CCT4	COND-	0.000264141	7.9647	0.330241	0.025974	0.0556586
WRAP53	COND-	-0.00461146	4.45961	0.441606	0.107664	0.395985
PTP4A2	COND-	-0.00305328	8.66798	0.311377	0	0
TSN	COND-	-0.00165759	6.01359	0.258772	0.0657895	0
PSMA3	COND-	-0.00250062	5.18976	0.270588	0.0509804	0
PRCC	COND-	-0.00688516	5.01874	0.437882	0.372709	0.761711
PSMB9	COND-	0.000219222	4.92779	0.324201	0.0776256	0
RPS12	COND-	-0.00170171	6.81331	0.242424	0	0
RPS27L	COND-	-0.00395691	9.57086	0.392857	0.119048	0
SMAP	COND-	-0.0131269	4.56738	0.327869	0.251366	1
SNRNP40	COND-	-0.00321037	8.34171	0.389356	0.106443	0
SPAG5	COND-	-0.00484822	4.93331	0.372171	0.118189	0.233026
SNX2	COND-	-0.00474599	5.0409	0.296724	0.115607	0.217726
SIN3A	COND-	-0.00601901	6.82133	0.360566	0.106049	0.255302
SLK	COND-	-0.00856943	5.08376	0.321457	0.14251	0.530364
RBBP9	COND-	-0.002881	5.79243	0.333333	0.0645161	0
SNX15	COND-	-0.00584218	5.09166	0.318713	0.187135	0.47076
SNX9	COND-	-0.00558034	5.39865	0.364706	0.0420168	0.203361
STEAP3	COND-	0.00188645	8.85997	0.311475	0.0696721	0
STX6	COND-	-0.00367773	4.84117	0.329412	0.152941	0
TTC38	COND-	-0.00178643	5.60509	0.309168	0	0
UTP6	COND-	-0.00375963	6.91807	0.239531	0.0201005	0
PSMC2	COND-	-0.00370528	5.71302	0.30254	0.0623557	0.0531178
PPP1R11	COND-	-0.0108799	6.52019	0.468254	0.365079	0.865079
PSMD14	COND-	-0.00156753	6.06003	0.316129	0.0516129	0
CRABP2	COND-	-0.00354302	5.41979	0.326087	0	0
RAB21	COND-	-0.00348704	8.10808	0.36	0.0622222	0.111111
RIN1	COND-	-0.00302861	8.29632	0.412516	0.212005	0.289911
TMED1	COND-	-4.76086e-05	4.39021	0.299559	0.176211	0
TMCO1	COND-	-0.00163228	10.2726	0.338912	0.150628	0
PFDN1	COND-	-0.00554527	6.32478	0.221311	0.163934	0
PSMD7	COND-	-0.00455099	6.2888	0.259259	0.191358	0.135802
RAB18	COND-	-0.00282459	5.11326	0.330097	0.0436893	0
RAB4B	COND-	-0.0021665	5.80164	0.356808	0	0
RND3	COND-	-0.0040193	8.7848	0.372951	0.0491803	0.110656
TAB2	COND-	-0.00667379	8.79731	0.512266	0.0937951	0.608947
TCEA1	COND-	-0.00714174	8.64536	0.345515	0	0.255814
TSG101	COND-	-0.00413028	6.0594	0.366667	0.0923077	0.248718
ATP6V1A	COND-	-0.00168074	5.35141	0.332253	0.0194489	0
ATP6V1E1	COND-	-0.00460126	7.70301	0.247788	0.238938	0
NUP54	COND-	-0.00381349	6.53281	0.443787	0.201183	0
PHAX	COND-	-0.00815728	5.27491	0.329949	0.0837563	0.401015
PDRG1	COND-	-0.00550582	5.81033	0.225564	0.157895	0
PPP1R8	COND-	-0.00487547	6.87464	0.376068	0.139601	0.384615
PLEKHF1	COND-	-0.00392381	8.59023	0.351254	0.232975	0.164875
UGP2	COND-	-0.00261681	8.15295	0.348425	0.0570866	0
TRAF1	COND-	-0.00299373	5.77418	0.382212	0.0432692	0
TXNL1	COND-	-0.00411461	4.83583	0.387543	0	0
UBE2O	COND-	-0.00493588	5.00873	0.373839	0.198142	0.386223
VCPIP1	COND-	-0.00424884	6.76511	0.385434	0.0613748	0.332242
XPO7	COND-	-0.000849031	5.91344	0.356026	0	0
XPO5	COND-	-0.000483458	5.55603	0.329734	0.0249169	0
PIK3C2A	COND-	-0.00267153	8.24868	0.354093	0.024911	0.0320285
P4HB	COND-	-0.00382907	4.75665	0.257874	0.0807087	0.0688976
PGK1	COND-	-0.000728468	8.30232	0.321343	0	0
PGK2	COND-	-0.000645152	8.74464	0.314149	0.028777	0
PLPBP	COND-	-0.00271886	7.08767	0.349091	0	0
PPIH	COND-	-0.000525825	8.28137	0.39548	0	0
PPM1G	COND-	-0.00742353	4.27562	0.35348	0.159341	0.518315
CTPS1	COND-	-0.00271557	6.02319	0.338409	0.0846024	0.0439932
RPS28	COND-	-0.00522896	10.6971	0.347826	0.202899	0
SERPINB6	COND-	-0.00195207	5.18402	0.316489	0.0319149	0
UBA5	COND-	-0.00224909	4.78797	0.341584	0.0866337	0.0668317
RAB11B	COND-	-0.00387534	5.64408	0.321101	0	0
CRCP	COND-	-0.00654385	5.2927	0.337838	0	0.209459
POLR3C	COND-	-0.00330963	6.88482	0.322097	0.0187266	0.102996
STK25	COND-	-0.00478684	6.26874	0.328638	0.103286	0.15493
STRN3	COND-	-0.00512566	5.17425	0.367629	0.130489	0.327478
TRMT1	COND-	-0.00305538	7.77412	0.362671	0.0576631	0.223065
TXNDC5	COND-	-0.00363229	5.63191	0.349537	0.157407	0.0578704
XPO1	COND-	-0.000795886	5.7087	0.316527	0	0
WDR43	COND-	-0.0042676	5.37432	0.369276	0.10192	0.177253
LYPLA1	COND-	0.00061615	6.28732	0.4	0	0
LYPLA2	COND-	0.00158065	6.74454	0.341991	0	0
MAK16	COND-	-0.00916643	5.27269	0.266667	0.19	0.373333
CRYZ	COND-	0.000528316	8.55774	0.322188	0	0
TXNDC9	COND-	-0.00694588	5.60622	0.283186	0.106195	0
TTPAL	COND-	-0.00191096	6.03013	0.333333	0.0204678	0.105263
PREPL	COND-	-0.00422039	5.95811	0.312242	0.0165062	0
PPP1R14B	COND-	-0.0058451	4.75495	0.333333	0.265306	0.401361
RRAS2	COND-	-0.00478647	5.73638	0.308824	0.0441176	0
RPP21	COND-	-0.00635179	9.63778	0.435065	0.0844156	0.24026
SUPT4H1	COND-	-0.00247858	8.28504	0.34188	0	0
SPCS2	COND-	-0.00152785	8.68642	0.318584	0.132743	0
TOLLIP	COND-	-0.00219606	5.68023	0.383212	0.164234	0
TPD52L2	COND-	-0.00592694	5.2578	0.383495	0.11165	0.407767
UNC13D	COND-	-0.00277741	6.19314	0.340367	0.0697248	0.0486239
UTP15	COND-	-0.00252848	9.1838	0.314672	0.030888	0
OTUB1	COND-	-0.00477885	4.84606	0.309963	0.0369004	0
RNASEH2C	COND-	-0.00277467	4.95081	0.317073	0	0.158537
SRPRA	COND-	-0.00273885	9.07168	0.341693	0.0705329	0.275862
UBE3A	COND-	-0.00406609	5.11877	0.302857	0.0605714	0.056
UBA3	COND-	-0.00153707	5.30202	0.356371	0.0367171	0
HRAS	COND-	-0.00369989	5.15725	0.333333	0.047619	0
RBM42	COND-	-0.00170193	9.64687	0.35625	0.502083	0.370833
RPP14	COND-	0.00249765	7.62031	0.306452	0	0
NAPB	COND-	-0.00405286	5.31919	0.258389	0.0234899	0
SMARCA4	COND-	-0.00748253	7.83048	0.367335	0.253795	0.488767
SPR	COND-	4.634889139405834e-05	8.24539	0.340996	0.137931	0
STX18	COND-	-0.00592919	5.36	0.298507	0.0298507	0.18209
GTF3C5	COND-	-0.0053181	6.46841	0.312139	0.0520231	0.105973
TIPRL	COND-	-0.00346652	5.60037	0.301471	0.0808824	0
ZFP36L1	COND-	-0.00447496	8.11942	0.464497	0.207101	0.230769
TMEM263	COND-	-0.00192369	9.30197	0.465517	0.189655	0.336207
TOE1	COND-	-0.00459263	6.76273	0.372549	0.0607843	0.22549
PAFAH1B1	COND-	-0.00446637	6.96854	0.32439	0	0
MMS19	COND-	0.00142292	5.92111	0.334951	0.0601942	0
OSBP	COND-	-0.00569562	6.90516	0.369269	0.130112	0.135068
PSME3IP1	COND-	-0.0101308	5.38427	0.354331	0.192913	0.26378
RAB3GAP1	COND-	-0.00391143	5.37557	0.328236	0.0550459	0.125382
RFK	COND-	-0.00351814	7.85227	0.329032	0	0
PDCD10	COND-	-0.00363544	7.80204	0.259434	0	0
PSMA4	COND-	-0.0040599	7.58098	0.295019	0.091954	0.0957854
PSMD8	COND-	-0.00293602	9.73055	0.325714	0.234286	0.105714
RAB31	COND-	-0.00217446	6.59056	0.335052	0	0
RAB34	COND-	-0.00115686	8.06669	0.297297	0	0
ARHGAP1	COND-	-0.00319024	5.84586	0.330296	0.0592255	0
RFC5	COND-	-0.00116116	6.7222	0.314706	0.0294118	0
INPPL1	COND-	-0.00436733	6.10476	0.388712	0.173291	0.292528
SMN1; SMN2	COND-	-0.00710554	6.12505	0.482993	0.37415	0.47619
SNRPD3	COND-	-0.0039307	10.3275	0.349206	0.0793651	0
STRBP	COND-	-0.00391437	8.9051	0.361607	0.126488	0.16369
SRP19	COND-	-0.0062084	9.87219	0.354167	0.0625	0.201389
CCT8	COND-	-0.000622275	5.41564	0.30292	0.0766423	0
TNKS1BP1	COND-	-0.00764164	4.77097	0.467322	0.161943	0.91498
RTF2	COND-	-0.00640376	8.86513	0.320261	0.0653595	0.382353
SNRPE	COND-	-0.00298978	9.46062	0.326087	0.130435	0
SF3B5	COND-	-0.00713351	5.89127	0.337209	0	0
SH3GL1	COND-	-0.00651009	5.30805	0.328804	0.0353261	0.192935
SH3BP4	COND-	-0.00270339	7.7748	0.379024	0.0155763	0.0238837
SHCBP1	COND-	-0.00252875	4.66315	0.328869	0.0357143	0
SCYL1	COND-	-0.00455761	5.93487	0.362624	0.118812	0.310644
SNRPD1	COND-	-0.00519523	11.5642	0.344538	0.193277	0.260504
SRM	COND-	-0.00180639	5.29878	0.377483	0.0629139	0
SSR4	COND-	0.000900077	5.7598	0.346821	0.138728	0
TBC1D23	COND-	-0.00257402	5.22802	0.343348	0.0200286	0.0658083
TCEAL4	COND-	-0.0139814	5.16311	0.32093	0.223256	0.8
PKIG	COND-	-0.00694024	4.10567	0.434211	0	0.947368
INTS13	COND-	-0.00530264	6.2435	0.345609	0.0368272	0.195467
PCBD1	COND-	-0.00314181	6.28062	0.259615	0	0
TMEM97	COND-	0.00182755	9.42175	0.267045	0.130682	0
SH3BGRL3	COND-	-0.00443589	4.82162	0.376344	0	0
SNX12	COND-	-0.00588849	8.57928	0.320988	0	0
SPTLC1	COND-	-0.000578272	5.722	0.298097	0.0803383	0
SPTLC2	COND-	-0.00175769	7.88566	0.314947	0.0373665	0
STX12	COND-	-0.00505981	5.4531	0.344203	0.166667	0.307971
SRP54	COND-	-0.00216321	8.87164	0.331349	0.0297619	0
NARS1	COND-	-0.00427535	5.90395	0.324818	0	0.0456204
MCAM	COND-	-0.00375524	5.58434	0.396285	0.0727554	0.134675
RPA3	COND-	0.000169509	4.96468	0.297521	0	0
POLR2G	COND-	0.00060122	5.32521	0.331395	0.0697674	0
RPIA	COND-	-0.00165622	8.77977	0.382637	0.0385852	0.22508
RANBP6	COND-	-0.000752132	4.87607	0.297738	0.0352941	0
SUGT1	COND-	-0.00535545	5.06796	0.339726	0.0575342	0
TSEN15	COND-	-0.00134113	4.46137	0.380117	0.0877193	0.134503
SCRIB	COND-	-0.00416908	5.0118	0.376687	0.199387	0.485276
GINS4	COND-	-0.0043883	4.93632	0.246637	0.058296	0
IARS1	COND-	-0.00208241	5.82011	0.318542	0	0
PARVA	COND-	-0.00289988	5.68659	0.30914	0.0672043	0.155914
PYCR3	COND-	0.00236542	7.66135	0.350365	0.0583942	0
PSMA6	COND-	-0.00159494	6.34763	0.333333	0	0
RMDN1	COND-	-0.00332332	8.64342	0.27707	0.0796178	0
RPP25L	COND-	-0.00450342	10.3231	0.404908	0.263804	0.380368
PTPN12	COND-	-0.00677711	5.40177	0.401282	0.0782051	0.510256
RPL9; RPL9P7; RPL9P8; RPL9P9	COND-	-0.00310568	9.96296	0.317708	0.0625	0
SCOC	COND-	-0.00563028	8.99916	0.352201	0	0
SPC24	COND-	-0.00461341	4.65138	0.279188	0	0
STRAP	COND-	-0.00287997	4.98111	0.34	0.0714286	0
UBE2T	COND-	-0.00597231	7.77523	0.335025	0	0.233503
STX7	COND-	-0.00552068	5.40967	0.375479	0.172414	0.272031
STXBP3	COND-	-0.00381326	7.98043	0.298986	0	0
SRXN1	COND-	-0.00130444	7.91996	0.423358	0.218978	0.189781
PLOD2	COND-	-0.00312217	6.24038	0.31479	0.0434193	0
SAR1A	COND-	-0.000706412	6.21531	0.328283	0	0
SDF2	COND-	-0.00331805	6.82656	0.412322	0.07109	0
SNX4	COND-	-0.00525736	5.69279	0.286667	0.0644444	0.104444
SMNDC1	COND-	-0.0081615	6.77773	0.352941	0.117647	0.222689
STX16	COND-	-0.00328105	5.74605	0.298462	0.0953846	0.0707692
RABGGTA	COND-	-0.00216994	5.45492	0.324515	0.026455	0
POLR2B	COND-	-0.00325703	6.44289	0.321976	0.0366269	0
RPS21	COND-	-0.0025902	8.68378	0.313253	0	0
SART3	COND-	-0.00578078	5.44821	0.27622	0.0955348	0.287643
KIAA1217	COND-	-0.0075829	6.59431	0.415852	0.0895522	0.730829
SPRYD7	COND-	-0.0016847	6.21679	0.403061	0	0
SMARCA5	COND-	-0.00620571	8.2706	0.306084	0.110266	0.176806
OCIAD1	COND-	-0.00672198	7.0218	0.391837	0.0489796	0.42449
PDLIM2	COND-	-0.00470655	9.00432	0.448864	0.21875	0.477273
PMM2	COND-	-0.00379961	6.35059	0.321138	0	0
PLOD3	COND-	-0.00367404	5.68603	0.331978	0.0569106	0
PPP1R18	COND-	-0.00945957	5.37523	0.398042	0.241436	0.848287
PLBD2	COND-	-0.00096073	6.33859	0.370119	0.108659	0
RTF1	COND-	-0.010616	8.20858	0.323944	0.229577	0.612676
PSPH	COND-	-0.00113966	5.53404	0.293333	0	0
SMIM7	COND-	0.0042636	7.90081	0.28	0	0
SIKE1	COND-	-0.00546357	5.09462	0.256039	0.0917874	0
SMARCAD1	COND-	-0.00517117	5.38609	0.340156	0.0545809	0.207602
SVIL	COND-	-0.00650794	6.54952	0.361337	0.0293586	0.478771
OGFOD1	COND-	-0.00583599	5.02993	0.319188	0.0350554	0.121771
OGFR	COND-	-0.00998447	4.76688	0.422452	0.143279	0.660266
PIP4K2C	COND-	-0.00334043	6.36008	0.308789	0.2019	0
PDLIM1	COND-	-0.00476002	6.56305	0.410334	0	0.218845
PKN2	COND-	-0.00441565	5.94635	0.33435	0.0914634	0.103659
PTK7	COND-	-0.00347495	6.66985	0.379439	0.035514	0.0588785
PTPN23	COND-	-0.00392186	6.4463	0.392421	0.19132	0.386919
RPL37A	COND-	-0.00399021	10.4415	0.336957	0	0
SNRPGP15	COND-	-0.0019546	8.93101	0.315789	0	0
SAFB2	COND-	-0.011415	5.83523	0.331584	0.298006	0.823715
SS18L2	COND-	-0.0036899	5.61668	0.337662	0	0
RUFY1	COND-	-0.00555896	5.54256	0.324859	0.180791	0.204802
NRBF2	COND-	-0.00674237	5.6139	0.310105	0	0.15331
PELP1	COND-	-0.00304265	4.29194	0.416814	0.419469	0.460177
PNPO	COND-	-0.00568901	6.61477	0.344828	0	0
SSR1	COND-	-0.00282302	4.39248	0.325175	0.185315	0.223776
SRRM2	COND-	-0.0124772	12	0.522166	0.516715	0.947311
SRSF8	COND-	-0.0138166	11.716	0.446809	0.62766	0.712766
VPS33B	COND-	-0.00225262	6.29272	0.288493	0	0
ZNF326	COND-	-0.00975278	5.07614	0.37457	0.237113	0.510309
ZNF593	COND-	-0.00944801	9.84659	0.343284	0	0.850746
PRR11	COND-	-0.0042111	10.1348	0.444444	0.208333	0.369444
PPWD1	COND-	-0.00393345	6.69975	0.323529	0.00928793	0.0897833
TALDO1	COND-	-0.00224829	6.35599	0.275964	0	0
THOC5	COND-	-0.00511547	6.41408	0.308931	0.0424597	0.120059
TLE3	COND-	-0.00452313	6.72453	0.423575	0.110104	0.329016
TMA16	COND-	-0.00924824	9.32685	0.285714	0.187192	0.221675
TM9SF4	COND-	0.00170429	6.10538	0.303738	0.0700935	0
TRMT61A	COND-	-0.00115037	6.89226	0.394464	0.0519031	0.0968858
TPR	COND-	-0.00856412	4.97207	0.362251	0.156157	0.50402
TXNDC12	COND-	-0.00362916	5.24507	0.313953	0	0
UBE2H	COND-	-0.00486567	4.55442	0.349727	0.15847	0.180328
USP10	COND-	-0.00411327	5.18652	0.419799	0.0325815	0.309524
UBR7	COND-	-0.00564186	4.69629	0.352941	0.0705882	0.0988235
UTP4	COND-	-0.00131098	9.02952	0.348397	0	0
USP46	COND-	-0.00407616	6.38981	0.338798	0.0491803	0
RTRAF	COND-	-0.00401529	6.18519	0.245902	0.0532787	0
SCFD2	COND-	0.00070681	6.21304	0.324561	0.0321637	0
SNX3	COND-	-0.00543649	8.70808	0.32716	0	0
SPAG7	COND-	-0.00897283	7.69062	0.286344	0.154185	0.45815
SPC25	COND-	-0.00614856	7.7029	0.267857	0	0
STAM	COND-	-0.00436135	4.70135	0.407407	0.114815	0.205556
CCT5	COND-	-0.00173956	5.45191	0.288355	0.0314233	0
SARS1	COND-	-0.00434527	6.04957	0.287938	0.0272374	0.0700389
TACC1	COND-	-0.0068217	4.81758	0.385093	0.0484472	0.503106
TPM1	COND-	-0.00906501	4.68725	0.161972	0.176056	0.197183
SKIC8	COND-	-0.00173019	5.16186	0.347541	0.0459016	0
POGLUT3	COND-	-0.00371339	8.41617	0.30572	0.0374753	0
RIOK1	COND-	-0.00770178	5.83636	0.28169	0.0880282	0.309859
TNPO2	COND-	-0.000473433	4.87022	0.3233	0.0401338	0.0245262
TRIM21	COND-	-0.00407797	5.97568	0.347368	0.0652632	0
DIS3	COND-	-0.00409169	6.68957	0.310021	0.0563674	0.0532359
SURF4	COND-	0.0049813	7.64373	0.301115	0.104089	0
SYF2	COND-	-0.0098844	8.3811	0.197531	0.164609	0
TUBG1	COND-	-0.00330276	5.74696	0.363636	0.0332594	0
TELO2	COND-	0.000177665	5.54109	0.315412	0.126643	0.0860215
TMX3	COND-	-0.00221124	4.79814	0.297357	0.0550661	0.0881057
VTI1A	COND-	-0.00561912	6.05718	0.281106	0.179724	0.368664
ZFPL1	COND-	-0.00304864	8.4154	0.390323	0.164516	0.283871
ZWILCH	COND-	-0.00212309	5.84807	0.341794	0	0
STX3	COND-	-0.00409294	5.30861	0.245675	0.0865052	0
SETD7	COND-	-0.00470281	4.50207	0.360656	0	0
SNRPD2	COND-	-0.00615818	9.91861	0.347458	0.118644	0.220339
SMARCA1	COND-	-0.00556592	8.26531	0.277989	0.0910816	0.120493
SPARC	COND-	-0.00412049	4.73352	0.313531	0.112211	0
SPANXB1	COND-	-0.0119172	5.92265	0.398058	0.203883	1.00971
SPG21	COND-	-0.000826665	5.84836	0.321429	0.038961	0
SPTBN1	COND-	-0.00659527	5.39239	0.275804	0.0524535	0.0858714
STK38	COND-	-0.00471124	6.70043	0.286022	0	0
STRN4	COND-	-0.00410074	5.21034	0.36919	0.211155	0.25498
TXNL4A	COND-	-0.0027761	5.53103	0.253521	0	0
TMEM43	COND-	-0.000467967	7.86432	0.3075	0	0
UAP1	COND-	-0.00278722	5.92202	0.329502	0	0
XPNPEP1	COND-	-0.00219117	5.42366	0.317817	0	0
POLR2L	COND-	0.0015304	7.64612	0.238806	0	0
RNF14	COND-	-0.00249272	4.66389	0.371308	0.0527426	0
SF3B4	COND-	-0.00549282	8.54794	0.5	0.490566	0.584906
SCRN2	COND-	-0.00266976	5.43633	0.385882	0.143529	0.0588235
SCAMP3	COND-	0.000232458	7.55324	0.380403	0.299712	0.351585
STAMBP	COND-	-0.00416837	5.88786	0.341981	0.101415	0.0542453
UBXN7	COND-	-0.00573442	5.06222	0.366053	0.0572597	0.298569
UCHL3	COND-	-0.00355584	4.84356	0.3	0	0
TSNAX	COND-	-0.00488643	6.10254	0.331034	0	0.110345
UHRF1	COND-	-0.00697227	7.65993	0.363178	0.0580076	0.13367
PFKM	COND-	-0.00157194	8.22779	0.34359	0.0179487	0
PITPNA	COND-	-0.00621582	6.1151	0.274074	0.0518519	0.0851852
VBP1	COND-	-0.00610811	6.63541	0.294416	0	0
PPIL3	COND-	-0.00410921	6.28835	0.385093	0	0
PSMA5	COND-	-0.000973089	4.73727	0.340249	0	0
PSMD1	COND-	-0.00206075	5.24603	0.318993	0.0965373	0.118573
CCT3	COND-	-0.00227313	6.1018	0.319266	0	0
TBCA	COND-	-0.00793485	5.25268	0.157407	0.268519	0
TRIP6	COND-	-0.0040706	7.19203	0.466387	0.218487	0.558824
TSR2	COND-	-0.00429314	4.24777	0.298429	0.078534	0.293194
VAT1L	COND-	-0.0017081	4.98139	0.319809	0.112172	0.169451
XAGE1A; XAGE1B	COND-	-0.00512246	9.65216	0.407407	0	0
SERPINB5	COND-	-0.00238481	5.72252	0.344	0	0
DARS1	COND-	-0.00365097	6.10646	0.309381	0.0239521	0
TSTD1	COND-	-0.00219471	5.85137	0.313043	0.104348	0
UBAP2	COND-	-0.0057397	6.89346	0.542449	0.291332	0.648794
UTP11	COND-	-0.00941662	10.1596	0.229249	0.0474308	0.0948617
ZYX	COND-	-0.00588478	6.22065	0.498252	0.391608	0.608392
ZC3H7B	COND-	-0.00503838	6.94296	0.363357	0.0696008	0.0859775
ODR4	COND-	-0.00284722	5.62043	0.34141	0	0
RAP2B	COND-	-0.00180451	4.7284	0.322404	0.0710383	0
PDCD6	COND-	-0.00353481	5.15793	0.361257	0.0837696	0
PGM2	COND-	-0.00360268	6.27579	0.348039	0	0
PRPS1	COND-	0.000304302	6.50667	0.305031	0	0
UTP14A	COND-	-0.00824877	7.66681	0.307393	0.219196	0.392996
SYMPK	COND-	-0.00178113	5.82164	0.325746	0.0612245	0.223705
CCT2	COND-	-0.000137421	6.01217	0.280374	0.0186916	0
TFIP11	COND-	-0.00552993	5.45242	0.316607	0.0872162	0.236559
TKT	COND-	-0.00159701	7.57899	0.329053	0.070626	0
TBK1	COND-	-0.00302602	6.31944	0.304527	0	0
USP16	COND-	-0.00656199	6.50343	0.365735	0.0656136	0.217497
UBE2G1	COND-	-0.00482342	5.20437	0.294118	0.0882353	0
CDC34	COND-	-0.00540461	4.40999	0.334746	0.105932	0
RARS1	COND-	-0.00245297	6.25743	0.283333	0.019697	0
UBE2V2	COND-	-0.00501755	7.79257	0.4	0	0
WDR70	COND-	-0.00687428	5.94345	0.377676	0.117737	0.380734
THUMPD1	COND-	-0.0071296	8.01382	0.379603	0	0.325779
TRIM3	COND-	-0.00299152	8.02743	0.387097	0	0.112903
TMED2	COND-	0.00027679	5.08239	0.258706	0.0845771	0
UBE2Q1	COND-	-0.00477818	4.96462	0.383886	0.170616	0.2891
VAMP8	COND-	-0.000428392	6.73448	0.28	0.18	0
WDFY1	COND-	-0.00243074	6.98599	0.378049	0	0
WDHD1	COND-	-0.00506327	5.41581	0.373782	0.0522586	0.290523
TMEM165	COND-	0.00303679	6.5344	0.330247	0.262346	0.0802469
METTL1	COND-	-0.00388934	7.18578	0.315217	0	0.0978261
TRAPPC3	COND-	-0.00204204	4.88084	0.311111	0	0
TMED7	COND-	-0.00206585	6.43386	0.357143	0.03125	0
ZNF148	COND-	-0.00700645	6.03127	0.397985	0.0554156	0.338791
PBK	COND-	-0.00352227	4.9844	0.31677	0.052795	0
TPP2	COND-	-0.003051	5.89792	0.358687	0.0328263	0.0184147
WDR1	COND-	-0.00218	6.17206	0.364686	0.019802	0
WDR18	COND-	-0.000432446	6.2119	0.375	0.0949074	0
TFG	COND-	-0.00779333	4.94479	0.5325	0.2675	0.7075
THY1	COND-	0.000407036	8.96357	0.397516	0.124224	0
VPS26A	COND-	-0.00365214	6.13289	0.278287	0	0.0703364
ATP6V1H	COND-	-0.00317989	6.0669	0.308489	0	0
YLPM1	COND-	-0.010357	6.1176	0.437092	0.33877	0.730662
ZC3HAV1L	COND-	-0.00237549	8.49779	0.376667	0.153333	0.08
SOWAHC	COND-	-0.00588633	6.55049	0.379048	0.173333	0.580952
STRIP1	COND-	-0.00348419	5.91912	0.313023	0.100358	0.181601
CCT7	COND-	-0.000896137	7.55029	0.300184	0.014733	0
TTC27	COND-	-0.0021908	5.42042	0.326216	0	0
UBXN1	COND-	-0.00883424	5.225	0.323232	0.299663	0.686869
VAC14	COND-	-0.000760472	5.75838	0.324808	0.0358056	0.044757
VPS33A	COND-	-0.00228221	6.50445	0.310403	0.0486577	0
ZC3H14	COND-	-0.00661842	6.99008	0.403533	0.0597826	0.384511
TOX4	COND-	-0.00352146	4.92478	0.479871	0.230274	0.521739
TOR1AIP2	COND-	-0.00607849	4.83861	0.391489	0.093617	0.442553
USP11	COND-	-0.00456038	5.27707	0.336449	0.0643821	0.104881
VCL	COND-	-0.00371412	5.50477	0.318342	0.0908289	0.20194
PTGR2	COND-	-0.00141044	5.26525	0.39886	0.0598291	0
RCN3	COND-	-0.00768153	4.74091	0.27439	0.0213415	0.0945122
POLR2K	COND-	-0.00833793	9.26541	0.327586	0	0
OSGEP	COND-	-3.29431e-05	5.93936	0.352239	0	0
PIH1D1	COND-	-0.00396446	5.04931	0.362069	0.0344828	0.0827586
RAB23	COND-	-0.00418246	6.21872	0.333333	0	0.21097
RBM19	COND-	-0.00673248	6.13198	0.333333	0.105208	0.310417
RAB35	COND-	-0.00412596	8.52564	0.328358	0.0995025	0
RHOB	COND-	-0.00230076	5.10189	0.285714	0	0
SH3KBP1	COND-	-0.00763756	6.23623	0.390977	0.209023	0.581955
SEH1L	COND-	-0.00324605	8.3352	0.4	0.0333333	0.105556
THUMPD3	COND-	-0.00369285	5.97056	0.343195	0.0433925	0
SEC61G	COND-	0.00281609	10.014	0.279412	0.220588	0
SNX27	COND-	-0.00413617	6.05832	0.332717	0.0425139	0.0683919
NUP93	COND-	-0.00320793	5.50187	0.318681	0.040293	0
PEF1	COND-	-0.00495712	6.09726	0.524648	0.320423	0.373239
PSPHP1	COND-	-0.000935442	6.02308	0.388889	0	0
RPL26L1	COND-	-0.00905771	10.5537	0.262069	0.103448	0.213793
SDSL	COND-	0.00205919	6.41328	0.346505	0.136778	0
SH3BGRL2	COND-	-0.00481912	6.29733	0.345794	0	0
SMAP1	COND-	-0.00474339	8.91812	0.456103	0.20985	0.51606
SON	COND-	-0.00514124	5.49578	0.409728	0.237428	0.532152
PXDN	COND-	-0.00303014	6.78756	0.393509	0.0250169	0.0311021
RBIS	COND-	-0.00607524	10.4572	0.3	0	0
UBA2	COND-	-0.00398889	5.14674	0.31875	0.084375	0.245312
RTN4	COND-	-0.00380051	4.42562	0.352349	0.169463	0.34396
SNRPA1	COND-	-0.00444832	8.7144	0.321569	0.0392157	0.25098
SH3GLB2	COND-	-0.00351121	5.72337	0.318987	0.192405	0
SEL1L	COND-	-0.00384209	5.22944	0.338791	0.0994962	0.144836
SCRN1	COND-	-0.00357254	4.664	0.323671	0	0
SMARCC1	COND-	-0.00732019	5.51301	0.368326	0.249774	0.456109
PDCL	COND-	-0.00536154	4.65491	0.312292	0.202658	0.146179
PML	COND-	-0.00365455	5.88098	0.371882	0.0680272	0.229025
PYGO2	COND-	-0.00584814	6.8905	0.583744	0.273399	0.82266
RPRD1A	COND-	-0.00557683	7.13195	0.282051	0.0480769	0
SF3A3	COND-	-0.0078677	5.26928	0.289421	0.0479042	0.115768
SDCBP	COND-	-0.000502404	7.05761	0.362416	0	0
TSEN34	COND-	-0.00409491	8.53395	0.364516	0.0580645	0.354839
SMYD5	COND-	-0.00340937	4.97554	0.332536	0.0526316	0.076555
PAPSS1	COND-	-0.00364099	6.39538	0.310897	0	0
PCBP1	COND-	-0.00101074	6.65894	0.44382	0	0
PABPN1	COND-	-0.00769802	5.03562	0.379085	0.431373	0.542484
PAK2	COND-	-0.00394715	5.69484	0.347328	0.0648855	0.318702
PCBD2	COND-	-0.00148274	9.16587	0.276923	0.146154	0
GATAD2B	COND-	-0.00555164	9.73197	0.413153	0.158516	0.421585
PMF1	COND-	-0.00549722	5.39035	0.331707	0.0926829	0.112195
PFDN5	COND-	-0.00239497	5.93561	0.298701	0.0974026	0
PPM1A	COND-	-0.00443373	5.1905	0.348168	0.026178	0
PSMA2	COND-	-0.00168351	6.91324	0.32906	0	0
SAAL1	COND-	-0.00165057	4.38293	0.331224	0.0675105	0.0464135
SAFB	COND-	-0.0119943	5.31742	0.344262	0.280874	0.857923
SF3A2	COND-	-0.00676886	9.65145	0.484914	0.616379	0.68319
SF3B6	COND-	-0.00508752	9.41466	0.288	0.104	0
SEC11A	COND-	0.000901815	9.48325	0.24581	0.0614525	0
SF3A1	COND-	-0.00659728	5.15077	0.380832	0.261034	0.576293
SEPTIN5	COND-	-0.00513833	6.21025	0.300813	0.0406504	0
SEPTIN6	COND-	-0.00560986	6.2377	0.313364	0.115207	0.0852535
SEC23B	COND-	-0.00200629	6.43096	0.372881	0.0182529	0
SEC24B	COND-	-0.00260013	6.1882	0.454259	0.169558	0.291798
SMARCE1	COND-	-0.0100753	4.85163	0.357664	0.260341	0.547445
NSFL1C	COND-	-0.00558016	4.99168	0.343243	0.0216216	0.364865
PAPOLA	COND-	-0.00302867	6.96286	0.38255	0.157047	0.365101
PAIP1	COND-	-0.00617853	4.71283	0.392484	0.152401	0.296451
PYM1	COND-	-0.0100462	9.45205	0.357843	0.27451	0.892157
RNPS1	COND-	-0.0139851	11.8464	0.459016	0.6	1.00328
SGTA	COND-	-0.00450639	4.81127	0.392971	0.0415335	0.319489
SH3BGRL	COND-	-0.00616874	5.21995	0.342105	0	0.22807
SELENOH	COND-	-0.00522549	9.75666	0.295082	0.147541	0
SEC13	COND-	-0.00336803	5.22023	0.385093	0	0
FN3KRP	COND-	-0.00281008	6.8365	0.330097	0.0323625	0
GNL2	COND-	-0.00772229	9.27289	0.331053	0.110807	0.351573
NT5DC1	COND-	-0.00362431	5.9422	0.336264	0	0.0659341
PCBP3	COND-	-0.00194097	8.22051	0.450135	0.0296496	0.156334
PHF23	COND-	-0.00854677	5.61589	0.414392	0.272953	0.759305
PPIC	COND-	0.000685323	8.47851	0.363208	0.150943	0
PLD3	COND-	-0.00167993	6.01967	0.361224	0.0755102	0
PREP	COND-	-0.00288853	5.53267	0.329577	0	0
GART	COND-	0.000336841	6.26283	0.341584	0.019802	0
PSMG2	COND-	2.041109871454368e-05	6.6067	0.382576	0	0
RAVER1	COND-	-0.00262226	8.79209	0.427393	0.293729	0.40429
RBM7	COND-	-0.0091761	9.5601	0.406015	0.0601504	0.398496
RAB1B	COND-	-0.0027694	5.55444	0.353234	0	0.109453
PLIN3	COND-	-0.00355182	5.29565	0.380184	0.0414747	0.0576037
RNF214	COND-	-0.00554679	6.50644	0.405405	0.173542	0.443812
AHCY	COND-	-0.000924227	5.92276	0.310185	0.0185185	0
PCNA	COND-	-0.000858579	4.57323	0.321839	0	0
REPS1	COND-	-0.00608924	5.44611	0.440955	0.110553	0.693467
ROCK2	COND-	-0.00727355	5.75378	0.299712	0.102305	0.280259
RRAS	COND-	-0.00323251	6.43499	0.380734	0.12844	0.16055
RPUSD2	COND-	-0.00514918	6.71646	0.33211	0.0183486	0.187156
HPF1	COND-	-0.00464808	6.34371	0.294798	0.0375723	0
ISY1	COND-	-0.00862942	5.14946	0.238596	0.157895	0.175439
TMPO	COND-	-0.00504165	7.56245	0.400576	0.0706052	0.403458
LAMP1	COND-	-0.000182702	8.99568	0.414868	0.143885	0.088729
LBH	COND-	-0.00716239	4.3278	0.352381	0	0.342857
MSI2	COND-	-0.00349184	8.61834	0.405488	0.0609756	0.0853659
NIBAN2	COND-	-0.0041064	5.81943	0.349866	0.0844504	0.213137
NUDT5	COND-	-0.00353101	4.8659	0.333333	0.0502283	0
NTMT1	COND-	-0.00206801	5.31669	0.318386	0	0
PRKAR2B	COND-	-0.00361327	4.82435	0.313397	0.0358852	0.210526
NASP	COND-	-0.00768448	4.26039	0.327411	0.22335	0.662437
PALM2	COND-	-0.00745768	5.03965	0.337731	0.0817942	0.287599
IPO5	COND-	-0.00118581	4.8298	0.303555	0.00729262	0
PCYOX1	COND-	-0.000542025	5.79948	0.324752	0.10495	0
NCOR2	COND-	-0.00791731	7.2117	0.424423	0.204853	0.782021
NOL10	COND-	-0.00638974	8.64187	0.305233	0.101744	0.168605
NUP43	COND-	-0.00323604	5.31163	0.415789	0	0
NUP133	COND-	-0.00211355	4.97503	0.349481	0.0527682	0.032872
PLS1	COND-	-0.00231308	5.28002	0.324324	0.0302067	0
ADI1	COND-	-0.00680059	5.43434	0.22905	0	0
LZIC	COND-	-0.00507112	4.8759	0.289474	0.189474	0
MOB1B	COND-	-0.00290946	6.2414	0.314815	0	0
SLC4A1AP	COND-	-0.00852239	5.10655	0.371859	0.129397	0.512563
NUCB1	COND-	-0.00863422	5.14611	0.266811	0.164859	0.464208
NSDHL	COND-	-0.00133414	8.161	0.340483	0.0294906	0.0857909
PACSIN2	COND-	-0.00897772	5.08365	0.323045	0.131687	0.329218
GATAD2A	COND-	-0.00468397	9.94601	0.434439	0.154818	0.611374
PODXL	COND-	-0.0038595	5.28343	0.503584	0.154122	0.621864
PRRC1	COND-	-0.000798704	5.56263	0.460674	0.12809	0.467416
PSMG4	COND-	-0.000500925	6.0403	0.333333	0.130081	0
PTRHD1	COND-	-0.00243591	9.19824	0.271429	0.121429	0
ITGB5	COND-	-0.0021328	5.72325	0.414268	0.0625782	0
ITPA	COND-	-0.00153879	5.5038	0.350515	0	0
KIF5B	COND-	-0.00710954	6.11772	0.313603	0.0249221	0.302181
CMPK1	COND-	-0.00504903	5.44349	0.316327	0	0
MAX	COND-	-0.0115898	5.87945	0.35	0.09375	1.00625
LMNB1	COND-	-0.00695553	5.10541	0.305461	0.15529	0.295222
NHLRC2	COND-	-0.00125499	5.33169	0.378788	0.0440771	0
NUDT11	COND-	-0.00668149	5.73098	0.329268	0.152439	0
PEX19	COND-	-0.00557822	4.2559	0.371237	0.200669	0.481605
GPHN	COND-	-0.00165899	5.25081	0.368207	0.0584239	0.171196
GOLGA7	COND-	-0.00451216	6.59738	0.357664	0	0
GSS	COND-	-0.00173144	5.66812	0.318565	0.0189873	0
HSPB8	COND-	-0.00458246	5.00328	0.423469	0.0714286	0.255102
JUNB	COND-	-0.00462389	9.27012	0.458213	0.262248	0.599424
PRPSAP2	COND-	-1.22174e-05	7.08006	0.311653	0.0569106	0
ORC3	COND-	-0.00244489	7.54341	0.320675	0.0168776	0
PMM1	COND-	-0.00325081	5.53114	0.312977	0	0
PTBP2	COND-	-0.00129588	8.72027	0.378531	0.105461	0.0414313
PRAME	COND-	0.000338579	6.44085	0.32613	0.108055	0
PUM1	COND-	-0.00371387	6.35439	0.44688	0.194772	0.370995
KIF22	COND-	-0.00407446	9.49892	0.341353	0.108271	0.156391
MVK	COND-	0.000560654	6.0174	0.358586	0.020202	0
LSM2	COND-	-0.000987596	6.04746	0.305263	0	0
LSM8	COND-	0.000605622	4.33644	0.333333	0	0
NBN	COND-	-0.00619835	6.49587	0.385942	0.0132626	0.372679
NME7	COND-	-0.00177448	6.02979	0.303191	0	0
MYADM	COND-	0.00703084	8.52641	0.347826	0.189441	0
NDRG2	COND-	-0.00235307	5.08132	0.404313	0.121294	0.110512
MED10	COND-	-0.00515688	5.81675	0.303704	0	0
LSM6	COND-	-0.00325391	9.60845	0.35	0	0
LSM7	COND-	-0.00387856	5.10303	0.320388	0	0
ORC6	COND-	-0.00296728	8.91109	0.301587	0	0.186508
PARVG	COND-	-0.00189677	5.32299	0.283988	0.0694864	0
PSMD3	COND-	-0.00463455	8.47148	0.290262	0.142322	0.194757
LDHA	COND-	-5.7239e-05	8.44331	0.322289	0.0361446	0
EEF1E1	COND-	-0.00258956	8.54904	0.333333	0.103448	0
MCM2	COND-	-0.0044222	5.33863	0.307522	0.0873894	0.193584
MCM7	COND-	-0.00329123	6.08054	0.308762	0.0125174	0
METTL26	COND-	-0.00060236	7.71199	0.318627	0	0
IKBKG	COND-	-0.00749836	5.55774	0.310263	0.188544	0.0930788
PPME1	COND-	-0.00263736	5.66914	0.352332	0.129534	0.163212
PSTPIP2	COND-	-0.00711055	8.72259	0.323353	0	0.0718563
JMJD6	COND-	-0.00761492	8.83837	0.362283	0.0744417	0.173697
LRSAM1	COND-	-0.00505784	5.69768	0.347165	0.117566	0.139696
LPP	COND-	-0.00548325	7.18436	0.5	0.0964052	0.620915
MEA1	COND-	-0.0070085	4.12744	0.389189	0.135135	0.8
MEMO1	COND-	-0.00315124	6.66468	0.360269	0	0
MAT2B	COND-	-0.00305448	6.89806	0.323353	0	0
PXN	COND-	-0.00496709	5.79652	0.458545	0.137056	0.519459
CBFB	COND-	-0.00802031	6.2339	0.296703	0.0934066	0
PTER	COND-	-0.00196835	6.06685	0.340974	0	0
PSME3	COND-	-0.00319599	5.68716	0.271654	0	0
PTPN2	COND-	-0.0054835	8.50907	0.339759	0	0
MPDU1	COND-	0.00653214	9.12926	0.352227	0.129555	0
GLO1	COND-	-0.00456744	5.11974	0.326087	0	0
MED11	COND-	-0.00392271	5.70637	0.299145	0	0
MAN2B1	COND-	-0.00263665	6.84128	0.367953	0.0435213	0.0237389
MB21D2	COND-	-0.002595	6.57686	0.313646	0	0.0692464
MTAP	COND-	-0.00135422	6.75272	0.353357	0	0
NAMPT	COND-	-0.0037968	6.69134	0.329939	0.0224033	0
OLA1	COND-	-0.00354469	7.63901	0.292929	0.040404	0
PANK4	COND-	-0.00176532	5.87587	0.311772	0.0543338	0
PBRM1	COND-	-0.00604989	6.45653	0.325636	0.144464	0.252812
HSPB1	COND-	-0.00510047	5.97755	0.385366	0.0682927	0.282927
HOOK3	COND-	-0.00726978	5.11707	0.295265	0.0807799	0.12117
TOR1AIP2	COND-	-0.00460666	6.87987	0.389313	0	0
EIF4A2	COND-	-0.00226285	5.3276	0.302211	0.029484	0.0614251
IRF2BP1	COND-	-0.00394409	8.52132	0.405822	0.159247	0.373288
LSM3	COND-	-0.00420421	4.57687	0.264706	0.196078	0
NUP107	COND-	-0.00323861	5.2769	0.301622	0.0324324	0.0475676
LGALS1	COND-	-0.00138629	5.33499	0.362963	0	0
MRI1	COND-	0.000850589	5.89121	0.317073	0.189702	0
NAGA	COND-	-0.00108667	4.97724	0.352798	0	0
NDE1	COND-	-0.00893953	5.08524	0.379104	0.0298507	0.444776
NADSYN1	COND-	-0.00141265	6.02138	0.348442	0.0184136	0
PPP1R9B	COND-	-0.00737017	4.91353	0.336597	0.226438	0.596083
NDN	COND-	-0.00369682	8.80588	0.320872	0.205607	0.305296
NIT2	COND-	-0.00167605	6.82616	0.344203	0	0
MXRA7	COND-	-0.00696	4.23817	0.348039	0.72549	0.857843
NCDN	COND-	0.00118813	5.33703	0.341564	0.0699588	0
NUDT3	COND-	-0.00461718	5.98795	0.331395	0.139535	0
NUDC	COND-	-0.00900046	5.26695	0.299094	0.145015	0.36858
LMAN2L	COND-	-0.00199948	8.55175	0.347701	0.0775862	0
MCM6	COND-	-0.00333412	5.28792	0.309379	0.0133983	0.0353228
NKRF	COND-	-0.00656607	8.94185	0.378261	0.0347826	0.150725
NMD3	COND-	-0.00334013	6.75704	0.335984	0	0.135189
NFKB2	COND-	-0.00383264	5.83835	0.388889	0.132222	0.28
NPLOC4	COND-	-0.00328834	5.94447	0.376645	0	0
PIP4K2A	COND-	-0.00464693	6.50462	0.302956	0.0935961	0.110837
PDLIM4	COND-	-0.00490146	8.06998	0.427273	0.0848485	0.478788
MYL6B	COND-	-0.00465214	5.55802	0.326923	0.192308	0.269231
NPC2	COND-	-9.05249e-05	7.56507	0.430464	0.0993377	0
NR2C2AP	COND-	-0.003603	5.76526	0.395683	0	0
NEPRO	COND-	-0.00246937	9.78683	0.345679	0.0687831	0.042328
NDRG1	COND-	-0.00261235	5.48857	0.408629	0	0.195431
NUBP1	COND-	-0.00149128	5.15134	0.384375	0	0
POFUT1	COND-	-0.00202934	8.77081	0.335052	0.0206186	0
OSTC	COND-	0.00557963	9.22886	0.302013	0	0
PABPC1	COND-	-0.00459742	9.51516	0.358491	0.0597484	0.187107
PAAF1	COND-	-0.000357908	5.91798	0.397959	0	0
LIN7C	COND-	-0.00403046	8.52042	0.304569	0.071066	0
NF2	COND-	-0.00593634	6.1138	0.236975	0.0806723	0.216807
MDP1	COND-	-0.00299871	5.95266	0.335227	0	0
MT2A	COND-	0.00132402	8.23308	0.639344	0.442623	0
NAA50	COND-	-0.00337662	8.96177	0.307692	0	0
NDOR1	COND-	-0.00137953	5.95453	0.366834	0.0485762	0.0452261
PPP1CA	COND-	-0.00264984	5.9397	0.339394	0	0
PPP1CB	COND-	-0.00213519	5.84307	0.336391	0	0.0703364
NUDCD3	COND-	-0.00539666	5.15555	0.304709	0.160665	0.288089
PAFAH1B3	COND-	-0.0031476	6.33047	0.341991	0.0519481	0
IMPA1	COND-	0.000397502	5.15998	0.32852	0	0
IMP4	COND-	-0.00522868	9.48615	0.264605	0.120275	0
CLNS1A	COND-	-0.00593171	4.05003	0.341772	0.172996	0.561181
IER3IP1	COND-	0.00762655	7.95896	0.304878	0	0
PPP1R2	COND-	-0.0103281	4.63718	0.341463	0.117073	0.84878
MCMBP	COND-	-0.00302826	5.55734	0.366044	0	0.0607477
MICALL1	COND-	-0.00726669	6.87498	0.431054	0.2781	0.579374
LRRC40	COND-	-0.0018242	6.04019	0.345515	0.076412	0
MED8	COND-	-0.00504133	6.92091	0.429104	0.126866	0.533582
APIP	COND-	-0.00360184	6.70157	0.338843	0.0495868	0
MTPN	COND-	-0.00212491	5.27497	0.271186	0	0
NAA30	COND-	-0.00365217	5.37813	0.348066	0.179558	0.477901
NLE1	COND-	-0.00244	6.92051	0.360825	0	0
LIMS1	COND-	-0.00299589	8.43461	0.335385	0.0923077	0
GAA	COND-	-0.00116784	5.62248	0.392857	0.0346639	0.039916
MAP3K20	COND-	-0.00551485	7.89623	0.36625	0.04875	0.23375
MBNL1	COND-	-0.00176484	9.16149	0.409794	0.231959	0
SNU13	COND-	-0.00081138	8.71853	0.335938	0.203125	0
NOP10	COND-	-0.00705954	10.0054	0.34375	0	0
PEX3	COND-	-0.00136215	8.36808	0.36193	0	0
PMVK	COND-	-0.00376455	5.56149	0.3125	0	0
POGZ	COND-	-0.00357534	7.13798	0.42695	0.12695	0.274468
RPP40	COND-	-0.00245019	6.20712	0.347107	0	0
TAF7	COND-	-0.00873851	5.07495	0.289398	0.209169	0.432665
TBC1D13	COND-	-0.00218031	5.10792	0.3125	0	0
TCP11L1	COND-	-0.00136935	5.40757	0.304519	0.0176817	0.125737
NUDT16L1	COND-	0.000642729	9.07246	0.303318	0.07109	0
TKFC	COND-	0.00217146	7.12257	0.333913	0.102609	0
MELTF	COND-	-0.00175406	5.60514	0.365854	0.0636856	0
PTP4A1	COND-	-0.00262429	9.16549	0.306358	0	0
VPS16	COND-	-0.00214378	6.3245	0.284863	0.0476758	0
VPS37B	COND-	-0.00378512	6.77637	0.407018	0.336842	0.378947
PCMT1	COND-	-0.00153433	6.70208	0.330396	0	0
TP53I3	COND-	7.59798440894725e-05	6.664	0.358434	0	0
UBE2S	COND-	-0.00392954	8.45453	0.342342	0.148649	0.310811
NAE1	COND-	-0.00294295	5.24876	0.327715	0	0
WASHC3	COND-	-0.00298974	4.35264	0.386598	0.0876289	0.386598
WASF2	COND-	-0.00759901	5.37909	0.477912	0.375502	0.666667
TRIM28	COND-	-0.0036511	5.52199	0.407186	0.166467	0.253892
ACAA1	COND-	3.8382075234909224e-05	8.75966	0.382075	0.0330189	0
UFM1	COND-	0.000833565	9.35825	0.376471	0	0
DNAAF10	COND-	-0.00290136	8.31734	0.361345	0.0560224	0
PDCD6IP	COND-	-0.00422924	6.12857	0.369816	0.144009	0.158986
PRIM2	COND-	-0.00508798	7.97147	0.333988	0.0235756	0.0510806
PSMC4	COND-	-0.00311196	5.08967	0.277512	0.0645933	0
TAGLN2	COND-	-0.00545303	8.40856	0.41206	0	0.110553
TAF9	COND-	-0.00505634	8.76727	0.424242	0.0492424	0.405303
TTF2	COND-	-0.0053717	8.63227	0.384682	0.110155	0.306368
SRA1	COND-	-0.00579603	6.54054	0.394068	0.161017	0.580508
SYPL1	COND-	0.00313321	8.68578	0.3861	0	0
SZRD1	COND-	-0.0101313	8.92083	0.401316	0.0986842	1.00658
THOC3	COND-	-0.00281136	5.70075	0.37037	0	0
TEX10	COND-	-0.000630247	9.42613	0.339074	0.0624327	0
UBE4B	COND-	-0.00297025	6.13397	0.379416	0.135177	0.210445
TCEAL2	COND-	-0.0141164	5.79175	0.343612	0.237885	0.810573
TCEAL3	COND-	-0.0161763	4.84896	0.37	0.22	1.005
THOC1	COND-	-0.00554943	4.92381	0.354642	0.0700152	0.138508
CRYZL1	COND-	-0.000961338	5.49203	0.30659	0	0
TBC1D4	COND-	-0.00489828	6.56567	0.374422	0.0662558	0.260401
VPS4B	COND-	-0.0049674	6.74675	0.328829	0.0833333	0.146396
XRN2	COND-	-0.00569528	7.25825	0.347368	0.0621053	0.189474
WDR33	COND-	-0.0100117	9.24369	0.49476	0.344311	0.63997
WDR5	COND-	-0.00294085	8.54014	0.39521	0.0419162	0.0898204
VTA1	COND-	-0.00471091	5.87155	0.381107	0.162866	0.309446
TBC1D15	COND-	-0.00355769	5.43866	0.334298	0.0188133	0
TOM1	COND-	-0.00393922	4.58744	0.376016	0.0345528	0.465447
UMPS	COND-	0.000706613	6.8099	0.316667	0	0
UBR5	COND-	-0.0042069	5.5861	0.378707	0.161486	0.279743
ATP6V1F	COND-	-0.00226626	5.29026	0.268908	0	0
ZNRD2	COND-	-0.00339013	5.11684	0.386935	0.110553	0.271357
METTL2B	COND-	-0.00438912	5.59031	0.354497	0	0
NT5DC2	COND-	-0.00264337	6.2954	0.290385	0.0480769	0
PDCD2	COND-	-0.00289958	5.25359	0.357558	0.0930233	0
PLP2	COND-	0.00696802	6.79586	0.315789	0	0
PPID	COND-	-0.00388096	6.7675	0.321622	0.0837838	0
RBM12B	COND-	-0.00912183	6.34126	0.317682	0.153846	0.300699
RAC1	COND-	-0.000899773	8.77449	0.328125	0.0885417	0
RER1	COND-	0.000692578	9.55997	0.280612	0	0
ATP6AP2	COND-	0.000935717	5.75639	0.308571	0.08	0
RNH1	COND-	0.000532287	4.7122	0.383948	0.0433839	0
ALDH16A1	COND-	5.521197729446638e-05	6.35093	0.357855	0.100998	0
BAP18	COND-	-0.00310612	6.74243	0.377907	0.156977	0.505814
CTSL	COND-	-0.00508203	5.31538	0.363363	0	0
CTSC	COND-	-0.0022988	6.53412	0.37365	0.0215983	0
GNG12	COND-	-0.00354728	9.13731	0.361111	0	0
GON7	COND-	-0.00825147	4.07868	0.36	0.19	0.96
HEXB	COND-	-0.00153699	6.29261	0.338129	0.073741	0
HEATR6	COND-	-0.00059559	6.64257	0.38188	0.0677392	0.0516511
SYNCRIP	COND-	-0.00788486	8.67869	0.357945	0.208668	0.255217
BPNT2	COND-	-0.000858303	6.37923	0.325905	0.0891365	0.0640669
AK1	COND-	-0.00432178	8.7282	0.329897	0	0
KIF3A	COND-	-0.00744129	6.15733	0.297568	0.151645	0.18598
MTMR14	COND-	-0.00264257	5.85467	0.367692	0.0815385	0.0507692
NACA	COND-	-0.00338625	9.60091	0.56256	0.342637	0.75794
MZT2A	COND-	-0.00299006	9.65989	0.417722	0.202532	0.632911
NQO1	COND-	-0.00166196	8.91155	0.29927	0.0474453	0
NUDT4	COND-	-0.00501335	5.99449	0.333333	0.0722222	0
PSMA1	COND-	-0.0038538	6.14767	0.326996	0.0684411	0.125475
PUS7	COND-	-0.00475781	5.98096	0.320726	0.0408472	0.155825
REEP5	COND-	0.000921236	8.253	0.26455	0	0
LAMB1	COND-	-0.00422801	4.83236	0.404815	0.0291153	0.0705487
LSG1	COND-	-0.00712135	5.96073	0.354103	0.0455927	0.338906
LSM12	COND-	-0.00426257	7.62395	0.379487	0	0
MAP3K7	COND-	-0.00484111	6.69321	0.405941	0.108911	0.376238
MCM3	COND-	-0.00500991	5.52983	0.304455	0.0594059	0.199257
MFGE8	COND-	-0.00219003	8.4691	0.392765	0.0413437	0
PALS2	COND-	-0.00316282	5.82346	0.314815	0.0277778	0
PRCP	COND-	-0.00102511	6.75528	0.362903	0.0120968	0
PSMC5	COND-	-0.00286243	7.11069	0.280788	0.0640394	0
QKI	COND-	-0.0035094	8.63001	0.334311	0.108504	0.131965
KLC4	COND-	-0.00655898	5.82215	0.360258	0.0936995	0.297254
NRBP1	COND-	-0.00353419	5.02402	0.366355	0.143925	0.196262
NSF	COND-	-0.001982	6.51974	0.326613	0.0537634	0
PDIA3	COND-	-0.00450321	5.98341	0.29703	0.0376238	0
PPP6R3	COND-	-0.00426547	4.49843	0.373425	0.0400916	0.30126
PSME2	COND-	-0.00309474	5.54063	0.25523	0.0585774	0
RABGAP1	COND-	-0.00492133	5.14935	0.32928	0.0776427	0.192703
RASA1	COND-	-0.00229721	6.10555	0.342884	0.131805	0
RALB	COND-	-0.00549378	6.24219	0.271845	0.0825243	0
RAB10	COND-	-0.00292804	8.5834	0.32	0	0
RBBP4	COND-	-0.00499841	4.73801	0.352941	0	0.0541176
RGS10	COND-	-0.00773703	6.92591	0.303867	0.104972	0.121547
RIC8A	COND-	-0.00235811	5.19596	0.303202	0.0960452	0.182674
MLF2	COND-	-0.00779477	6.39736	0.391129	0.149194	0.479839
MSH2	COND-	-0.00213668	5.5815	0.327623	0.0246253	0
OVCA2	COND-	-0.000700312	6.44005	0.38326	0.123348	0.0969163
PPP4C	COND-	-0.0015194	4.91353	0.306189	0	0
PPM1B	COND-	-0.00495612	4.95013	0.348643	0.0584551	0.202505
PLEKHA5	COND-	-0.00796705	7.20414	0.385305	0.0241935	0.52509
PSME4	COND-	-0.00150948	6.44829	0.325014	0.0618557	0.0130222
PRXL2C	COND-	-0.000941415	9.07233	0.353982	0.123894	0
RAMAC	COND-	-0.0151864	8.88885	0.440678	0.271186	0.652542
RBP1	COND-	-0.00418927	4.98821	0.266667	0	0
RIOX2	COND-	-0.00399624	6.22992	0.333333	0	0.0494624
KTI12	COND-	-0.00271395	6.4745	0.344633	0.0480226	0.189266
MYL12B	COND-	-0.00676477	4.71215	0.296512	0.0581395	0
SMPD4	COND-	-0.000695235	8.49721	0.34873	0.0889145	0
NSA2	COND-	-0.00748375	10.2813	0.292308	0.05	0.292308
NUP160	COND-	-0.000479893	5.31345	0.334262	0.0536212	0
PCID2	COND-	-0.000397572	8.77552	0.258145	0.0325815	0
PGP	COND-	0.000220551	5.85148	0.339564	0.105919	0
PNO1	COND-	-0.0032875	9.75402	0.309524	0.0396825	0.234127
PITHD1	COND-	-0.00652671	5.47157	0.345972	0.0473934	0
RDH14	COND-	0.000143771	9.02288	0.3125	0.107143	0
RALA	COND-	-0.00542719	6.65939	0.257282	0.0728155	0
JPT2	COND-	-0.00943525	9.29778	0.5	0	1.00526
PPA1	COND-	-0.00456833	5.53966	0.307958	0	0
L1CAM	COND-	-0.0040314	5.84108	0.392999	0.0222753	0.0477327
MOCS2	COND-	-0.00105998	5.34891	0.308511	0.175532	0
PGM2L1	COND-	-0.00288469	6.80649	0.340836	0.0385852	0
PFDN6	COND-	-0.00634323	8.82851	0.310078	0.0930233	0
PSMB2	COND-	-0.00149326	6.51656	0.278607	0.0895522	0
PFN2	COND-	-0.000245911	6.54543	0.357143	0	0
MLH1	COND-	-0.00315839	5.50619	0.346561	0.0343915	0.186508
NACA4P	COND-	-0.00471987	4.5343	0.347418	0.0610329	0.206573
NAA10	COND-	-0.00670869	5.41206	0.310638	0	0.26383
NCEH1	COND-	0.000233587	6.75687	0.313725	0.0710784	0
SLC9A3R1	COND-	-0.00655295	5.55348	0.371508	0.139665	0.530726
NPM3	COND-	-0.00266757	4.55288	0.348315	0.162921	0.213483
NUP85	COND-	-0.00112505	5.36176	0.300305	0.0320122	0
NT5C	COND-	-0.00364803	6.18297	0.263682	0	0
PDLIM5	COND-	-0.00375482	8.54698	0.45302	0.0486577	0.550336
CSNK1A1	COND-	-0.00448163	9.59072	0.326409	0.11276	0.0860534
MYH9	COND-	-0.00738491	5.49925	0.264796	0.144388	0.29898
NCOA5	COND-	-0.00975194	9.62205	0.404145	0.279793	0.682211
DRAP1	COND-	-0.00902925	5.03641	0.404878	0.4	0.595122
SLC9A3R2	COND-	-0.00807466	7.79714	0.35905	0.0682493	0.727003
NSMCE2	COND-	-0.00685947	7.62338	0.352227	0.133603	0.0931174
NXN	COND-	-0.00208508	4.87988	0.312644	0.112644	0
PUF60	COND-	-0.00150147	5.19272	0.357782	0.148479	0.121646
ISG15	COND-	-0.00128024	6.83269	0.406061	0.0606061	0
IRGQ	COND-	0.000143503	4.80576	0.364366	0.330658	0.213483
PPCS	COND-	0.000429352	6.25652	0.29582	0.160772	0
PPAT	COND-	-0.00157147	6.30347	0.34236	0.0174081	0
RBMS2	COND-	-0.00444059	9.14576	0.496314	0.110565	0.154791
CHML	COND-	-0.00375183	4.83628	0.370427	0.0731707	0.144817
DPF2	COND-	-0.00817121	5.93572	0.378517	0.0946292	0.363171
RRM1	COND-	-0.0031709	6.75596	0.332071	0.0454545	0
OTULIN	COND-	-0.00489538	5.34687	0.295455	0.0852273	0.178977
OSTF1	COND-	-0.00490614	5.45719	0.327103	0.0654206	0
RCN2	COND-	-0.00695846	4.26022	0.242902	0.0567823	0
RBBP7	COND-	-0.00469055	4.89221	0.343529	0	0
RAB6A	COND-	-0.00366218	5.41911	0.341346	0	0
CTBP1	COND-	-0.000925638	6.28113	0.331818	0.075	0.0795455
CUTA	COND-	0.00353106	5.41973	0.363128	0.167598	0
DCAF1	COND-	-0.00305967	4.91989	0.338421	0.0875912	0.167883
ENO2	COND-	-0.00172844	4.90807	0.31106	0	0
FHL2	COND-	-0.00493591	7.79882	0.419355	0	0
IFT22	COND-	-0.00328781	5.02982	0.362162	0.183784	0
CENPS	COND-	-0.00772054	5.82744	0.297101	0.057971	0.23913
DNPEP	COND-	-0.00131437	7.31082	0.356701	0	0
H2AZ1	COND-	-0.00293671	10.5804	0.320312	0.125	0
HMGA2	COND-	-0.017588	10.6261	0.504587	0.486239	1.00917
ABRAXAS2	COND-	-0.0069829	5.82858	0.39759	0.026506	0.416867
ABRACL	COND-	-0.000298132	5.85734	0.222222	0	0
ARPC1A	COND-	-0.00264381	8.45904	0.364865	0.0351351	0
C12orf57	COND-	0.000880254	5.04403	0.34127	0	0
BOD1	COND-	-0.00464675	5.89076	0.454054	0.308108	0.540541
C8orf82	COND-	-0.00213486	9.36418	0.37037	0.0648148	0
CHORDC1	COND-	-0.00645783	8.10389	0.364458	0.114458	0.0662651
CENPH	COND-	-0.00576533	5.22836	0.279352	0.0607287	0.242915
CDCA5	COND-	-0.00597458	9.64739	0.380952	0.166667	0.535714
CUSTOS	COND-	-0.00833861	9.44148	0.370229	0.282443	0.847328
DCTN4	COND-	-0.00434496	7.09734	0.341304	0	0
HGS	COND-	-0.00628603	5.83909	0.418275	0.151866	0.508366
NFKBIB	COND-	-0.00365893	4.7039	0.342697	0.252809	0.407303
CDC42EP2	COND-	-0.00293106	4.94149	0.447619	0	0.285714
BAG6	COND-	-0.0035425	5.39683	0.478799	0.312721	0.644876
CDKN2AIPNL	COND-	-0.00402401	4.87442	0.275862	0.137931	0
CASP7	COND-	-0.00449872	5.72001	0.336634	0	0
CCDC9B	COND-	-0.00876767	9.30583	0.44382	0.0898876	0.773408
CD151	COND-	0.00294754	7.44684	0.335968	0.146245	0
CNOT9	COND-	-0.0001457	8.18466	0.341137	0.0401338	0
CSNK2B	COND-	-0.00397319	5.32902	0.344186	0.0697674	0
EEF2	COND-	-0.00188489	6.40635	0.314685	0.025641	0
FABP5	COND-	-0.00407536	6.59943	0.362963	0	0
FOSL2	COND-	-0.00627114	7.03282	0.447853	0.233129	0.736196
GIPC1	COND-	-0.00303478	5.90105	0.333333	0.153153	0.27027
GRHPR	COND-	-0.000137379	7.00577	0.332317	0.0335366	0
H4C1; H4C2; H4C3; H4C4; H4C5; H4C6; H4C8; H4C9; H4C11; H4C12; H4C13; H4C14; H4C15; H4C16	COND-	-0.00472412	11.3629	0.300971	0.184466	0
HMX3	COND-	-0.00459759	7.85426	0.358543	0.32493	0.467787
AAR2	COND-	-0.00116858	5.65982	0.317708	0	0
AAGAB	COND-	-0.00247158	4.49525	0.342857	0.0666667	0.142857
PRKAB2	COND-	-0.00443537	5.99341	0.375	0.0441176	0.158088
ADD3	COND-	-0.00505978	5.91895	0.369688	0.100567	0.415014
ACTR1A	COND-	-0.00251096	6.18956	0.295213	0	0
ANP32A	COND-	-0.0109778	4.05003	0.261044	0.333333	0.421687
ARFIP1	COND-	-0.00470078	6.23895	0.348525	0	0.190349
ARFGAP2	COND-	-0.00565941	8.0761	0.385797	0.105566	0.370441
CPNE1	COND-	-0.00220969	5.51932	0.38175	0	0
DCXR	COND-	0.00240808	8.32856	0.348361	0.045082	0
ESD	COND-	-0.00269846	6.54225	0.368794	0	0
FLNB	COND-	-0.00273727	5.47424	0.39239	0.0165257	0.0280553
GALNT7	COND-	-0.00412001	6.6732	0.339422	0.0563166	0.127854
HMCES	COND-	-0.0065805	8.43267	0.387006	0.0310734	0.101695
HPCAL1	COND-	-0.0053646	5.20659	0.321244	0	0
COPS9	COND-	-0.00301095	4.05003	0.22807	0.245614	0
CZIB	COND-	-0.00393944	4.92757	0.34375	0	0
CSTB	COND-	-0.00480275	6.96229	0.346939	0	0.27551
EIF3E	COND-	-0.00278628	5.71132	0.289888	0	0
ERBIN	COND-	-0.00618397	5.31782	0.417139	0.0495751	0.502833
FASN	COND-	-0.000640033	6.00859	0.360812	0.048188	0.00955794
GID8	COND-	-0.00521903	4.92217	0.263158	0.0438596	0
GOSR2	COND-	-0.0047023	7.85575	0.334906	0.0754717	0.136792
H1-0	COND-	-0.00997476	10.844	0.319588	0.546392	0.860825
GSTT1	COND-	0.000102434	7.01259	0.258333	0	0
HEXA	COND-	-0.00193733	5.03806	0.357278	0.0396975	0
HTATIP2	COND-	-0.00301679	8.57502	0.289256	0	0
BTF3L4	COND-	-0.00563973	5.95061	0.316456	0.164557	0.246835
C1orf50	COND-	-0.00402717	5.53648	0.356784	0.0603015	0.110553
CFAP20	COND-	-0.00338541	9.77581	0.331606	0	0
CCNH	COND-	-0.0032516	6.72606	0.28483	0.0464396	0
CNOT10	COND-	-0.00350388	7.948	0.377688	0.0483871	0.176075
CNN2	COND-	-0.00530022	6.94092	0.456311	0.0550162	0.0906149
GAPDH	COND-	-0.00100131	8.56612	0.346269	0	0
GCA	COND-	-0.00226991	5.01822	0.382488	0	0
GOLGA2	COND-	-0.00811779	4.99623	0.357285	0.166667	0.51497
FAM114A2	COND-	-0.00411051	4.85072	0.354455	0.0316832	0.245545
SLX9	COND-	-0.00629715	11.0725	0.317391	0.117391	0.482609
HDGF	COND-	-0.0119606	4.70078	0.333333	0.1875	0.629167
IL18	COND-	-0.00414315	4.5389	0.310881	0	0
CPSF1	COND-	-0.00192315	5.98824	0.33957	0.029799	0.0984061
DIAPH1	COND-	-0.00487669	5.31083	0.352201	0.176887	0.305818
ENO3	COND-	-0.00178775	7.58308	0.317972	0.0276498	0
FADS3	COND-	-0.000455573	7.42132	0.292135	0.0269663	0.0629213
FRYL	COND-	-0.00196411	5.36449	0.349154	0.0786591	0.0849652
FSCN1	COND-	-0.00410421	6.83701	0.350913	0	0.0466531
GALNS	COND-	-0.00225074	6.25089	0.377395	0.0268199	0
GALNT2	COND-	-0.00435179	8.6322	0.334501	0.028021	0.061296
GNG5	COND-	-0.000915501	9.89643	0.426471	0	0
GORASP2	COND-	-0.00132995	4.72584	0.480088	0.303097	0.376106
GNA13	COND-	-0.00364366	8.11665	0.299735	0	0
ITGAV	COND-	-0.00199161	5.44849	0.366412	0.0515267	0.0429389
CHMP6	COND-	-0.00683854	5.28162	0.288557	0.283582	0.109453
CHAC2	COND-	-0.00310906	5.30714	0.331522	0	0
CLTC	COND-	-0.00212199	5.48095	0.303284	0.0155224	0
ENSA	COND-	-0.0112706	6.6229	0.396694	0.0991736	0.991736
EIF3M	COND-	-0.00162108	5.40768	0.280749	0.040107	0
EMC10	COND-	-0.00147734	5.77975	0.396947	0.366412	0.125954
HBD	COND-	-0.000417308	7.83976	0.306122	0	0
FKBP2	COND-	-0.00178924	9.24259	0.34507	0	0
FBXO22	COND-	0.000298824	6.60636	0.342432	0	0
FTO	COND-	-0.00470133	5.10422	0.306931	0.0831683	0
GMPS	COND-	-0.00145735	6.42078	0.339105	0	0
HEXIM1	COND-	-0.011267	4.83907	0.370474	0.278552	0.632312
ARL8B	COND-	-0.00234925	8.66611	0.311828	0	0
CTDP1	COND-	-0.00676833	5.16629	0.381894	0.103018	0.522373
EEF1B2	COND-	-0.00446222	4.50025	0.28	0.173333	0.177778
EIPR1	COND-	-0.00429789	4.868	0.351421	0.113695	0.0671835
EPS15L1	COND-	-0.00591275	4.93336	0.413194	0.116898	0.549769
ELAVL1	COND-	-0.0032196	9.23247	0.377301	0	0
EHD3	COND-	-0.00323061	6.11743	0.272897	0.0504673	0
GBE1	COND-	-0.00326818	5.87337	0.306268	0	0
GNB1L	COND-	-0.000628903	8.26828	0.382263	0.0275229	0
SLC2A1	COND-	0.00485919	8.92599	0.347561	0.0670732	0
AKR7A2	COND-	-0.00251841	6.70395	0.342618	0.0640669	0.0696379
ARMT1	COND-	-0.0027652	5.47549	0.319728	0	0
BSDC1	COND-	-0.0056761	4.43045	0.374419	0.0255814	0.523256
CARM1	COND-	-0.000437338	6.25123	0.402961	0.0953947	0.0378289
NCAPH	COND-	-0.0059979	4.91637	0.367072	0.0769231	0.255061
CNDP2	COND-	-0.0024793	5.65778	0.309474	0.0484211	0
EIF2B4	COND-	-0.00322118	9.44638	0.347992	0.0783939	0.282983
GEMIN4	COND-	0.000228265	5.70217	0.3138	0.0122873	0
GNAI2	COND-	-0.00319156	5.33971	0.290141	0	0
GMPR2	COND-	-0.00120927	6.79564	0.341954	0	0
H1-1	COND-	-0.00733914	10.9923	0.348837	0.655814	0.716279
PGLS	COND-	0.00148839	5.70268	0.333333	0.186047	0
PPP2R2A	COND-	-0.0052794	5.81943	0.331096	0.0469799	0
AAMP	COND-	-0.00224169	4.28881	0.368664	0.112903	0.195853
ADO	COND-	-0.0044974	5.67682	0.381481	0.125926	0.233333
AP3S1	COND-	-9.20308e-05	5.2304	0.316062	0	0
ARFIP2	COND-	-0.00483684	5.72371	0.360704	0.0645161	0.173021
B2M	COND-	-0.00326664	6.05866	0.310924	0.109244	0
BLVRA	COND-	-0.00193849	6.05616	0.297297	0.118243	0
BIN3	COND-	-0.0070859	6.94217	0.27668	0.0474308	0
CD81	COND-	0.00630397	5.08615	0.330508	0.177966	0
CHMP4C	COND-	-0.0081521	5.83284	0.321888	0.270386	0.416309
CDV3	COND-	-0.0102435	6.05821	0.414729	0.313953	1.00388
CHD1L	COND-	-0.00404658	6.45221	0.307692	0.090301	0.105909
CENPX	COND-	0.00071434	5.58747	0.197531	0	0
CMSS1	COND-	-0.00441288	9.26406	0.301075	0.0681004	0.315412
C11orf54	COND-	-0.00202182	6.23202	0.342857	0	0
CLN6	COND-	0.00333531	8.93959	0.282958	0.0707395	0
DDX42	COND-	-0.00755142	6.53503	0.381663	0.114072	0.464819
FDPS	COND-	-0.00206111	5.83307	0.288783	0	0
TUBGCP2	COND-	-0.00182966	6.38065	0.293792	0.0465632	0.0310421
GLRX3	COND-	-0.00229752	5.31106	0.304478	0.0567164	0
AARSD1	COND-	-0.00361925	5.99864	0.351942	0.0291262	0
CDC16	COND-	-0.00339963	5.54683	0.279032	0.0225806	0.0774194
C20orf27	COND-	-0.00217721	6.34053	0.287356	0	0
DAP	COND-	-0.0110798	9.30113	0.401961	0.0980392	1.0098
DSTN	COND-	-0.00137797	8.05727	0.260606	0	0
DNAJB11	COND-	-0.00495638	5.80613	0.332402	0.0502793	0
GSPT1	COND-	-0.00386152	5.44668	0.324649	0.0861723	0.142285
FANCI	COND-	-0.000908773	6.31262	0.33509	0.0527108	0.0225904
FUBP3	COND-	-0.00468205	8.59849	0.438811	0.0856643	0.23951
GAPVD1	COND-	-0.00418359	5.08865	0.35724	0.0541272	0.426928
AFDN	COND-	-0.00761889	6.06162	0.359649	0.0932018	0.498355
CEP131	COND-	-0.0090219	8.84276	0.34626	0.151431	0.542936
COPB1	COND-	-0.000811081	5.72104	0.290661	0.0335782	0
GPS1	COND-	-0.00280359	6.2992	0.307536	0.0468432	0.0570265
ARCN1	COND-	-0.00349766	5.88667	0.336595	0.0587084	0.219178
COPE	COND-	-0.0030741	4.97525	0.295455	0.0941558	0
COPG1	COND-	-0.0012966	5.3197	0.322654	0.069794	0
COPS3	COND-	-0.00175883	6.18939	0.35461	0	0.0567376
COPG2	COND-	-0.00101207	5.55711	0.320321	0.0562572	0
COPS7A	COND-	-0.00240783	8.33462	0.32	0.0872727	0.174545
COPS7B	COND-	-0.00301469	5.8321	0.333333	0	0.132576
COMMD1	COND-	-0.00331006	5.8541	0.363158	0	0
COMMD2	COND-	-0.00227304	6.24481	0.296482	0.110553	0
COMMD3	COND-	-0.00322787	5.62475	0.317949	0	0
COMMD4	COND-	0.000666234	6.89169	0.321608	0.0653266	0
COTL1	COND-	-0.00368773	5.54302	0.295775	0	0
COMMD6	COND-	-0.00146296	5.69273	0.329412	0	0
COMMD8	COND-	-0.00275959	5.2952	0.278689	0	0
COMMD9	COND-	0.000109996	5.59565	0.323232	0.0555556	0
BLVRB	COND-	-0.000556081	7.12848	0.34466	0.0679612	0
BCAM	COND-	-0.00305323	5.53273	0.414013	0.133758	0.111465
CASP3	COND-	-0.00400537	6.09072	0.33213	0	0
ABCF3	COND-	-0.00342974	5.95476	0.304654	0.125529	0.0550071
PRMT5	COND-	-0.00289339	5.88485	0.343799	0.0282575	0
BCAR1	COND-	-0.00444893	5.40689	0.412644	0.148276	0.497701
CHID1	COND-	-0.00222964	8.73845	0.290076	0.043257	0
BBLN	COND-	-0.00723463	4.13051	0.373494	0.216867	0.927711
NCAPD2	COND-	-0.00229672	6.18723	0.326196	0.0563883	0.122056
C19orf25	COND-	-0.00472141	5.02897	0.330508	0.118644	0.5
CTBP2	COND-	-0.00202679	6.47126	0.341573	0.0674157	0.0764045
DCTN2	COND-	-0.00469134	5.10411	0.339152	0.114713	0.154613
DNAAF5	COND-	0.000680068	5.97897	0.304094	0.14152	0
DSCC1	COND-	-0.00406696	5.0529	0.320611	0.0687023	0
DHX40	COND-	-0.00310753	8.92992	0.322208	0.0166881	0.0641849
DUSP12	COND-	-0.00194762	6.40754	0.355882	0	0
METTL13	COND-	-0.00191451	6.28943	0.307582	0.0672389	0.037196
FHOD1	COND-	-0.00275781	6.01268	0.368557	0.110825	0.372852
FHL1	COND-	-0.00455564	9.24659	0.399381	0	0
GSDMD	COND-	-0.00159468	4.9964	0.382231	0.152893	0
HDGFL3	COND-	-0.0131038	7.69693	0.394089	0.197044	0.55665
AATF	COND-	-0.00808463	4.82986	0.308929	0.207143	0.426786
ADNP	COND-	-0.00669141	6.97121	0.391107	0.125227	0.313975
AGFG1	COND-	-0.0033059	8.81865	0.510676	0.268683	0.0551601
ARFRP1	COND-	-0.00175114	7.49515	0.343284	0	0
ARFGAP3	COND-	-0.00619206	7.03885	0.403101	0.156977	0.172481
ANXA3	COND-	-0.00375534	5.63049	0.287926	0	0
APOL2	COND-	-0.00251268	6.28039	0.31454	0.15727	0
ARMC6	COND-	-0.000840393	5.82704	0.341317	0.0239521	0
ASL	COND-	-0.00169966	6.04354	0.318966	0.0172414	0
CAPZA1	COND-	-0.00580456	5.44616	0.328671	0.048951	0
CLIP1	COND-	-0.00770258	5.28753	0.319193	0.148818	0.38178
DYNLL2	COND-	-0.00392281	6.81377	0.258427	0	0
FAH	COND-	-0.00161082	6.45602	0.386635	0	0
PRMT1	COND-	-0.00164856	5.1822	0.283019	0.0377358	0
ATP2B1	COND-	-0.00151764	5.65329	0.334426	0.0786885	0.118033
ARPC4	COND-	-0.00113389	8.53453	0.232143	0	0
CBR1	COND-	-0.00192595	8.55259	0.350181	0	0.0902527
CDC23	COND-	-0.00240872	6.59204	0.276382	0.0552764	0
CELF1	COND-	-0.00220888	8.70267	0.444444	0.226337	0
CCN1	COND-	-0.0034526	8.63504	0.451444	0.0866142	0
DHRS11	COND-	-0.00114808	6.17302	0.35	0	0
DFFA	COND-	-0.00409622	4.67725	0.344411	0.0422961	0.081571
DESI2	COND-	-0.00162284	4.86186	0.345361	0.139175	0
DNAL1	COND-	-0.00346913	5.87126	0.278947	0	0
GMPPA	COND-	-0.000712888	6.73425	0.378571	0	0
ACY1	COND-	-0.00259565	5.77123	0.328431	0.0367647	0
DCAF13	COND-	-0.00442788	9.29881	0.305618	0	0.0539326
QDPR	COND-	3.8775895691878957e-05	6.90244	0.360656	0.0860656	0
EIF1AD	COND-	-0.00834521	5.14168	0.327273	0.121212	0.363636
ERO1A	COND-	-0.00421753	5.48237	0.331197	0.0363248	0
FAM136A	COND-	-0.0037849	7.55512	0.326087	0	0
FLYWCH2	COND-	-0.00633783	8.59932	0.421429	0.0714286	0.971429
GATD1	COND-	0.00167831	6.14221	0.363636	0	0
GAMT	COND-	-0.00150848	5.74451	0.322034	0.0508475	0
AP1S1	COND-	-0.00135591	5.60168	0.208861	0	0
BORCS7	COND-	-0.0034202	6.26675	0.386792	0	0
ARFGEF1	COND-	-0.00258185	5.57667	0.348296	0.0394808	0.130341
CCDC43	COND-	-0.00791353	4.84509	0.254464	0.223214	0.34375
CCDC12	COND-	-0.0111937	6.80706	0.192771	0.228916	0.542169
ERCC6L	COND-	-0.0049064	5.19141	0.348	0.0392	0.1712
ESYT1	COND-	-0.00238737	5.56609	0.343297	0.108696	0.108696
EXOSC5	COND-	-0.000451509	7.53551	0.357447	0.110638	0.0978723
FLOT2	COND-	-0.00134711	5.18709	0.261682	0.046729	0
RIMOC1	COND-	-0.00287329	5.146	0.309524	0.146259	0
COMT	COND-	0.00144157	5.25848	0.291513	0.0738007	0
DNPH1	COND-	-0.00299871	4.969	0.304598	0.0862069	0
DNASE2	COND-	-0.00237744	8.296	0.436111	0.0805556	0
DUS2	COND-	-0.00279566	6.73613	0.324544	0.0283976	0.0649087
APPL2	COND-	-0.00346881	4.8684	0.349398	0.0466867	0.0768072
GALK1	COND-	-0.000697865	6.03553	0.344388	0.135204	0
H1-10	COND-	-0.00927654	10.757	0.356808	0.403756	0.676056
IFT74	COND-	-0.00789445	5.73201	0.346667	0.025	0.223333
SPAG9	COND-	-0.0053829	5.04795	0.362604	0.0802422	0.331567
ACACA	COND-	-0.00217021	5.95163	0.325234	0.0204604	0
ARPP19	COND-	-0.00984352	9.07194	0.339286	0.107143	1
CGGBP1	COND-	-0.00598294	9.14479	0.359281	0	0.143713
CTNNBIP1	COND-	-0.00594313	5.33357	0.358025	0	0
DPH1	COND-	-0.000766319	8.47032	0.3386	0.0609481	0.0564334
DPP9	COND-	-0.0033492	6.00967	0.34299	0.0556199	0
ECHDC1	COND-	-0.00147488	8.31566	0.361564	0	0
EMC3	COND-	-0.000444049	6.33086	0.321839	0.0574713	0
ELP3	COND-	-0.00295865	9.03532	0.308958	0	0
GOSR1	COND-	-0.00458893	9.45759	0.328	0	0
GTPBP1	COND-	-0.00283908	8.60016	0.384155	0.115097	0.19432
HDAC1	COND-	-0.00620845	5.31339	0.315353	0.147303	0.213693
ALAD	COND-	-0.000322363	6.32302	0.29697	0	0
HSBP1	COND-	-0.00551297	4.1711	0.368421	0	0.289474
IGBP1	COND-	-0.00748825	5.26013	0.297935	0.141593	0.265487
ITGA3	COND-	-0.0018729	6.32154	0.37393	0.0980019	0.036156
ANP32E	COND-	-0.010273	4.05003	0.261194	0.410448	0.462687
COMMD10	COND-	-0.00222937	6.09294	0.29703	0.0495049	0
CPSF2	COND-	-0.00346723	4.97758	0.309463	0.0754476	0.112532
DHX8	COND-	-0.00519837	8.54259	0.316393	0.107377	0.240164
DNAJB5	COND-	-0.00604349	9.1239	0.344828	0.0718391	0
GLMN	COND-	-0.00119635	5.23768	0.323232	0.0740741	0
GET4	COND-	-0.00265452	5.29179	0.351682	0.0825688	0.0672783
GMDS	COND-	-0.00337313	6.87135	0.314516	0	0
HERC4	COND-	-0.00114287	5.79783	0.349101	0.0444655	0
DCTN5	COND-	0.00107322	8.31708	0.379121	0.0769231	0
DCTN6	COND-	-0.0011809	5.94459	0.389474	0	0
EIF3B	COND-	-0.00556442	4.89312	0.31941	0.133907	0.218673
FAM91A1	COND-	-0.00194978	5.94578	0.357995	0.0119332	0.0334129
EXOC6B	COND-	-0.00397347	6.0274	0.304562	0.0332922	0.027127
FNTA	COND-	-0.00643802	4.95672	0.311346	0.137203	0.126649
GYG1	COND-	-0.000980111	5.26797	0.345714	0.0285714	0
HBA1; HBA2	COND-	0.000445687	8.71692	0.28169	0	0
HMGCS1	COND-	-0.00252911	5.21563	0.353846	0	0.105769
LAMC1	COND-	-0.00557203	5.01032	0.406464	0.0733375	0.119329
SLC3A2	COND-	-0.00136043	4.88585	0.361905	0.133333	0.157143
PRKAG1	COND-	-0.000141037	6.42391	0.299094	0	0.0664653
AIF1L	COND-	-0.00501534	6.63234	0.3	0	0
ADAM10	COND-	-0.00532438	8.03529	0.40107	0.0721925	0.092246
ARMC1	COND-	-0.00302107	5.5383	0.351064	0	0.106383
CIAO1	COND-	-0.00369983	4.8115	0.383481	0.0530973	0
COPS6	COND-	-2.48873e-05	5.46799	0.318043	0.0733945	0
GCC2	COND-	-0.00772355	5.10058	0.307601	0.0801663	0.118171
GOLGA3	COND-	-0.00747224	5.33669	0.358478	0.130174	0.423231
GMPPB	COND-	0.000637647	6.16387	0.344444	0	0
ITGA2	COND-	-0.000912649	5.1564	0.403048	0.045724	0
IRF3	COND-	-0.00404077	5.16566	0.405152	0	0.196721
PRPSAP1	COND-	-8.12321e-05	6.72788	0.289326	0.0561798	0
DCTN3	COND-	-0.00181352	5.37438	0.258065	0	0
DNMBP	COND-	-0.00483295	5.25678	0.370958	0.0862397	0.344959
DPM3	COND-	0.00302172	5.66073	0.315217	0	0
POLB	COND-	-0.00570236	9.01237	0.310448	0	0
EIF3C	COND-	-0.00687661	5.47799	0.292442	0.144578	0.170865
EIF3L	COND-	-0.00399244	5.92975	0.297872	0.0851064	0
EFHD2	COND-	-0.00548377	5.14952	0.279167	0.241667	0.170833
ERI3	COND-	-0.000475323	8.3303	0.385757	0.0385757	0
EXOC1	COND-	-0.00377229	6.16541	0.303132	0.0425056	0
EXOC3	COND-	-0.00319518	5.92572	0.280537	0.0174497	0
GXYLT1	COND-	-0.00159791	8.91761	0.313636	0.0636364	0
GCN1	COND-	0.000543117	7.28786	0.314489	0.0703856	0
HDHD2	COND-	-0.00112141	5.84051	0.277992	0	0
HINT1	COND-	-0.001594	6.42516	0.293651	0	0
BABAM2	COND-	-0.00192188	5.53392	0.360313	0	0
RNF20	COND-	-0.00890454	5.73303	0.268718	0.158974	0.289231
CDC42SE2	COND-	-0.00401153	8.61106	0.47619	0	0
CAND1	COND-	-0.00017232	5.52068	0.327642	0.0528455	0.0243902
MIX23	COND-	-0.0052347	7.67357	0.298611	0	0
CD276	COND-	-0.000672668	4.76859	0.419476	0.0299625	0.0692884
CNOT7	COND-	-0.00275464	4.77035	0.329825	0.0350877	0
EHD1	COND-	-0.00317355	6.34939	0.282772	0.0262172	0
ERGIC3	COND-	-0.0021702	5.67722	0.326371	0.0391645	0
G6PD	COND-	-0.00321655	6.38702	0.308738	0	0
GOPC	COND-	-0.00496641	5.59105	0.318182	0.0930736	0.11039
GNPDA1	COND-	-0.00224378	6.42061	0.301038	0.0449827	0
GOLGA4	COND-	-0.00897728	5.32817	0.293274	0.111659	0.178475
IKBKB	COND-	-0.00433211	5.57553	0.362434	0.015873	0.0529101
KIF20A	COND-	-0.00484958	6.48939	0.382022	0.120225	0.0359551
ELMO2	COND-	-0.00286028	5.62293	0.313889	0.0222222	0
EIF3K	COND-	-0.00149245	4.80752	0.307339	0	0
GRN	COND-	-0.00215126	6.42817	0.507589	0	0
WTAP	COND-	-0.00893246	5.11911	0.449495	0.194444	0.474747
GRIPAP1	COND-	-0.0082892	5.07535	0.312723	0.212842	0.373365
H3C15; H3C14; H3C13	COND-	-0.00533538	11.2693	0.286765	0	0.308824
GSDME	COND-	0.000372106	5.02993	0.342742	0	0
HMBS	COND-	-0.00187899	6.67781	0.34072	0.033241	0.135734
LSS	COND-	-0.00280046	6.15807	0.336066	0.0150273	0
DLGAP4	COND-	-0.00734834	6.65166	0.446573	0.190524	0.607863
DUSP11	COND-	-0.00735533	9.3763	0.374005	0.0477454	0.225464
ERP44	COND-	-0.003466	5.08671	0.29803	0.0320197	0.0689655
FAM3C	COND-	-0.000810366	8.51719	0.330396	0.0572687	0
PFKFB2	COND-	-0.00458478	8.61344	0.328713	0	0.0712871
FNBP1L	COND-	-0.00888607	6.19502	0.335537	0.0413223	0.357025
GMFB	COND-	-0.00449351	5.19278	0.253521	0	0
HSPBP1	COND-	-0.00264869	5.12815	0.373259	0.289694	0.320334
HYPK	COND-	-0.00844853	4.90256	0.248062	0.139535	0.682171
KPNA3	COND-	-0.00106902	4.80207	0.355086	0	0.120921
COPS5	COND-	-0.00334501	6.09623	0.338323	0.0718563	0
DAGLB	COND-	0.00169535	6.08663	0.33631	0.126488	0
DNAJC17	COND-	-0.00851041	8.60912	0.282895	0.240132	0.384868
ECE1	COND-	-0.00334203	5.61151	0.361039	0.025974	0
HBS1L	COND-	-0.00346088	6.1737	0.350877	0.0190058	0.179825
KPNA4	COND-	-0.00147877	4.79843	0.353167	0.0287908	0.0690979
PPP1R13L	COND-	-0.00608823	6.37162	0.456522	0.229469	0.711353
ISOC1	COND-	0.00290355	6.96132	0.332215	0.0536913	0
IPO8	COND-	-0.00150579	5.03607	0.293153	0.0395371	0.0540019
TMEM167A	COND-	0.00926825	9.26038	0.319444	0.166667	0
KCTD5	COND-	-0.0041085	5.88604	0.363248	0.0940171	0
PRKCI	COND-	-0.00430989	5.5358	0.337248	0.0218121	0
LAMP2	COND-	-0.000400354	5.35272	0.417073	0.119512	0.0634146
BORCS5	COND-	-0.00501752	5.97454	0.352041	0	0.178571
ARFGEF2	COND-	-0.00229118	5.93487	0.334454	0.0341737	0.0610644
CHERP	COND-	-0.00941457	9.14969	0.451965	0.312227	0.651747
CD44	COND-	-0.00693553	5.12923	0.471698	0.192722	0.671159
DCP1B	COND-	-0.00470304	8.7505	0.450567	0.0729335	0.453809
EMC4	COND-	0.00106042	8.84173	0.371585	0.10929	0
ENO1	COND-	-0.00203738	7.01179	0.320276	0	0
ENOPH1	COND-	-0.00112677	4.66338	0.298851	0.0613027	0
PTK2	COND-	-0.00432352	6.19058	0.346958	0.0465779	0.246198
FKBP15	COND-	-0.00596581	5.10797	0.393765	0.0598852	0.54717
FUCA2	COND-	-0.00255429	5.8404	0.349036	0.0471092	0
FSTL1	COND-	-0.00543373	5.39006	0.36039	0.103896	0
LAP3	COND-	-0.00159172	8.02975	0.337187	0.026975	0
BRK1	COND-	-0.00468849	5.35022	0.28	0	0
CHMP2B	COND-	-0.00609881	8.80569	0.314554	0.197183	0.553991
CDCA3	COND-	-0.00829367	6.0191	0.485075	0.130597	1.00373
CLTCL1	COND-	-0.00135434	5.5736	0.292683	0.0231707	0
CRKL	COND-	-0.00521959	6.26163	0.39604	0.039604	0.165017
DYNC1LI1	COND-	-0.00366571	6.0054	0.372849	0.173996	0.25239
DCUN1D5	COND-	-0.00396247	5.44304	0.295359	0	0
DCP1A	COND-	-0.00340246	5.835	0.434708	0.0515464	0.4811
FAM107B	COND-	-0.0119299	7.88933	0.29771	0.290076	0.862595
EPS8	COND-	-0.00591421	7.09637	0.374696	0.116788	0.294404
FAM169A	COND-	-0.00656136	4.52264	0.370149	0.0776119	0.595522
NT5C2	COND-	-0.00369869	5.75082	0.304813	0.0231729	0
ADK	COND-	-0.00283882	6.23691	0.292818	0.0469613	0
ANAPC13	COND-	-0.00795658	4.05003	0.310811	0	0.364865
AQR	COND-	-0.0030223	5.95607	0.323232	0.0457912	0.0848485
CAPNS1	COND-	-0.00224966	5.04715	0.421642	0.160448	0.0858209
DDB2	COND-	-0.00342433	9.55791	0.388759	0	0.088993
UTP25	COND-	-0.00500609	5.60185	0.329365	0.0886243	0.255291
EIF3I	COND-	-0.00370122	5.37739	0.369231	0	0
FBXO44	COND-	-0.00364414	5.52256	0.333333	0.0509804	0
FTH1	COND-	-0.00666183	5.3052	0.295082	0	0
ADRM1	COND-	-0.0029915	4.96491	0.46683	0.314496	0.398034
CALCOCO2	COND-	-0.00743686	4.93802	0.360987	0.0224215	0.244395
CDC123	COND-	-0.00456121	4.64365	0.324405	0	0.077381
CENPB	COND-	-0.00636023	4.4874	0.325543	0.227045	0.340568
CARHSP1	COND-	-0.00441106	8.40547	0.462585	0.122449	0.387755
CKS1B	COND-	-0.00796061	8.89401	0.253165	0.164557	0
CLPTM1	COND-	-0.00162558	5.8849	0.336323	0.174888	0.143498
NR2F2	COND-	-0.00255866	8.65696	0.429952	0.13285	0.18599
DYNC1H1	COND-	-0.00297163	6.01387	0.302411	0.0161429	0.0049505
FAHD2A	COND-	-0.000193665	8.48373	0.353503	0	0
FAM168B	COND-	-0.00285873	9.25581	0.558974	0.241026	0.112821
ACLY	COND-	-0.000959137	6.94705	0.334242	0.0254314	0.0681199
ARL1	COND-	-0.000719978	5.63089	0.331492	0.0718232	0
ASAH1	COND-	-0.000983002	7.52278	0.35443	0.043038	0
ATP1B3	COND-	-0.0012757	8.57734	0.354839	0	0
CBX1	COND-	-0.0110424	4.85282	0.259459	0.259459	0.308108
CHAMP1	COND-	-0.00763429	8.69906	0.445813	0.183498	0.567734
CIAO2B	COND-	-0.00150033	5.06512	0.349693	0.0552147	0
CENPM	COND-	0.00157068	6.69725	0.327778	0.0666667	0
CCNA2	COND-	-0.00331822	6.09521	0.328704	0.0601852	0.287037
CNOT1	COND-	-0.00139884	6.65325	0.347222	0.0627104	0.0496633
DCTN1	COND-	-0.00506305	5.60872	0.321596	0.111111	0.356025
DYNC1LI2	COND-	-0.00450843	5.97164	0.355691	0.0406504	0.235772
EIF3G	COND-	-0.00726188	5.86734	0.38125	0.05	0.50625
ERGIC1	COND-	-0.00100332	6.58624	0.362069	0.0551724	0
FLNC	COND-	-0.00299912	5.64737	0.399266	0.026055	0.0811009
FGF1	COND-	-0.00550417	6.51622	0.393548	0	0
CCDC50	COND-	-0.0108817	6.1965	0.25817	0.101307	0.490196
CHEK1	COND-	-0.00401595	8.49611	0.336134	0	0
CEP43	COND-	-0.00545927	4.66849	0.358396	0.197995	0.471178
CDK2AP1	COND-	-0.00421355	9.4133	0.4	0.130435	0
CUL4B	COND-	-0.00434505	7.0081	0.330778	0.0711939	0.134721
DERL1	COND-	0.00336106	9.54185	0.330677	0.0517928	0
FAM133B	COND-	-0.0166569	10.0219	0.336032	0.732794	1.00405
FKBP7	COND-	-0.00593549	5.92191	0.288288	0	0
ARFGAP1	COND-	-0.0073163	5.46191	0.435961	0.0172414	0.394089
ARHGEF7	COND-	-0.00471276	6.65979	0.412204	0.0909091	0.183064
ASPSCR1	COND-	-0.00485524	6.22594	0.394213	0.285714	0.332731
CCDC93	COND-	-0.00681314	8.23592	0.280507	0.0237718	0.14897
CCL17	COND-	-0.000856555	9.58891	0.329787	0.180851	0
CBX3	COND-	-0.00850024	5.22711	0.284153	0.278689	0.344262
CIAO2A	COND-	-0.00223918	4.87721	0.30625	0.1	0
CNIH4	COND-	0.00720801	6.16319	0.266187	0	0
CRIPT	COND-	-0.00757853	9.5697	0.435644	0	0
CTBS	COND-	-0.00302335	6.18865	0.348052	0.0415584	0
DOHH	COND-	-0.00167457	4.73806	0.281457	0.0827815	0
DOCK7	COND-	-0.00312626	6.34172	0.343458	0.0485981	0.0705607
EEA1	COND-	-0.00911341	5.54705	0.332388	0.147413	0.277817
EXOC8	COND-	-0.00336071	5.3521	0.29931	0.10069	0.128276
FAM120A	COND-	-0.00372068	9.07162	0.398927	0.13059	0.326476
EPN1	COND-	-0.00527594	4.71641	0.453125	0.295139	0.756944
ERAP1	COND-	-0.00190053	6.01751	0.33475	0.0371945	0
ACTN1	COND-	-0.00518066	5.24825	0.293722	0	0
AIMP2	COND-	-0.00130133	8.45015	0.371875	0.075	0
ANAPC5	COND-	-0.00121421	6.39521	0.301987	0.0410596	0.0291391
AP3M1	COND-	-0.000419697	6.47126	0.354067	0	0
PRMT3	COND-	-0.0023171	5.1755	0.308851	0.0979284	0.0564972
ARPC5	COND-	-0.00373769	5.4722	0.324503	0	0.178808
AURKA	COND-	-0.00578928	9.4545	0.377171	0	0.300248
BUB1B	COND-	-0.0047447	5.19704	0.360952	0.0533333	0.205714
BABAM1	COND-	-0.0041658	4.60222	0.37386	0.0972644	0.267477
CAP1	COND-	-0.00322345	8.2354	0.372632	0.0905263	0.197895
CALU	COND-	-0.00852145	4.47143	0.222222	0	0
CEP55	COND-	-0.0082931	6.55163	0.3125	0.0732759	0.105603
CNPY2	COND-	-0.0038834	4.80758	0.285714	0.0989011	0
CNPY4	COND-	-0.00610398	4.59654	0.294355	0.149194	0.205645
EPHA2	COND-	-0.00225372	5.86132	0.36373	0.0389344	0
ELP2	COND-	-0.00134596	5.59565	0.371671	0	0
PPP2R1B	COND-	0.000724936	4.83719	0.297837	0.0216306	0
ADPGK	COND-	0.000589778	5.77322	0.331992	0.100604	0
CADM4	COND-	-0.00220639	5.9173	0.347938	0.0412371	0
CHMP3	COND-	-0.00488178	5.09535	0.238739	0.157658	0.175676
COPS8	COND-	-0.00074057	5.25007	0.334928	0	0
CRNKL1	COND-	-0.00642804	8.09596	0.259434	0.10967	0.0990566
DDX19A	COND-	-0.00332194	6.19502	0.320084	0.0313808	0.0564854
EIF4EBP1	COND-	-0.006574	5.32174	0.525424	0	0.90678
LRPAP1	COND-	-0.00792708	8.72987	0.254902	0.047619	0.0672269
ZNG1F	COND-	-0.00261353	4.75767	0.331646	0.0329114	0.0936709
CDKN1A	COND-	-0.00764938	8.68932	0.414634	0.097561	0.371951
CCNL1	COND-	-0.00777088	10.7074	0.36692	0.351711	0.475285
CYBC1	COND-	0.000673933	6.29682	0.304813	0	0
DNAJC7	COND-	-0.00631819	6.55754	0.259109	0.0445344	0
DUSP3	COND-	-0.00278347	7.65618	0.372973	0	0
APTX	COND-	-0.00479878	9.26922	0.325843	0	0.134831
BPNT1	COND-	-0.0002276	5.46089	0.324675	0	0
BCAP29	COND-	-0.00304381	9.55094	0.261411	0.0539419	0
CHMP4B	COND-	-0.00728661	4.76336	0.285714	0.308036	0.325893
CFDP1	COND-	-0.0109132	4.76825	0.307692	0.200669	0.648829
DPH2	COND-	-0.000416651	5.35801	0.366053	0.147239	0
DRG2	COND-	-0.00121239	9.02437	0.307692	0.032967	0
DPH5	COND-	-0.000565542	5.19153	0.319298	0	0
DOK1	COND-	-0.00503902	6.05446	0.409563	0.0602911	0.316008
EPB41L2	COND-	-0.00727706	5.33845	0.350249	0.0995025	0.551244
EPB41L3	COND-	-0.0058454	5.09376	0.367065	0.155474	0.484821
ECD	COND-	-0.00419477	4.7467	0.336957	0.0822981	0.253106
AKAP2	COND-	-0.00830557	5.04124	0.409779	0.104773	0.887078
AMPD2	COND-	-0.00421009	6.46364	0.317406	0.032992	0.129693
ARPC3	COND-	-0.00524178	8.77565	0.359551	0	0
BOLA2; BOLA2B	COND-	-0.005239	6.06895	0.255814	0	0
CAPZA2	COND-	-0.00489245	5.57371	0.321678	0.048951	0
CMBL	COND-	-0.00278453	6.70572	0.314286	0	0
POLE3	COND-	-0.0104808	4.67884	0.251701	0.353741	0.394558
DYNLT3	COND-	-0.00114841	5.37045	0.344828	0	0
ACTR2	COND-	-0.00162644	6.29471	0.296954	0.0380711	0
ARPC5L	COND-	-0.00355942	6.15426	0.294118	0.0588235	0.143791
CFL2	COND-	-0.00358127	7.65601	0.271084	0	0
BRD2	COND-	-0.00770613	9.13338	0.382022	0.320849	0.590512
C1orf122	COND-	-0.00847381	6.28806	0.427273	0.2	1.00909
CAV1	COND-	0.000556876	5.64476	0.275281	0	0
CHRAC1	COND-	-0.00545873	4.99037	0.29771	0.167939	0.183206
CDK4	COND-	-0.00150314	6.51576	0.323432	0.0627063	0
CNOT2	COND-	-0.00604483	7.22909	0.472222	0.037037	0.551852
CNPY3	COND-	-0.00472232	5.36324	0.327338	0.136691	0.226619
CRLF3	COND-	-0.00336379	5.01123	0.352941	0.0361991	0
DNAJB2	COND-	-0.00768136	5.68773	0.401235	0.197531	0.533951
ANKRD52	COND-	-0.000500541	6.01484	0.335502	0	0.0204461
TRIP10	COND-	-0.00853237	5.55149	0.349418	0.133111	0.529118
C11orf68	COND-	-0.00340122	5.92088	0.34589	0.181507	0.219178
CIP2A	COND-	-0.00166073	5.84972	0.327072	0.0309392	0
CPSF4	COND-	-0.00509015	8.68197	0.449814	0.0520446	0.245353
DDA1	COND-	-0.00882119	8.73387	0.333333	0	0.372549
DPP3	COND-	-0.00285029	5.01498	0.328358	0	0
AACS	COND-	-0.0013441	5.85882	0.325893	0.0267857	0
ANAPC16	COND-	-0.00215138	4.91267	0.4	0.227273	0
ARF1	COND-	-0.00229507	6.31273	0.298343	0	0
ATAD1	COND-	-0.00224575	6.42948	0.290859	0.033241	0.0609418
GLB1	COND-	-0.00168257	6.10101	0.366322	0.0295421	0.0324963
CKS2	COND-	-0.00816412	8.06527	0.240506	0	0
DCAF7	COND-	-0.00234806	5.27275	0.336257	0	0
BCCIP	COND-	-0.00602017	4.50792	0.308917	0.238854	0.194268
CRTAP	COND-	-0.0036919	5.50056	0.261845	0.104738	0
DAB2	COND-	-0.00576129	5.33737	0.476623	0.101299	0.662338
ATP2A2	COND-	0.000877517	5.22654	0.333973	0.0172745	0
BZW1	COND-	-0.00339698	5.74878	0.274463	0.026253	0.0596659
BIRC5	COND-	-0.00648624	5.66028	0.295775	0.119718	0
BICD2	COND-	-0.00707565	5.34795	0.300971	0.0995146	0.288835
CASP6	COND-	-0.00312523	6.45938	0.31058	0	0
CCS	COND-	-0.00287876	5.32197	0.419708	0	0.0985401
CTTNBP2NL	COND-	-0.00704418	8.22283	0.425665	0.131455	0.685446
CSTF1	COND-	-0.00293855	6.12346	0.37355	0	0
CSTF3	COND-	-0.0041594	8.2608	0.262204	0.0571827	0.0711297
DHX57	COND-	-0.00356164	7.82616	0.347763	0.0844156	0.119048
DGKA	COND-	-0.00235268	6.28346	0.356463	0.0163265	0
ACOT1	COND-	-0.00144997	6.90238	0.320665	0.0285036	0
EIF4EBP2	COND-	-0.00545628	6.15654	0.475	0.0666667	0.683333
PPP2R5E	COND-	-0.00256679	6.50951	0.297645	0.104925	0
AIDA	COND-	-0.00483115	6.13227	0.30719	0.104575	0.0915033
GLA	COND-	-0.00219619	5.35261	0.347319	0	0
AP1G1	COND-	-0.00100492	6.35684	0.356448	0.06691	0.0510949
ASCC3	COND-	-0.00221111	6.63899	0.303815	0.0267938	0
CAB39	COND-	-0.00341874	6.42971	0.278592	0	0
CCDC115	COND-	-0.00405865	6.4438	0.316667	0.1	0.183333
SDF4	COND-	-0.00581491	4.75841	0.256906	0.0331492	0
CPA4	COND-	-0.00324388	6.22645	0.353919	0	0
CCNB2	COND-	-0.00270974	9.00374	0.319095	0	0.211055
CDK7	COND-	-0.00141657	8.66424	0.315029	0	0
C15orf40	COND-	-0.00423166	9.85104	0.333333	0.0849673	0.248366
CNOT3	COND-	-0.00731761	5.82397	0.438247	0.294821	0.474104
DAD1	COND-	0.00745805	6.51968	0.345133	0.115044	0
DCUN1D1	COND-	-0.00440513	5.17885	0.30888	0	0
ACTR1B	COND-	-0.00217058	5.98113	0.292553	0	0
RNPEP	COND-	-0.00185275	5.50693	0.336923	0.02	0
AASDHPPT	COND-	-0.00371203	6.3515	0.307443	0.0323625	0
ANKRD28	COND-	-0.00106228	5.80272	0.351377	0.0379867	0
ANXA2	COND-	-0.00460579	7.57433	0.286136	0	0
ATG4B	COND-	-0.00150359	4.91415	0.348601	0.0814249	0
ASMTL	COND-	-0.00190833	5.70927	0.299517	0.0257649	0.0724638
BUD23	COND-	-0.00487766	8.95448	0.348754	0	0.0960854
CHMP7	COND-	-0.00423883	5.26229	0.320088	0.161148	0.196468
CFAP36	COND-	-0.00694363	4.93302	0.283626	0.0730994	0.497076
CDC26	COND-	-0.0104328	6.31626	0.341176	0.152941	0.658824
ACIN1	COND-	-0.0118728	6.07549	0.368382	0.283371	0.894109
ALDH9A1	COND-	-0.000403336	5.69444	0.360324	0.0364372	0
AHSA1	COND-	-0.00485449	5.40609	0.343195	0	0.0769231
AGRN	COND-	-0.00245907	6.00523	0.461315	0.10735	0.0981625
APMAP	COND-	-0.00166739	5.82011	0.341346	0	0.0793269
ARHGEF1	COND-	-0.00513598	5.47277	0.337719	0.142544	0.309211
ARSA	COND-	0.0001101	5.64891	0.406312	0.120316	0
ATL3	COND-	-0.00200194	5.4253	0.332717	0.0720887	0
CCAR1	COND-	-0.00888951	5.57007	0.341739	0.318261	0.366957
CRELD2	COND-	-0.00442509	4.50156	0.458924	0.141643	0.0708215
CUL5	COND-	-0.00359631	8.08023	0.271795	0.0217949	0
UROD	COND-	-0.00124061	5.77219	0.318801	0	0
ABHD14B	COND-	0.000899514	5.93703	0.380952	0	0
CRELD1	COND-	-0.00242522	4.81235	0.447619	0.0595238	0
CST3	COND-	-0.00103171	9.0009	0.363014	0.219178	0
DCTD	COND-	-0.00242308	7.49726	0.342697	0	0
DDI2	COND-	-0.00353308	4.95019	0.343358	0.0325815	0.155388
DERA	COND-	-0.000672715	9.08451	0.289308	0	0
EEF1G	COND-	-0.00419209	6.24987	0.322654	0.0572082	0.116705
HSPA8	COND-	-0.00415531	5.37472	0.346749	0.0975232	0.0928793
HNRNPH3	COND-	-0.00688131	6.3669	0.433526	0.442197	0
KPNA6	COND-	-0.00189076	4.8942	0.350746	0.0839552	0.0802239
PKIB	COND-	-0.00996675	4.75819	0.358974	0.128205	1.01282
ACBD6	COND-	-0.00457136	4.99526	0.351064	0.0602837	0
HPRT1	COND-	-0.00120834	6.21076	0.284404	0	0
LARP1	COND-	-0.00918801	8.90871	0.394161	0.145073	0.649635
LTV1	COND-	-0.00887078	4.79911	0.292632	0.149474	0.334737
MED24	COND-	4.986216194610062e-05	6.51349	0.33367	0.0444894	0
MMGT1	COND-	-0.00164106	9.20423	0.312977	0.183206	0
EPS8L2	COND-	-0.00559789	6.38719	0.365035	0.0475524	0.247552
GFUS	COND-	-0.00230412	6.12465	0.342679	0	0
FHL3	COND-	-0.00404594	5.79158	0.482143	0	0
PRKCSH	COND-	-0.00808922	4.32848	0.359848	0.227273	0.424242
MACROH2A1	COND-	-0.00233741	9.80192	0.336022	0.139785	0.158602
H2AC20	COND-	-0.0041535	10.9031	0.302326	0.162791	0
ILVBL	COND-	0.0017107	8.4241	0.329114	0.0411392	0
HNRNPR	COND-	-0.00832368	8.22592	0.368088	0.268562	0.325434
JPT1	COND-	-0.00779302	5.46964	0.506494	0.24026	1.00649
IRAK1	COND-	-0.00260532	6.1816	0.419944	0.207865	0.297753
DDAH1	COND-	-0.00121781	5.52574	0.294737	0	0
DCD	COND-	-0.00218899	6.08611	0.318182	0.3	0.390909
EDC4	COND-	-0.00282409	5.5512	0.400428	0.10778	0.33262
EED	COND-	-0.00503614	6.57027	0.353741	0.0430839	0.15873
EIF2B5	COND-	-0.00247951	4.97792	0.339806	0.120666	0.147018
FANCD2	COND-	-0.00151773	5.58371	0.329428	0.026878	0.0889042
KHSRP	COND-	-0.00751151	6.84634	0.531646	0.33474	0.755274
GANAB	COND-	-0.00317106	5.7365	0.341102	0.0349576	0.059322
GGA1	COND-	-0.00401941	5.17862	0.400626	0.143975	0.316119
TUBGCP3	COND-	-0.00310901	8.35003	0.327453	0.0418964	0.0385888
PUDP	COND-	-0.000301002	5.17794	0.302632	0	0
HIKESHI	COND-	0.000795284	5.26758	0.411168	0	0
KIF11	COND-	-0.00477687	5.46941	0.351326	0.0113636	0.032197
KLC3	COND-	-0.00530313	6.06452	0.321429	0.210317	0.238095
LASP1	COND-	-0.0089175	6.60682	0.40613	0.172414	0.329502
SSB	COND-	-0.00847843	6.67571	0.272059	0.127451	0.198529
MAPKAPK2	COND-	-0.00417844	8.86964	0.355	0.1375	0.1225
HOMER1	COND-	-0.00733682	5.33368	0.364407	0.0677966	0.183616
EIF6	COND-	0.000842144	4.56442	0.379592	0	0
IRF2BP2	COND-	-0.00477026	8.99574	0.454855	0.315162	0.739353
WDR77	COND-	-0.000122536	5.02857	0.397661	0.0350877	0
LANCL1	COND-	-0.00148181	7.86368	0.328321	0	0
LMAN2	COND-	-0.00322411	6.45886	0.36236	0.16573	0
MED20	COND-	9.904592462817875e-05	6.41595	0.391509	0	0
ARIH1	COND-	-0.0064117	4.96838	0.35368	0.172352	0.186715
CD9	COND-	0.0043713	6.80172	0.302632	0.118421	0
CHMP1A	COND-	-0.00425295	7.7665	0.316327	0.107143	0
CENPF	COND-	-0.00797711	5.06227	0.335902	0.0847784	0.235389
CKAP4	COND-	-0.00640699	5.63231	0.357143	0.219269	0.214286
EEF1D	COND-	-0.00528574	4.89835	0.298932	0.113879	0.323843
DDT	COND-	0.00214764	6.71822	0.347458	0	0
EIF3H	COND-	-0.00487104	6.09174	0.357955	0.193182	0.210227
GGA3	COND-	-0.00290624	5.40547	0.408022	0.147994	0.244813
GMNN	COND-	-0.00860179	4.92774	0.349282	0.062201	0.708134
GLRX	COND-	-5.94449e-05	8.33036	0.415094	0	0
H2BC12	COND-	-0.00650829	10.3146	0.31746	0.253968	0.277778
EGLN1	COND-	-0.00608208	8.83322	0.384977	0.223005	0.319249
PROCR	COND-	0.000146226	6.69776	0.403361	0.0420168	0
EIF2B1	COND-	0.000670388	6.90715	0.27541	0.0819672	0
RPS6KA1	COND-	-0.00323977	7.68278	0.32381	0	0.0312925
MGST3	COND-	0.00259141	9.45875	0.348684	0	0
GSPT2	COND-	-0.0038181	5.30861	0.361465	0.0923567	0.296178
FLNA	COND-	-0.00298608	5.70484	0.41292	0.0381564	0.0766906
GALE	COND-	-0.00186253	6.26294	0.347701	0	0
GGH	COND-	-0.000811924	6.66241	0.333333	0.0408805	0
HNRNPUL2	COND-	-0.00945435	4.8481	0.336011	0.293173	0.38822
EIF4A1	COND-	-0.00229885	5.32186	0.307882	0.0295567	0.0591133
ISOC2	COND-	0.00180419	7.6726	0.356098	0	0
LSM1	COND-	-0.00293164	5.1061	0.263158	0	0
ELP6	COND-	0.000473265	6.35695	0.304511	0.0488722	0
FAF1	COND-	-0.00427973	4.80638	0.335385	0.0630769	0.126154
PAGE2B	COND-	-0.0091854	4.05753	0.423423	0.135135	1.00901
GET3	COND-	-0.00097184	4.81213	0.324713	0.0747126	0
COLGALT1	COND-	-0.00358622	6.8502	0.27492	0.0771704	0.0401929
GSTM3	COND-	-0.00343759	5.36989	0.293333	0	0
ELP1	COND-	-0.0023161	5.61094	0.342342	0.0367868	0.0202703
EIF2B3	COND-	-0.00101712	6.07605	0.316372	0.0287611	0
EXOSC3	COND-	-0.000642503	8.39406	0.352727	0.0618182	0
EZHIP	COND-	-0.00697776	10.1475	0.510934	0.166998	0.926441
FLII	COND-	-0.00386115	5.74707	0.322301	0.0811663	0.07171
HAT1	COND-	-0.00383947	5.51676	0.27685	0	0
EIF3A	COND-	-0.0123518	6.38276	0.248191	0.323444	0.328509
ERLEC1	COND-	-0.00490178	5.87638	0.372671	0.0745342	0
ERP29	COND-	-0.00267305	6.77324	0.298851	0.0766284	0
GNPDA2	COND-	-0.00174686	6.45034	0.300725	0	0
GRB2	COND-	-0.00574862	5.88729	0.313364	0	0
HMOX2	COND-	-0.00501215	5.31276	0.278481	0.0411392	0.085443
IKBIP	COND-	-0.00448249	9.21177	0.345714	0.04	0.111429
PRKAR2A	COND-	-0.00440267	4.95991	0.316832	0.039604	0.183168
EIF3D	COND-	-0.00721565	5.78782	0.333942	0.0328467	0.0419708
FAM104A	COND-	-0.0102752	11.2648	0.543011	0.301075	0.887097
FDFT1	COND-	-0.00193704	6.09771	0.316547	0	0
HEBP1	COND-	-0.00430871	5.71138	0.333333	0	0
HMBOX1	COND-	-0.0075998	5.72013	0.392857	0.12381	0.492857
IPO9	COND-	0.000123317	4.71379	0.317003	0.0480307	0.0326609
GEMIN6	COND-	-0.00437737	5.02044	0.353293	0	0
GNS	COND-	-0.00254344	8.60229	0.393116	0.0634058	0
KIAA2013	COND-	0.00022413	8.43815	0.350158	0.192429	0
KCMF1	COND-	-0.00600549	5.41354	0.451444	0.209974	0.569554
LAMTOR1	COND-	-0.00427735	5.00993	0.385093	0	0.285714
MESD	COND-	-0.00731698	7.60133	0.32906	0.217949	0.32906
MTREX	COND-	-0.00284627	6.12386	0.295585	0.074856	0.0585413
CORO7	COND-	-0.00227924	5.51431	0.385946	0.121081	0.0951351
DDX19B	COND-	-0.00331379	5.96056	0.319415	0	0.0647182
DHPS	COND-	-0.00189406	5.2212	0.338753	0	0
EIF3J	COND-	-0.00893949	4.71533	0.248062	0.5	0.410853
EIF2B2	COND-	-0.00124137	5.77464	0.31339	0	0
GNB2	COND-	-0.00161262	5.60401	0.379412	0.0441176	0
GNL1	COND-	-0.00631663	5.5674	0.349259	0.131796	0.349259
GTF2I	COND-	-0.00466931	6.08788	0.344689	0.0130261	0.252505
HDGFL2	COND-	-0.0125626	7.11189	0.336811	0.454545	0.779434
HNRNPC	COND-	-0.00887744	4.95269	0.343137	0.320261	0.558824
IRF2BPL	COND-	-0.00456581	8.5589	0.472362	0.312814	0.589196
FOSL1	COND-	-0.00678954	8.20826	0.476015	0.394834	0.881919
IMP3	COND-	-0.00380322	9.54282	0.211957	0.0652174	0
IDI1	COND-	-0.00392114	5.93237	0.303965	0.0440529	0
INTS9	COND-	-0.000577129	5.90213	0.369301	0	0.0410334
LRRFIP1	COND-	-0.0101656	4.58613	0.367574	0.0928218	0.842822
ETV6	COND-	-0.00749821	6.9541	0.362832	0	0.285398
EPN2	COND-	-0.00507587	7.10643	0.463339	0.0811232	0.666147
FKBP14	COND-	-0.00394268	5.69552	0.265403	0.0663507	0
GOLIM4	COND-	-0.0131095	4.72744	0.313218	0.20977	0.823276
GPN3	COND-	-0.00184671	4.38447	0.285211	0	0
HTATSF1	COND-	-0.0118541	4.2937	0.301987	0.268874	0.638411
HMG20A	COND-	-0.00983731	6.0806	0.348703	0.0778098	0.677233
KIF3B	COND-	-0.00766293	7.29713	0.30656	0.192771	0.226238
IPO7	COND-	-0.00215705	4.69691	0.302505	0.0472062	0.0924855
KAT7	COND-	-0.00813826	9.0076	0.369885	0.0572831	0.427169
LRCH4	COND-	-0.00338464	8.54556	0.407028	0.181552	0.373353
MAPRE3	COND-	-0.00485901	5.33396	0.345196	0.0533808	0.0960854
PGM3	COND-	-0.00255132	5.83608	0.319188	0	0
CRIP2	COND-	-0.00596199	9.01353	0.4375	0	0.158654
CYP51A1	COND-	-0.00133967	8.71756	0.326044	0.0497018	0
CTNNA1	COND-	-0.00332767	5.9493	0.291391	0.0397351	0.0286976
GDI1	COND-	-0.00266695	5.00157	0.328859	0.0693512	0
GDI2	COND-	-0.00291734	6.10862	0.316854	0.0426966	0
HMOX1	COND-	-0.00374487	7.88547	0.3125	0	0.215278
HSPA12A	COND-	-0.00230336	6.31711	0.331852	0.0207407	0.0711111
ILKAP	COND-	-0.00436535	6.68474	0.34949	0	0.239796
LMO7	COND-	-0.00789804	8.34467	0.383838	0.0980392	0.387403
MED15	COND-	-0.00631336	9.48544	0.530457	0.446701	0.478426
MED19	COND-	-0.00942802	9.83093	0.47541	0.32377	0.786885
MPHOSPH10	COND-	-0.00958754	4.77149	0.265786	0.240822	0.480176
MIS18A	COND-	-0.00298493	5.14225	0.356223	0.0386266	0
NOB1	COND-	-0.00513344	6.71697	0.347087	0.038835	0.225728
GNE	COND-	0.000213185	6.3166	0.308864	0.0470914	0
GSN	COND-	-0.00378312	5.89639	0.352941	0.0242967	0.0345269
SHMT1	COND-	-0.00228326	7.6098	0.341615	0.0207039	0
IFRD2	COND-	-0.00209805	8.20916	0.337945	0.219368	0.270751
IGFBP7	COND-	-0.00217988	8.24855	0.460993	0.375887	0
LLGL1	COND-	-0.00120953	5.8703	0.365602	0.0883459	0.0695489
LSM4	COND-	-0.00676893	10.0163	0.417266	0.302158	0.388489
MED28	COND-	-0.00412399	5.39109	0.410112	0.0955056	0.241573
MDH1	COND-	-0.000398071	6.91187	0.305389	0	0
APOBEC3B	COND-	-0.00312039	5.74093	0.314136	0	0
AKAP12	COND-	-0.00876125	4.3735	0.380471	0.175645	0.938833
CLIP2	COND-	-0.00657395	6.28926	0.32696	0.0783939	0.26673
APPL1	COND-	-0.00504126	5.27752	0.369535	0.0366714	0.174894
ECPAS	COND-	-0.00115719	6.73982	0.342547	0.0509485	0.0130081
DPY30	COND-	-0.00578688	4.84083	0.343434	0	0.282828
DPYSL2	COND-	-0.00239353	5.95305	0.374126	0.0227273	0.0961538
DPYSL3	COND-	-0.00242727	6.04235	0.373684	0.022807	0.121053
DPCD	COND-	-0.00537017	9.10979	0.305419	0	0
DPYSL4	COND-	-0.00153531	6.63649	0.344406	0.013986	0.041958
ENAH	COND-	-0.00973846	6.5119	0.411168	0.341794	0.671743
HSP90B1	COND-	-0.00618918	4.75915	0.270237	0.15193	0.141968
ACYP1	COND-	-0.00489312	9.30068	0.353535	0	0
AKR1A1	COND-	-0.00239797	6.32285	0.313846	0.0553846	0
ASNS	COND-	-0.00224642	6.38742	0.286988	0.0534759	0
ACTR8	COND-	-0.00413576	7.86368	0.354167	0.036859	0.221154
CTSB	COND-	-0.00353505	5.87985	0.415929	0	0
CDK6	COND-	-0.00218204	6.02177	0.309816	0	0
CNN3	COND-	-0.00615435	5.69023	0.413374	0	0.170213
PRNP	COND-	-0.00449908	9.23879	0.39726	0.506849	0
ATF1	COND-	-0.0060447	8.43951	0.479705	0.140221	0.623616
ARPIN	COND-	-0.00521194	5.56587	0.318584	0	0.0973451
AURKB	COND-	-0.00350546	9.35638	0.31686	0.0348837	0
CAPG	COND-	-0.00388591	5.82403	0.353448	0	0
CDC73	COND-	-0.00505647	9.62515	0.308851	0.0451977	0.210923
CDA	COND-	-0.00181037	6.55344	0.39726	0	0
DDX20	COND-	-0.00414139	6.49189	0.376214	0.0740291	0.245146
DBI	COND-	-0.00777555	6.11829	0.241379	0	0
ADA	COND-	-0.00351291	5.62669	0.30854	0	0
ANKRD17	COND-	-0.00372209	6.07185	0.43834	0.208605	0.422973
ANXA7	COND-	-0.0042284	5.51778	0.456967	0.202869	0.284836
ARPC1B	COND-	-0.00180223	8.68423	0.362903	0.0322581	0
ASH2L	COND-	-0.00557754	5.45441	0.386943	0.125796	0.334395
ATXN2	COND-	-0.00772591	9.60355	0.517136	0.313785	0.830922
AUP1	COND-	-0.000707634	8.96061	0.373171	0.0878049	0.187805
BIN1	COND-	-0.00595685	4.97474	0.397976	0.0455312	0.403035
CTSD	COND-	0.000213235	6.10413	0.38835	0.0728155	0
CCDC25	COND-	-0.00769652	6.34013	0.264423	0.0769231	0.317308
CFAP298	COND-	-0.00605289	6.98707	0.282759	0	0
CHD4	COND-	-0.00731048	5.61884	0.317992	0.205544	0.312762
PRKAB1	COND-	-0.00523995	5.9422	0.359259	0.0444444	0.192593
AKT1S1	COND-	-0.00660628	4.65093	0.40625	0.304688	0.902344
ATXN2L	COND-	-0.00693997	8.70035	0.511628	0.24186	0.823256
CAPZB	COND-	-0.00492183	5.36153	0.350181	0	0
STUB1	COND-	-0.00704904	5.61458	0.287129	0.0990099	0.105611
PGD	COND-	-0.00136622	6.80132	0.327122	0.0227743	0
APRT	COND-	0.000953715	5.77924	0.311111	0	0
AP2S1	COND-	-0.000434846	5.82056	0.211268	0	0
AP3D1	COND-	-0.00435629	8.69184	0.311362	0.108413	0.260191
CEP41	COND-	-0.00746714	8.4564	0.404826	0	0.47185
ALCAM	COND-	-0.00293388	5.91651	0.377358	0.0566038	0.0428816
SH3BP1	COND-	-0.00410501	6.32762	0.392297	0.248217	0.388017
AIMP1	COND-	-0.00468965	8.61306	0.339744	0.121795	0.13141
ARL3	COND-	-0.00249325	6.74181	0.335165	0.0879121	0
CLTB	COND-	-0.00827306	4.57153	0.353712	0.113537	0.655022
ATL2	COND-	-0.00313914	5.30202	0.324185	0.0240137	0.0428816
BLMH	COND-	-0.0033085	5.87126	0.314286	0	0
RNF40	COND-	-0.00766997	5.97403	0.306693	0.0819181	0.366633
BCL10	COND-	-0.00617494	5.57098	0.390558	0.141631	0.356223
CD99L2	COND-	-0.00610315	4.92308	0.400763	0.259542	0.572519
CANT1	COND-	-0.0030353	5.7153	0.326683	0	0
CCDC22	COND-	-0.00445341	6.30193	0.311005	0.110048	0.148325
CD109	COND-	-0.00125118	5.58565	0.377163	0.0221453	0
CD70	COND-	4.735263134263281e-06	8.93263	0.430052	0	0
CCN2	COND-	-0.00195321	8.42629	0.438395	0	0
CPSF3	COND-	-0.00185197	5.37432	0.298246	0	0
ACBD7	COND-	-0.00403466	6.25856	0.215909	0	0
APEH	COND-	-0.00131366	5.29003	0.36612	0.0122951	0
AAK1	COND-	-0.0048073	6.15864	0.477627	0.248699	0.486993
ALG2	COND-	-0.000297297	6.60972	0.286058	0.0336538	0
BROX	COND-	-0.0040559	7.55222	0.328467	0.0754258	0.0681265
CDCA8	COND-	-0.00565087	9.87767	0.335714	0.0321429	0.242857
C5orf22	COND-	-0.00370048	4.64786	0.350679	0.0384615	0
CETN2	COND-	-0.007564	4.91222	0.255814	0.0988372	0.168605
CSDE1	COND-	-0.00397374	5.87894	0.347118	0	0
ALDOA	COND-	-0.00242012	8.29961	0.357143	0.0494505	0
AGFG2	COND-	-0.00222824	9.2825	0.538462	0.176715	0.451143
ALG1	COND-	0.000441757	6.80422	0.318966	0.0775862	0
AP1M1	COND-	-0.00245748	6.82099	0.307329	0	0
ATXN10	COND-	-0.000710438	5.12042	0.315789	0.0336842	0
B3GAT3	COND-	-0.0023733	8.39722	0.346269	0.0955224	0.149254
CD59	COND-	0.000599556	6.02473	0.421875	0.109375	0
CLTA	COND-	-0.00672173	4.43335	0.342742	0.145161	0.479839
COPZ1	COND-	-0.000460442	4.6935	0.265537	0	0
AAAS	COND-	-0.000770478	7.26018	0.423077	0.040293	0.043956
ACTR5	COND-	-0.00376006	5.16907	0.344316	0.140033	0.0395387
ATP1A1	COND-	0.000101865	5.32783	0.332356	0.0469208	0.0312805
ATAD2	COND-	-0.00656439	5.93532	0.32518	0.101439	0.313669
ANXA8L1	COND-	-0.00344915	5.56087	0.302752	0.0397554	0
C1orf174	COND-	-0.00672913	6.44619	0.415638	0.168724	0.600823
CCDC97	COND-	-0.00820364	4.52083	0.314869	0.279883	0.55102
CCDC6	COND-	-0.00866762	6.86964	0.417722	0.280591	0.529536
CHMP4A	COND-	-0.00743487	4.64951	0.297297	0.297297	0.5
CDC27	COND-	-0.00351925	6.59454	0.39199	0.0169903	0.302184
SPOUT1	COND-	-0.00532753	7.10569	0.335106	0.119681	0.0664894
EIF4E2	COND-	-0.00754188	8.96757	0.367347	0	0.212245
IPO4	COND-	0.000633455	4.88147	0.308048	0.192414	0
KCTD12	COND-	-0.00489351	5.51119	0.415385	0.113846	0.298462
LRRC20	COND-	-1.4628e-05	6.10504	0.304348	0	0
M6PR	COND-	-0.00170361	5.56609	0.33935	0.0216607	0
MPZL1	COND-	-0.000643013	8.84804	0.3829	0.241636	0.111524
MZT2B	COND-	-0.0029768	10.1573	0.411392	0.202532	0.632911
NTPCR	COND-	-0.00123595	9.60587	0.394737	0	0
NAA40	COND-	-0.0053211	7.0596	0.308017	0.151899	0
NELFB	COND-	-0.00102288	5.76946	0.294828	0.156897	0.0431034
NUDCD1	COND-	-0.00311137	4.98878	0.32247	0	0
OXSR1	COND-	-0.00327637	6.03001	0.347249	0.0360531	0.201139
PTPA	COND-	-0.00259178	5.62623	0.312849	0.0642458	0.0810056
PCBP2	COND-	-0.00129343	6.33047	0.454795	0	0
KIF13B	COND-	-0.00500576	5.63555	0.355422	0.0837897	0.243702
TMPO	COND-	-0.00684236	9.38674	0.372247	0.0969163	0.605727
LMCD1	COND-	-0.00505236	8.26635	0.383562	0.0767123	0.0931507
MEAK7	COND-	-0.0034691	5.81425	0.370614	0	0.107456
MOCS3	COND-	0.000654335	5.85057	0.323913	0.156522	0
AMDHD2	COND-	0.000276588	6.21395	0.330073	0	0
MVD	COND-	-0.000900837	6.79666	0.35	0.04	0
NCK2	COND-	-0.00559484	6.48774	0.342105	0.0289474	0.0578947
KIAA1143	COND-	-0.0112624	5.86365	0.324675	0.214286	0.772727
LPXN	COND-	-0.00394631	5.62401	0.38601	0.111399	0.284974
MAPRE1	COND-	-0.00381683	5.02163	0.328358	0.0447761	0.16791
MYL6	COND-	-0.00346724	4.5576	0.311258	0	0
NINJ1	COND-	0.00362193	5.82829	0.342105	0.236842	0.151316
JUP	COND-	-0.00143497	5.75423	0.355705	0.0389262	0.0295302
PLAA	COND-	-0.00177727	5.95703	0.396226	0	0.0339623
NUCB2	COND-	-0.00866749	5.02573	0.230952	0.140476	0.247619
MED29	COND-	-0.00346895	5.85705	0.485	0.315	0.265
MED27	COND-	-0.00282236	9.37256	0.350482	0	0
MAT2A	COND-	-0.00253549	6.02467	0.306329	0.0329114	0
MORF4L1	COND-	-0.00626432	9.29139	0.30663	0	0.209945
NIP7	COND-	-0.00186195	8.65922	0.294444	0	0
NOMO2	COND-	-0.00115536	5.50442	0.379637	0.0655091	0.026835
NUP214	COND-	-0.00206772	7.14844	0.513397	0.29378	0.379426
MKRN2	COND-	-0.00510654	7.73342	0.389423	0.0360577	0.216346
NAGK	COND-	-2.40801e-05	5.81511	0.334302	0.0261628	0
NEK7	COND-	-0.00314901	8.49476	0.311258	0	0
OSBPL2	COND-	-0.00572457	5.9397	0.352083	0.0958333	0.164583
LRWD1	COND-	-0.00117132	6.88396	0.369397	0.0741886	0.0556414
MLST8	COND-	-0.0026759	5.49868	0.423313	0	0
MED9	COND-	-0.00752929	6.83684	0.438356	0.315068	0.780822
MED4	COND-	-0.00563454	5.02351	0.355556	0.17037	0.337037
MBD3	COND-	-0.00701199	5.21602	0.333333	0.0687285	0.319588
MYDGF	COND-	-0.00178239	6.20349	0.346821	0.0982659	0
DR1	COND-	-0.00501454	4.68628	0.352273	0.301136	0.147727
C17orf75	COND-	-0.00330786	4.97883	0.35101	0.0479798	0.164141
NPTN	COND-	-0.00406428	8.10917	0.384422	0.125628	0.0829146
CPPED1	COND-	-0.00322664	5.78515	0.308917	0	0
DHRS7	COND-	0.000509161	8.59449	0.324484	0.0648968	0
GLE1	COND-	-0.0053673	7.05971	0.333811	0.0644699	0.197708
ID1	COND-	0.000303738	6.57209	0.380645	0.109677	0
IPO11	COND-	-0.000364334	5.1369	0.322051	0.0266667	0.0235897
MCFD2	COND-	-0.00431967	4.50576	0.315068	0	0.150685
MCM4	COND-	-0.00362688	6.2821	0.341831	0.0544612	0.150637
MAP4K4	COND-	-0.00746662	7.09393	0.351897	0.248588	0.354318
NUDT10	COND-	-0.00654606	5.51801	0.335366	0.152439	0
NCLN	COND-	-0.000336649	6.39538	0.293073	0.0550622	0
NEDD8	COND-	-0.00466299	7.98713	0.296296	0.345679	0
JUND	COND-	-0.00194465	6.85964	0.409222	0.383285	0.414986
RAB34	COND-	-0.00535562	12	0.429293	0.318182	0.722222
NUDT16	COND-	-0.000644006	6.38316	0.287179	0.287179	0
NUTF2	COND-	-0.00176125	5.09592	0.370079	0	0
IFT27	COND-	-0.000571283	5.27809	0.306452	0	0
ITGA6	COND-	-0.00361284	6.21349	0.365487	0.0451327	0.020354
LARP4	COND-	-0.00671009	6.19871	0.435083	0.0483425	0.551105
IGF2R	COND-	-0.00336077	5.63851	0.415496	0.0305098	0.0529908
MAP2K4	COND-	-0.00340279	8.28143	0.373434	0.0676692	0.213033
NECAP1	COND-	-0.00427413	6.32916	0.429091	0.174545	0.389091
NOL11	COND-	-0.000963973	5.73866	0.346314	0.0347705	0
ELOF1	COND-	-0.0061405	8.24056	0.409639	0.156627	0
GFPT1	COND-	-0.00246683	6.65826	0.311874	0.0171674	0
GTSE1	COND-	-0.00527113	9.45089	0.431944	0.0902778	0.701389
NUP35	COND-	-0.00250479	9.14621	0.47546	0	0.386503
NUP205	COND-	-0.000804672	5.80942	0.322565	0.0198807	0
PPP1R10	COND-	-0.00815594	9.21822	0.471277	0.441489	0.691489
LTA4H	COND-	-0.00225592	5.79754	0.340426	0.0196399	0
LNPK	COND-	-0.00469634	5.06779	0.385514	0.156542	0.490654
LMNB2	COND-	-0.00726258	5.49863	0.293548	0.193548	0.240323
NEU1	COND-	-0.00150439	5.58553	0.395181	0.0506024	0
NES	COND-	-0.00826435	4.34809	0.38248	0.15731	0.770512
NUBP2	COND-	0.00124892	5.5495	0.357934	0	0
NUP42	COND-	-0.00415413	9.24826	0.498818	0.293144	0.0827423
SERPINE1	COND-	-0.000525972	6.67588	0.338308	0.0721393	0
HDAC2	COND-	-0.00632726	5.59389	0.32377	0.129098	0.231557
HSPB11	COND-	-0.00161992	4.93058	0.340278	0	0
INTS14	COND-	-0.00152079	4.99253	0.361004	0	0.046332
MZT1	COND-	0.00234707	4.76177	0.317073	0.182927	0
NECAP2	COND-	-0.00477796	8.48683	0.441065	0.125475	0.387833
NEDD4L	COND-	-0.00626639	5.56297	0.368205	0.0697436	0.392821
NOL7	COND-	-0.00945081	9.68336	0.291829	0.389105	0.533074
NOL9	COND-	-0.00264114	9.2979	0.371795	0.152422	0.0498576
PSMC1	COND-	-0.00485321	5.86672	0.304545	0.0795455	0.177273
GINS2	COND-	-0.00351884	5.28906	0.297297	0	0
ATIC	COND-	-0.000992028	6.26709	0.315878	0	0
LAGE3	COND-	-0.0022427	8.88299	0.363636	0.34965	0.398601
C19orf53	COND-	-0.00747887	11.5511	0.313131	0.484848	0.858586
MYL9	COND-	-0.00691482	4.80491	0.284884	0.0930233	0
PRPH	COND-	-0.00681451	5.37313	0.302128	0.204255	0.0957447
NDRG3	COND-	-0.00242705	5.11951	0.402667	0.096	0.128
NUDCD2	COND-	-0.00493334	4.98907	0.382166	0	0
PHLDA3	COND-	-0.00175654	9.71811	0.370079	0	0
PDXP	COND-	-0.000545779	6.11641	0.307432	0.138514	0
PLS3	COND-	-0.00292331	5.40888	0.309524	0.0190476	0
TP53RK	COND-	-0.00264559	9.56184	0.288538	0.0632411	0.0909091
PRDX4	COND-	-0.0019352	5.86285	0.317343	0.0885609	0
MAP2K3	COND-	-0.00304187	7.04851	0.322767	0.0634006	0.14121
NACC1	COND-	-0.00417761	5.5175	0.40797	0.0967742	0.373814
PDXDC1	COND-	-0.00252693	5.25217	0.352792	0.0152284	0.177665
CTSA	COND-	-0.00213897	6.16063	0.377083	0.0291667	0
LAMC2	COND-	-0.00528728	5.82738	0.419111	0.022632	0.0385583
MLEC	COND-	-0.00141158	5.26962	0.311644	0.150685	0.157534
MRC2	COND-	-0.00483883	5.54438	0.427316	0.0527383	0.0162272
NACA	COND-	-0.00602558	4.51804	0.367442	0.167442	0.511628
NCBP2	COND-	-0.00787183	8.33771	0.326923	0.0897436	0
NNMT	COND-	-0.00159601	5.56081	0.337121	0	0
NOP16	COND-	-0.00951005	9.93762	0.230337	0.0898876	0.191011
PM20D2	COND-	-0.00219987	5.55927	0.321101	0.0711009	0
PDCD2L	COND-	-0.00201439	4.70959	0.385475	0	0
PPIE	COND-	-0.00469333	5.40496	0.342193	0.0332226	0.106312
PLEK2	COND-	-0.00385286	9.44863	0.334278	0	0
CKB	COND-	-0.00376139	5.34351	0.328084	0.0419948	0.0734908
MGAT2	COND-	-0.00276045	8.99381	0.326622	0.0469799	0
NANP	COND-	-0.00155684	6.00518	0.330645	0	0
NUP37	COND-	-0.00179529	5.54671	0.349693	0	0
P4HA2	COND-	-0.00383244	5.48851	0.293458	0	0
PCYT2	COND-	-0.00463785	6.44022	0.329049	0.0796915	0
LAS1L	COND-	-0.00527305	4.64309	0.348774	0.0980926	0.211172
LNPEP	COND-	-0.00169155	5.50181	0.32878	0.0526829	0
MAGOHB	COND-	-0.00327051	5.95539	0.243243	0	0
METTL5	COND-	-0.00172012	6.22617	0.277512	0	0
NAA15	COND-	-0.00526013	7.22528	0.264434	0.0450346	0.0785219
NAB2	COND-	-0.00491576	6.50104	0.4	0.158095	0.460952
POU2F1	COND-	-0.00156138	6.34189	0.528937	0.433378	0.30148
LGALSL	COND-	-0.000231756	5.11872	0.337209	0	0
MPI	COND-	-0.000400811	5.62327	0.364066	0	0
PCLAF	COND-	-0.00897687	9.84724	0.423423	0.117117	0.963964
PDZD11	COND-	-0.00514535	6.64814	0.314286	0	0
PAXX	COND-	-0.00352137	5.3933	0.406863	0.284314	0.308824
PEX14	COND-	-0.00675621	4.8859	0.411141	0.265252	0.549072
TRAPPC5	COND-	-0.00025983	9.688	0.255319	0.0797872	0
TLN2	COND-	-0.00204411	5.40251	0.345004	0.101101	0.0538946
TRIM22	COND-	-0.00321002	7.96844	0.359438	0.0281125	0
SKIC3	COND-	-0.00242985	7.47145	0.30243	0.0140665	0
TWF1	COND-	-0.00492029	6.47785	0.305714	0	0
TXNRD1	COND-	-0.00202242	7.15605	0.348228	0.0385208	0.05547
UGDH	COND-	-0.0020155	6.73061	0.327935	0	0
TBC1D5	COND-	-0.00433579	6.09578	0.4	0.0918239	0.350943
TPST2	COND-	-0.00084464	9.22344	0.318302	0.0583554	0
TRAPPC2L	COND-	-0.00146171	6.27505	0.307143	0	0
SNCB	COND-	-0.0050323	4.41493	0.30597	0.283582	0.380597
USP47	COND-	-0.00546184	4.97321	0.332364	0.0712727	0.125091
ATP6V1D	COND-	-0.00387793	9.35986	0.226721	0.0809717	0
[truncated: 1,116 more rows]

## Sheet: fig3a
Gene	RNA_binding	category	Predicted homotypic phase separation propensity
OGA	0	COND-	non-LLPS+
OSBPL11	0	COND-	non-LLPS+
PIGS	0	COND-	non-LLPS+
PSMC3	0	COND-	non-LLPS+
PPT2	0	COND-	non-LLPS+
PTMS	0	COND-	non-LLPS+
PSMF1	0	COND-	non-LLPS+
RCL1	0	COND-	non-LLPS+
RAB14	0	COND-	non-LLPS+
RPL14	1	COND+	non-LLPS+
RPL36AL	0	COND-	non-LLPS+
PAPSS2	0	COND-	non-LLPS+
PDIA4	1	COND-	non-LLPS+
PDIA6	0	COND-	non-LLPS+
PPP4R3B	0	COND-	non-LLPS+
RABL2A	0	COND-	non-LLPS+
RALY	1	COND-	non-LLPS+
RANGAP1	1	COND-	non-LLPS+
RAB5B	0	COND+	non-LLPS+
RPA2	0	COND-	non-LLPS+
RPL30	1	COND+	non-LLPS+
ROCK1	0	COND-	non-LLPS+
POLR1H	0	COND-	non-LLPS+
RPP30	1	COND-	non-LLPS+
LCLAT1	0	COND-	non-LLPS+
RNGTT	0	COND+	non-LLPS+
MARCKSL1	0	COND+	non-LLPS+
MOCS2	0	COND-	non-LLPS+
OSBPL9	0	COND-	LLPS+
PSMG1	0	COND-	non-LLPS+
RPL36	1	COND+	non-LLPS+
PDXK	0	COND-	non-LLPS+
RAB22A	0	COND-	non-LLPS+
RAB12	0	COND-	non-LLPS+
RAB2A	0	COND-	non-LLPS+
RAB8A	0	COND+	non-LLPS+
ARHGAP17	0	COND-	LLPS+
RFC2	0	COND+	non-LLPS+
RNF114	0	COND-	non-LLPS+
RPL4	1	COND+	non-LLPS+
SNRPB	1	COND+	non-LLPS+
RPS7	1	COND+	non-LLPS+
NXT1	0	COND-	non-LLPS+
PARP4	0	COND-	non-LLPS+
LCP1	0	COND-	non-LLPS+
PSMA7	0	COND-	non-LLPS+
RBBP5	0	COND-	non-LLPS+
IK	0	COND+	non-LLPS+
RACGAP1	0	COND+	non-LLPS+
RPL17	1	COND+	non-LLPS+
POLR2D	0	COND-	non-LLPS+
PITPNB	0	COND-	non-LLPS+
POMP	0	COND-	non-LLPS+
PSMB6	0	COND-	non-LLPS+
GINS3	0	COND-	non-LLPS+
RABEPK	0	COND-	non-LLPS+
RAB5A	0	COND-	non-LLPS+
RSF1	0	COND-	LLPS+
PICALM	0	COND+	non-LLPS+
PIMREG	0	COND-	non-LLPS+
PEBP1	1	COND-	non-LLPS+
PLXNB2	0	COND-	non-LLPS+
PQBP1	0	COND-	non-LLPS+
PAICS	0	COND-	non-LLPS+
PSME1	0	COND-	non-LLPS+
RNASEH2A	1	COND-	non-LLPS+
FAM114A1	0	COND-	non-LLPS+
PSMB1	0	COND+	non-LLPS+
RCC1	0	COND+	non-LLPS+
RCN1	0	COND-	non-LLPS+
RHEB	0	COND-	non-LLPS+
RAB7A	0	COND-	non-LLPS+
RPL13	1	COND+	non-LLPS+
RPL27	1	COND+	non-LLPS+
PURB	1	COND+	non-LLPS+
PFAS	0	COND-	non-LLPS+
PTGR1	0	COND-	non-LLPS+
RANBP3	0	COND-	LLPS+
RHOA	0	COND-	non-LLPS+
RPL26	1	COND+	non-LLPS+
PPP5C	1	COND-	non-LLPS+
POP7	1	COND-	non-LLPS+
PLRG1	0	COND+	non-LLPS+
PPP1R7	0	COND-	non-LLPS+
PSMB7	0	COND-	non-LLPS+
RBM22	1	COND-	non-LLPS+
AAMDC	0	COND-	non-LLPS+
SLC1A5	0	COND-	non-LLPS+
ARF6	0	COND-	non-LLPS+
BLOC1S5	0	COND-	non-LLPS+
BRCC3	0	COND-	non-LLPS+
BAZ1B	0	COND+	non-LLPS+
CAVIN2	0	COND-	non-LLPS+
CAP2	0	COND-	non-LLPS+
C1orf52	1	COND-	non-LLPS+
CALB2	0	COND-	non-LLPS+
CSK	0	COND-	non-LLPS+
POLA2	0	COND-	non-LLPS+
EIF1B	1	COND-	non-LLPS+
FADD	0	COND-	non-LLPS+
FIP1L1	1	COND-	LLPS+
GPC1	0	COND-	non-LLPS+
IAH1	0	COND-	non-LLPS+
HYOU1	0	COND-	non-LLPS+
GPATCH4	1	COND+	non-LLPS+
IST1	0	COND+	non-LLPS+
GPKOW	1	COND+	non-LLPS+
PPP4R2	0	COND-	non-LLPS+
PSMB5	0	COND-	non-LLPS+
PRDX2	0	COND-	non-LLPS+
PTBP3	1	COND-	non-LLPS+
PSMD5	0	COND-	non-LLPS+
PSMD2	0	COND-	non-LLPS+
ADSL	0	COND-	non-LLPS+
CAD	0	COND-	non-LLPS+
RPS11	1	COND+	non-LLPS+
SEPHS1	0	COND-	non-LLPS+
SNX17	0	COND-	non-LLPS+
SSU72	0	COND-	non-LLPS+
PNN	1	COND-	LLPS+
PRIM1	0	COND+	non-LLPS+
PSMB4	0	COND-	non-LLPS+
POLR1B	0	COND+	non-LLPS+
RRAGA	0	COND-	non-LLPS+
RPS29	0	COND-	non-LLPS+
SMAD4	0	COND-	non-LLPS+
STK39	0	COND-	non-LLPS+
GTF2F1	1	COND+	LLPS+
TERF2IP	0	COND+	non-LLPS+
TRAPPC1	0	COND-	non-LLPS+
RAE1	1	COND-	non-LLPS+
RBM4B	1	COND+	non-LLPS+
RPF2	1	COND-	non-LLPS+
SAP30BP	0	COND-	non-LLPS+
RYBP	0	COND-	non-LLPS+
SEC24C	0	COND+	LLPS+
PSAT1	0	COND-	non-LLPS+
SAMD4B	1	COND-	LLPS+
SRP9	1	COND+	non-LLPS+
TCP1	1	COND-	non-LLPS+
PDS5A	0	COND+	non-LLPS+
PDCL3	0	COND-	non-LLPS+
RBM4	1	COND-	non-LLPS+
RAB11A	0	COND-	non-LLPS+
RAP1A	0	COND-	non-LLPS+
RAD21	0	COND+	non-LLPS+
S100A10	0	COND-	non-LLPS+
SLC12A2	0	COND-	non-LLPS+
SNRPF	1	COND-	non-LLPS+
SEC61B	1	COND-	non-LLPS+
SCAMP1	0	COND-	non-LLPS+
SEPTIN11	0	COND+	non-LLPS+
SNRNP27	0	COND+	non-LLPS+
SMU1	0	COND+	non-LLPS+
SLAIN2	0	COND+	LLPS+
SUN2	0	COND-	LLPS+
SWAP70	0	COND-	non-LLPS+
INTS4	0	COND-	non-LLPS+
NRAS	0	COND-	non-LLPS+
RB1	0	COND+	non-LLPS+
RPL23	1	COND+	non-LLPS+
RPS20	1	COND+	non-LLPS+
SRSF4	1	COND+	non-LLPS+
TBCE	0	COND-	non-LLPS+
PHACTR4	0	COND-	LLPS+
PARP2	0	COND+	non-LLPS+
MOB4	0	COND-	non-LLPS+
PFKL	0	COND-	non-LLPS+
PPM1F	0	COND-	non-LLPS+
PIR	0	COND-	non-LLPS+
PTRH1	1	COND-	non-LLPS+
QRICH1	0	COND-	LLPS+
RDH11	0	COND-	non-LLPS+
LARS1	0	COND-	non-LLPS+
RSU1	0	COND-	non-LLPS+
NAPA	0	COND-	non-LLPS+
SKA3	0	COND-	non-LLPS+
SPCS3	0	COND-	non-LLPS+
GTF3C3	0	COND-	non-LLPS+
TGIF2LX	0	COND-	non-LLPS+
RPL19	1	COND+	non-LLPS+
RPRD1B	0	COND-	non-LLPS+
RPS13	1	COND+	non-LLPS+
PSAP	0	COND-	non-LLPS+
SET	0	COND-	non-LLPS+
SEC63	1	COND-	LLPS+
BCAS2	0	COND+	non-LLPS+
SPCS1	0	COND-	non-LLPS+
SYAP1	0	COND-	non-LLPS+
SRRT	1	COND-	LLPS+
KLC1	0	COND-	non-LLPS+
PPFIBP1	0	COND-	LLPS+
NUF2	0	COND+	non-LLPS+
PIGT	0	COND-	non-LLPS+
PEPD	0	COND-	non-LLPS+
SUMF2	0	COND-	non-LLPS+
TAGLN	0	COND-	non-LLPS+
TFCP2	0	COND-	non-LLPS+
TLN1	0	COND-	LLPS+
TRIM33	0	COND-	LLPS+
TRMT1L	1	COND-	non-LLPS+
NSUN5	1	COND+	non-LLPS+
NUP88	0	COND-	non-LLPS+
NUP188	0	COND-	non-LLPS+
DDOST	0	COND+	non-LLPS+
RPL18	1	COND+	non-LLPS+
RPS17	1	COND+	non-LLPS+
SEC23IP	1	COND-	LLPS+
RTCA	1	COND-	non-LLPS+
UTP3	1	COND+	non-LLPS+
RPSA	1	COND-	non-LLPS+
SAR1B	0	COND-	non-LLPS+
SNAPIN	0	COND-	non-LLPS+
KNSTRN	0	COND-	non-LLPS+
SNX5	0	COND-	non-LLPS+
SMS	0	COND-	non-LLPS+
SRFBP1	1	COND-	non-LLPS+
STX8	0	COND-	non-LLPS+
XAB2	0	COND-	non-LLPS+
TBCD	0	COND-	non-LLPS+
PAFAH1B2	0	COND-	non-LLPS+
PEA15	0	COND-	non-LLPS+
PRPF40A	1	COND+	LLPS+
PRPF38A	1	COND-	non-LLPS+
PPT1	0	COND-	non-LLPS+
RNF2	0	COND-	non-LLPS+
RPL10A	1	COND+	non-LLPS+
POLR2E	0	COND+	non-LLPS+
RNF181	0	COND-	non-LLPS+
PDCD11	1	COND+	non-LLPS+
FAU	1	COND-	non-LLPS+
S100A6	0	COND-	non-LLPS+
RBM8A	1	COND-	non-LLPS+
RAD23A	0	COND-	non-LLPS+
RAB1A	0	COND+	non-LLPS+
RPL34	1	COND+	non-LLPS+
RPL7A	1	COND+	non-LLPS+
SCFD1	0	COND+	non-LLPS+
SNAP29	0	COND-	non-LLPS+
SUPT5H	1	COND-	LLPS+
STK10	0	COND-	LLPS+
TMA7	0	COND-	non-LLPS+
TRABD	0	COND-	non-LLPS+
TMSB10	0	COND-	non-LLPS+
UBE2N	1	COND-	non-LLPS+
UBA6	0	COND-	non-LLPS+
RBFOX2	1	COND-	non-LLPS+
RIOX1	0	COND-	non-LLPS+
RPN1	1	COND-	non-LLPS+
SCARB2	0	COND-	non-LLPS+
SMAP2	0	COND-	non-LLPS+
SMG8	0	COND+	LLPS+
SNX1	0	COND-	LLPS+
SNF8	0	COND-	non-LLPS+
SMARCD2	0	COND-	LLPS+
RBM17	1	COND-	non-LLPS+
STK3	0	COND-	non-LLPS+
TOR1A	0	COND-	non-LLPS+
TTC4	0	COND-	non-LLPS+
UBE2R2	0	COND-	non-LLPS+
PATL1	1	COND-	LLPS+
PGAM1	0	COND+	non-LLPS+
PPIL2	0	COND+	non-LLPS+
PLIN2	0	COND-	non-LLPS+
PSMB8	0	COND-	non-LLPS+
PRAF2	0	COND-	non-LLPS+
PFN1	1	COND-	non-LLPS+
PSMD4	1	COND-	non-LLPS+
PUM3	1	COND-	non-LLPS+
RPS25	1	COND-	non-LLPS+
SNW1	1	COND+	non-LLPS+
SOX9	0	COND-	LLPS+
STK4	0	COND-	non-LLPS+
SVBP	0	COND-	non-LLPS+
EPRS1	0	COND-	LLPS+
TBL2	1	COND+	non-LLPS+
TMOD3	0	COND-	non-LLPS+
NUP155	0	COND-	non-LLPS+
RPS4X	1	COND+	non-LLPS+
S100A2	0	COND-	non-LLPS+
RTCB	1	COND+	non-LLPS+
SDAD1	0	COND+	non-LLPS+
SDC4	0	COND-	non-LLPS+
PHGDH	0	COND-	non-LLPS+
SENP3	0	COND-	LLPS+
TAF6	0	COND-	LLPS+
GTF3C1	0	COND-	LLPS+
TMEM214	0	COND+	non-LLPS+
TRIM26	0	COND+	non-LLPS+
PNP	0	COND-	non-LLPS+
PLEKHG3	0	COND-	LLPS+
GM2A	0	COND-	non-LLPS+
SEC23A	0	COND-	non-LLPS+
SNX24	0	COND-	non-LLPS+
STAG2	0	COND-	non-LLPS+
STAG1	0	COND+	LLPS+
CCT6A	1	COND-	non-LLPS+
OSBPL10	0	COND+	LLPS+
PSMC6	0	COND-	non-LLPS+
PRPF3	1	COND+	non-LLPS+
RAB2B	0	COND-	non-LLPS+
RBM12	1	COND-	LLPS+
NANS	0	COND-	non-LLPS+
SNTB2	1	COND-	non-LLPS+
STIP1	1	COND-	non-LLPS+
SRSF10	1	COND+	non-LLPS+
TCOF1	1	COND+	LLPS+
TMED9	0	COND-	non-LLPS+
TOP2A	1	COND+	non-LLPS+
RRAGC	0	COND-	non-LLPS+
SNRPC	1	COND-	non-LLPS+
SCAF8	1	COND-	LLPS+
SPATS2L	1	COND+	non-LLPS+
SNX6	0	COND-	non-LLPS+
SKIC2	1	COND-	non-LLPS+
SPIN1	0	COND-	non-LLPS+
STAM2	0	COND-	non-LLPS+
STAU2	1	COND+	LLPS+
SRPRB	0	COND+	non-LLPS+
SRSF6	1	COND+	non-LLPS+
MARS1	0	COND-	non-LLPS+
TGFB1I1	0	COND-	non-LLPS+
TPRKB	0	COND-	non-LLPS+
TXNL4B	0	COND-	non-LLPS+
RPS5	1	COND+	non-LLPS+
SACM1L	0	COND-	non-LLPS+
S100A16	1	COND-	non-LLPS+
TBL3	1	COND+	non-LLPS+
SNRPB2	0	COND+	non-LLPS+
SAP18	1	COND-	non-LLPS+
GTF2B	0	COND-	non-LLPS+
SEC31A	0	COND-	LLPS+
SKA1	0	COND-	non-LLPS+
SPTAN1	0	COND+	non-LLPS+
CARS1	0	COND-	non-LLPS+
STAT1	0	COND-	non-LLPS+
SSRP1	1	COND+	LLPS+
SRRM1	1	COND+	LLPS+
SRSF5	1	COND+	non-LLPS+
CCT4	1	COND-	non-LLPS+
WRAP53	1	COND-	non-LLPS+
PTP4A2	0	COND-	non-LLPS+
TOR1AIP1	0	COND+	LLPS+
TSN	0	COND-	non-LLPS+
PRKDC	1	COND+	non-LLPS+
PSMA3	0	COND-	non-LLPS+
PRCC	0	COND-	LLPS+
PRPF6	1	COND+	non-LLPS+
PSMB9	0	COND-	non-LLPS+
RPS12	1	COND-	non-LLPS+
RPS27L	1	COND-	non-LLPS+
SMAP	0	COND-	non-LLPS+
SNRNP40	1	COND-	non-LLPS+
SART1	1	COND+	non-LLPS+
SPAG5	0	COND-	LLPS+
SPATS2	1	COND+	LLPS+
SNX2	0	COND-	non-LLPS+
SIN3A	1	COND-	LLPS+
SLK	0	COND-	LLPS+
RBBP9	0	COND-	non-LLPS+
RBM10	1	COND+	LLPS+
SNX15	0	COND-	non-LLPS+
SNX9	0	COND-	non-LLPS+
SMARCC2	0	COND+	LLPS+
FTSJ3	1	COND+	non-LLPS+
SMC4	0	COND+	non-LLPS+
STEAP3	0	COND-	non-LLPS+
SRP72	1	COND+	non-LLPS+
STX6	0	COND-	non-LLPS+
TTC38	0	COND-	non-LLPS+
UTP6	0	COND-	non-LLPS+
PSMC2	0	COND-	non-LLPS+
PPP1R11	0	COND-	non-LLPS+
PSMD14	0	COND-	non-LLPS+
CRABP2	0	COND-	non-LLPS+
RAB21	0	COND-	non-LLPS+
RBM27	1	COND+	LLPS+
RBM28	1	COND+	non-LLPS+
RIN1	0	COND-	LLPS+
RPL22	1	COND+	non-LLPS+
RPL3	1	COND+	non-LLPS+
SRSF3	1	COND+	non-LLPS+
TMED1	0	COND-	non-LLPS+
TMCO1	0	COND-	non-LLPS+
SNRNP200	1	COND+	non-LLPS+
ORC5	0	COND+	non-LLPS+
PFDN1	0	COND-	non-LLPS+
PSMD7	0	COND-	non-LLPS+
RAB18	0	COND-	non-LLPS+
RAB4B	0	COND-	non-LLPS+
RPL6	1	COND+	non-LLPS+
RND3	0	COND-	non-LLPS+
RRP1B	1	COND+	LLPS+
RPS14	1	COND+	non-LLPS+
TAB2	0	COND-	LLPS+
TCEA1	0	COND-	non-LLPS+
TSG101	0	COND-	non-LLPS+
ATP6V1A	0	COND-	non-LLPS+
ATP6V1E1	0	COND-	non-LLPS+
NUP54	0	COND-	non-LLPS+
PA2G4	1	COND+	non-LLPS+
PHAX	1	COND-	non-LLPS+
PDRG1	0	COND-	non-LLPS+
PPP1R8	1	COND-	non-LLPS+
PLEKHF1	0	COND-	non-LLPS+
UGP2	0	COND-	non-LLPS+
TMED10	0	COND+	non-LLPS+
TRAF1	0	COND-	non-LLPS+
TXNL1	0	COND-	non-LLPS+
UBE2O	1	COND-	LLPS+
VCPIP1	0	COND-	LLPS+
XPO7	0	COND-	non-LLPS+
XPO5	1	COND-	non-LLPS+
PIK3C2A	0	COND-	non-LLPS+
P4HB	1	COND-	non-LLPS+
PGK1	0	COND-	non-LLPS+
PGK2	0	COND-	non-LLPS+
PLPBP	0	COND-	non-LLPS+
PPIH	0	COND-	non-LLPS+
PPM1G	0	COND-	non-LLPS+
CTPS1	0	COND-	non-LLPS+
RPS28	1	COND-	non-LLPS+
USP39	0	COND+	non-LLPS+
SERPINB6	0	COND-	non-LLPS+
SUB1	1	COND+	non-LLPS+
TRRAP	0	COND+	non-LLPS+
UBA5	0	COND-	non-LLPS+
RAB11B	0	COND-	non-LLPS+
RBM34	1	COND+	non-LLPS+
RPL21	1	COND+	non-LLPS+
CRCP	0	COND-	non-LLPS+
POLR3C	0	COND-	non-LLPS+
STK25	0	COND-	non-LLPS+
STRN3	0	COND-	LLPS+
TRMT1	1	COND-	non-LLPS+
TXNDC5	0	COND-	non-LLPS+
XPO1	1	COND-	non-LLPS+
WDR43	1	COND-	non-LLPS+
LYPLA1	0	COND-	non-LLPS+
LYPLA2	0	COND-	non-LLPS+
MAK16	1	COND-	non-LLPS+
CRYZ	0	COND-	non-LLPS+
SRP14	1	COND+	non-LLPS+
TRIO	0	COND+	LLPS+
TXNDC9	0	COND-	non-LLPS+
TTPAL	0	COND-	non-LLPS+
PREPL	0	COND-	non-LLPS+
PPP1R14B	0	COND-	non-LLPS+
RRP1	1	COND+	non-LLPS+
RRAS2	0	COND-	non-LLPS+
RPP21	0	COND-	non-LLPS+
SUPT4H1	0	COND-	non-LLPS+
SPCS2	0	COND-	non-LLPS+
TRIM32	1	COND+	non-LLPS+
TOLLIP	0	COND-	non-LLPS+
TPD52L2	1	COND-	non-LLPS+
TSR1	1	COND+	non-LLPS+
UNC13D	0	COND-	non-LLPS+
UTP15	1	COND-	non-LLPS+
OTUB1	0	COND-	non-LLPS+
RNASEH2C	0	COND-	non-LLPS+
RPS16	1	COND+	non-LLPS+
SRPRA	1	COND-	non-LLPS+
U2SURP	1	COND+	LLPS+
TSPYL5	0	COND+	LLPS+
UBE3A	0	COND-	non-LLPS+
UBA3	0	COND-	non-LLPS+
UBE2E3	0	COND+	non-LLPS+
PWP2	1	COND+	non-LLPS+
HRAS	0	COND-	non-LLPS+
RBM42	1	COND-	non-LLPS+
POP4	0	COND+	non-LLPS+
RPP14	0	COND-	non-LLPS+
NAPB	0	COND-	non-LLPS+
SMC2	0	COND+	non-LLPS+
SMARCA4	1	COND-	LLPS+
SPR	0	COND-	non-LLPS+
STX18	0	COND-	non-LLPS+
GTF3C5	0	COND-	non-LLPS+
TIPRL	0	COND-	non-LLPS+
ZFP36L1	1	COND-	non-LLPS+
TMEM263	0	COND-	non-LLPS+
TOE1	1	COND-	non-LLPS+
LLPH	1	COND+	non-LLPS+
PAFAH1B1	0	COND-	non-LLPS+
MANF	1	COND+	non-LLPS+
MAGT1	0	COND+	non-LLPS+
MMS19	0	COND-	non-LLPS+
OSBP	0	COND-	LLPS+
PSME3IP1	0	COND-	non-LLPS+
RAB3GAP1	0	COND-	non-LLPS+
RFK	0	COND-	non-LLPS+
RPL11	1	COND+	non-LLPS+
PDCD10	0	COND-	non-LLPS+
PSMA4	0	COND-	non-LLPS+
PSMD8	0	COND-	non-LLPS+
RAB31	0	COND-	non-LLPS+
RAB34	0	COND-	non-LLPS+
ARHGAP1	0	COND-	non-LLPS+
RPA1	0	COND+	non-LLPS+
RFC5	0	COND-	non-LLPS+
RRP12	1	COND+	non-LLPS+
RPS10	1	COND+	non-LLPS+
RPS18	1	COND+	non-LLPS+
RPS15A	1	COND+	non-LLPS+
RPS9	1	COND+	non-LLPS+
INPPL1	0	COND-	LLPS+
SMG9	0	COND+	LLPS+
SMN1; SMN2	1	COND-	non-LLPS+
SNRPD3	1	COND-	non-LLPS+
STRBP	1	COND-	non-LLPS+
SRP19	1	COND-	non-LLPS+
SRSF9	1	COND+	non-LLPS+
TAF6L	0	COND+	non-LLPS+
CCT8	0	COND-	non-LLPS+
TNKS1BP1	0	COND-	LLPS+
RPS6	1	COND+	non-LLPS+
RTF2	0	COND-	non-LLPS+
SNRPE	1	COND-	non-LLPS+
RUVBL1	0	COND+	non-LLPS+
SF3B5	1	COND-	non-LLPS+
SH3GL1	0	COND-	non-LLPS+
SH3BP4	0	COND-	non-LLPS+
SHCBP1	0	COND-	non-LLPS+
SCYL1	0	COND-	LLPS+
SNRPD1	1	COND-	non-LLPS+
SRM	0	COND-	non-LLPS+
SRPK2	1	COND+	LLPS+
SSR4	0	COND-	non-LLPS+
TBC1D23	0	COND-	non-LLPS+
TCEAL4	0	COND-	non-LLPS+
PKIG	0	COND-	non-LLPS+
INTS13	0	COND-	non-LLPS+
PCBD1	0	COND-	non-LLPS+
RPL31	1	COND+	non-LLPS+
TMEM97	0	COND-	non-LLPS+
SH3BGRL3	0	COND-	non-LLPS+
SERPINH1	1	COND+	non-LLPS+
SNX12	0	COND-	non-LLPS+
SPTLC1	0	COND-	non-LLPS+
SPTLC2	0	COND-	non-LLPS+
STT3A	0	COND+	non-LLPS+
STX12	0	COND-	non-LLPS+
SRP54	1	COND-	non-LLPS+
SRSF7	1	COND+	non-LLPS+
NARS1	0	COND-	non-LLPS+
MCAM	0	COND-	non-LLPS+
NUMA1	0	COND+	LLPS+
RPA3	0	COND-	non-LLPS+
POLR2G	0	COND-	non-LLPS+
RPIA	0	COND-	non-LLPS+
RANBP6	0	COND-	non-LLPS+
RRP7A	1	COND+	non-LLPS+
SUGT1	0	COND-	non-LLPS+
SF3B1	1	COND+	non-LLPS+
TSEN15	0	COND-	non-LLPS+
SCRIB	0	COND-	LLPS+
GINS4	0	COND-	non-LLPS+
STMN1	0	COND+	non-LLPS+
IARS1	0	COND-	non-LLPS+
PARVA	0	COND-	non-LLPS+
PYCR3	0	COND-	non-LLPS+
PSMA6	1	COND-	non-LLPS+
RPL28	1	COND+	non-LLPS+
RMDN1	0	COND-	non-LLPS+
RPP25L	1	COND-	non-LLPS+
SRP68	1	COND+	non-LLPS+
PURA	1	COND+	non-LLPS+
PTPN12	0	COND-	LLPS+
RPL27A	1	COND+	non-LLPS+
RPL9; RPL9P7; RPL9P8; RPL9P9	1	COND-	non-LLPS+
POLR1C	0	COND+	non-LLPS+
SCOC	0	COND-	non-LLPS+
SEC22B	0	COND+	non-LLPS+
SPC24	0	COND-	non-LLPS+
STRAP	1	COND-	non-LLPS+
STT3B	0	COND+	non-LLPS+
UBE2T	0	COND-	non-LLPS+
STX7	0	COND-	non-LLPS+
STXBP3	0	COND-	non-LLPS+
SRXN1	0	COND-	non-LLPS+
PLOD2	0	COND-	non-LLPS+
RING1	0	COND+	LLPS+
SAMHD1	1	COND+	non-LLPS+
SAR1A	0	COND-	non-LLPS+
SF3B3	0	COND+	non-LLPS+
SDF2	0	COND-	non-LLPS+
SNX4	0	COND-	non-LLPS+
SMNDC1	1	COND-	non-LLPS+
STX16	0	COND-	non-LLPS+
RABGGTA	0	COND-	non-LLPS+
RFC1	0	COND+	non-LLPS+
RPL29	1	COND+	non-LLPS+
POLR2B	1	COND-	non-LLPS+
RPS21	1	COND-	non-LLPS+
SART3	1	COND-	LLPS+
SLTM	1	COND+	LLPS+
KIAA1217	0	COND-	LLPS+
SPRYD7	0	COND-	non-LLPS+
SMARCA5	0	COND-	LLPS+
OCIAD1	0	COND-	non-LLPS+
PDLIM2	0	COND-	non-LLPS+
PMM2	0	COND-	non-LLPS+
PLOD3	0	COND-	non-LLPS+
PPP1R18	0	COND-	LLPS+
PLBD2	0	COND-	non-LLPS+
RTF1	1	COND-	non-LLPS+
SEPTIN7	0	COND+	non-LLPS+
PSPH	0	COND-	non-LLPS+
SMIM7	0	COND-	non-LLPS+
SIKE1	0	COND-	non-LLPS+
SMARCAD1	0	COND-	non-LLPS+
SVIL	0	COND-	LLPS+
OGFOD1	0	COND-	non-LLPS+
OGFR	0	COND-	LLPS+
PIP4K2C	0	COND-	non-LLPS+
PDLIM1	0	COND-	non-LLPS+
PKN2	1	COND-	LLPS+
PTK7	0	COND-	LLPS+
PTPN23	0	COND-	LLPS+
RPL37A	1	COND-	non-LLPS+
SNRPGP15	1	COND-	non-LLPS+
SAFB2	1	COND-	non-LLPS+
SS18L2	0	COND-	non-LLPS+
RUVBL2	0	COND+	non-LLPS+
RUFY1	0	COND-	non-LLPS+
NRBF2	0	COND-	non-LLPS+
PELP1	1	COND-	LLPS+
PNPO	0	COND-	non-LLPS+
PRPF31	1	COND+	non-LLPS+
PSIP1	1	COND+	non-LLPS+
POLR1E	0	COND+	non-LLPS+
SSR1	0	COND-	non-LLPS+
STX5	0	COND+	non-LLPS+
SRRM2	1	COND-	LLPS+
SRSF8	1	COND-	non-LLPS+
VPS33B	0	COND-	non-LLPS+
ZNF326	1	COND-	LLPS+
ZNF593	0	COND-	non-LLPS+
PELO	0	COND+	non-LLPS+
PRR11	0	COND-	non-LLPS+
PPWD1	0	COND-	non-LLPS+
TALDO1	0	COND-	non-LLPS+
THOC5	0	COND-	non-LLPS+
TLE3	0	COND-	LLPS+
TECR	0	COND+	non-LLPS+
TMA16	0	COND-	non-LLPS+
TM9SF4	0	COND-	non-LLPS+
TRIM25	1	COND+	non-LLPS+
TRMT61A	0	COND-	non-LLPS+
TPR	1	COND-	LLPS+
TXNDC12	0	COND-	non-LLPS+
UBE2H	0	COND-	non-LLPS+
USP10	1	COND-	LLPS+
UBR7	0	COND-	non-LLPS+
UTP4	1	COND-	non-LLPS+
USP46	0	COND-	non-LLPS+
WDR3	1	COND+	non-LLPS+
RPS24	1	COND+	non-LLPS+
RPS27	1	COND+	non-LLPS+
RTRAF	1	COND-	non-LLPS+
SCFD2	0	COND-	non-LLPS+
SNRPA	1	COND+	non-LLPS+
SNX3	0	COND-	non-LLPS+
SPAG7	0	COND-	non-LLPS+
SPC25	0	COND-	non-LLPS+
STAM	0	COND-	LLPS+
CCT5	0	COND-	non-LLPS+
SARS1	1	COND-	non-LLPS+
TACC1	0	COND-	LLPS+
ALYREF	1	COND+	non-LLPS+
TPM1	0	COND-	non-LLPS+
SKIC8	0	COND-	non-LLPS+
POGLUT3	0	COND-	non-LLPS+
RPL15	1	COND+	non-LLPS+
RIOK1	0	COND-	non-LLPS+
RPAP3	0	COND+	non-LLPS+
RPS26	1	COND+	non-LLPS+
TNPO2	0	COND-	non-LLPS+
RPL24	1	COND+	non-LLPS+
RPL22L1	1	COND+	non-LLPS+
TRIM21	1	COND-	non-LLPS+
DIS3	1	COND-	non-LLPS+
RRBP1	1	COND+	LLPS+
SURF4	0	COND-	non-LLPS+
SYF2	1	COND-	non-LLPS+
TCF25	0	COND+	non-LLPS+
TUBG1	0	COND-	non-LLPS+
TELO2	0	COND-	non-LLPS+
TMX3	0	COND-	non-LLPS+
VAPA	0	COND+	non-LLPS+
VTI1A	0	COND-	non-LLPS+
ZFPL1	0	COND-	non-LLPS+
ZWILCH	0	COND-	non-LLPS+
ZC3H11A	1	COND+	LLPS+
PLOD1	0	COND+	non-LLPS+
RPS23	1	COND+	non-LLPS+
STX3	0	COND-	non-LLPS+
SETD7	0	COND-	non-LLPS+
SMC1A	1	COND+	non-LLPS+
SNRPD2	1	COND-	non-LLPS+
SMARCA1	0	COND-	LLPS+
SPARC	0	COND-	non-LLPS+
SPANXB1	0	COND-	non-LLPS+
SPG21	0	COND-	non-LLPS+
SPTBN1	1	COND-	non-LLPS+
STK38	0	COND-	non-LLPS+
STRN4	0	COND-	LLPS+
TPX2	0	COND+	non-LLPS+
TXNL4A	0	COND-	non-LLPS+
TMEM43	0	COND-	non-LLPS+
XRCC1	0	COND+	LLPS+
UAP1	0	COND-	non-LLPS+
XPNPEP1	0	COND-	non-LLPS+
POLR2L	0	COND-	non-LLPS+
RNF14	0	COND-	non-LLPS+
SF3B4	1	COND-	LLPS+
SERF2	0	COND+	non-LLPS+
SEPTIN9	0	COND+	non-LLPS+
SCRN2	0	COND-	non-LLPS+
SCAMP3	0	COND-	non-LLPS+
STAMBP	0	COND-	non-LLPS+
UBXN7	0	COND-	non-LLPS+
UCHL3	0	COND-	non-LLPS+
TSNAX	1	COND-	non-LLPS+
UHRF1	0	COND-	non-LLPS+
PFKM	0	COND-	non-LLPS+
PITPNA	0	COND-	non-LLPS+
PFKP	0	COND+	non-LLPS+
VBP1	0	COND-	non-LLPS+
PPIL3	0	COND-	non-LLPS+
PSMA5	0	COND-	non-LLPS+
PSMD1	0	COND-	non-LLPS+
CCT3	1	COND-	non-LLPS+
TBCA	1	COND-	non-LLPS+
TRIP6	1	COND-	non-LLPS+
TSR2	0	COND-	non-LLPS+
VAT1L	0	COND-	non-LLPS+
WASL	0	COND+	LLPS+
WDR48	0	COND+	non-LLPS+
XAGE1A; XAGE1B	0	COND-	non-LLPS+
ZC3HAV1	1	COND+	non-LLPS+
ZRANB2	1	COND+	non-LLPS+
RPS15	1	COND+	non-LLPS+
SERPINB5	0	COND-	non-LLPS+
SUGP2	1	COND+	LLPS+
DARS1	1	COND-	non-LLPS+
TSTD1	0	COND-	non-LLPS+
UBAP2	1	COND-	LLPS+
UTP11	1	COND-	non-LLPS+
ZYX	1	COND-	LLPS+
ZFR	1	COND+	LLPS+
ZC3H7B	1	COND-	LLPS+
ODR4	0	COND-	non-LLPS+
RAP2B	0	COND-	non-LLPS+
UPF2	1	COND+	LLPS+
RPL10	1	COND+	non-LLPS+
RPL36A	1	COND+	non-LLPS+
PDCD6	0	COND-	non-LLPS+
PGM2	0	COND-	non-LLPS+
PRPS1	0	COND-	non-LLPS+
PTMA	0	COND+	non-LLPS+
SRSF11	1	COND+	LLPS+
UTP14A	1	COND-	non-LLPS+
SYMPK	0	COND-	non-LLPS+
CCT2	0	COND-	non-LLPS+
TFIP11	0	COND-	non-LLPS+
TKT	0	COND-	non-LLPS+
TBK1	0	COND-	non-LLPS+
USP16	0	COND-	non-LLPS+
UBE2G1	0	COND-	non-LLPS+
CDC34	0	COND-	non-LLPS+
RARS1	0	COND-	non-LLPS+
UBAP2L	1	COND+	LLPS+
UBE2V2	0	COND-	non-LLPS+
VAPB	0	COND+	non-LLPS+
WDR70	0	COND-	LLPS+
THUMPD1	1	COND-	non-LLPS+
TRIM3	0	COND-	non-LLPS+
TMED2	0	COND-	non-LLPS+
UBE2Q1	0	COND-	LLPS+
VAMP8	0	COND-	non-LLPS+
WDFY1	0	COND-	non-LLPS+
WDHD1	0	COND-	LLPS+
TATDN1	0	COND+	non-LLPS+
TMEM165	0	COND-	non-LLPS+
METTL1	0	COND-	non-LLPS+
TRAPPC3	0	COND-	non-LLPS+
TMED7	0	COND-	non-LLPS+
ZNF148	0	COND-	LLPS+
PBK	0	COND-	non-LLPS+
TPP2	0	COND-	non-LLPS+
TOP2B	0	COND+	LLPS+
UTRN	0	COND+	non-LLPS+
WDR1	0	COND-	non-LLPS+
WDR18	0	COND-	non-LLPS+
TFG	0	COND-	LLPS+
THY1	0	COND-	non-LLPS+
TXLNA	0	COND+	non-LLPS+
VPS26A	0	COND-	non-LLPS+
ATP6V1H	0	COND-	non-LLPS+
WDR55	0	COND+	non-LLPS+
YLPM1	1	COND-	LLPS+
ZC3HAV1L	0	COND-	non-LLPS+
SOWAHC	0	COND-	LLPS+
STRIP1	0	COND-	LLPS+
CCT7	0	COND-	non-LLPS+
TTC27	0	COND-	non-LLPS+
UBXN1	0	COND-	non-LLPS+
VAC14	0	COND-	non-LLPS+
VPS33A	0	COND-	non-LLPS+
ZC3H14	1	COND-	LLPS+
TOX4	0	COND-	LLPS+
TPM3	0	COND+	non-LLPS+
TOR1AIP2	0	COND-	LLPS+
USP11	0	COND-	LLPS+
VCL	0	COND-	non-LLPS+
ZNF598	1	COND+	LLPS+
PAK4	0	COND+	LLPS+
PTGR2	0	COND-	non-LLPS+
RCN3	0	COND-	non-LLPS+
RBM25	1	COND+	non-LLPS+
RPL23A	1	COND+	non-LLPS+
RPLP0	1	COND+	non-LLPS+
POLR2K	0	COND-	non-LLPS+
OSGEP	0	COND-	non-LLPS+
PIH1D1	0	COND-	non-LLPS+
RAB23	0	COND-	non-LLPS+
RBM19	1	COND-	LLPS+
RAB35	0	COND-	non-LLPS+
RHOB	0	COND-	non-LLPS+
RRS1	1	COND+	non-LLPS+
SH3KBP1	0	COND-	LLPS+
SF3B2	1	COND+	LLPS+
SGPL1	0	COND+	non-LLPS+
SEH1L	0	COND-	non-LLPS+
THUMPD3	1	COND-	non-LLPS+
SEC61G	0	COND-	non-LLPS+
SNX27	0	COND-	non-LLPS+
SMTN	0	COND+	LLPS+
NUP93	0	COND-	non-LLPS+
NXF1	1	COND+	LLPS+
PEF1	1	COND-	non-LLPS+
PSPHP1	0	COND-	non-LLPS+
RPL26L1	1	COND-	non-LLPS+
SDSL	0	COND-	non-LLPS+
SH3BGRL2	0	COND-	non-LLPS+
SMAP1	0	COND-	LLPS+
SMC3	0	COND+	non-LLPS+
SON	1	COND-	LLPS+
PGRMC2	0	COND+	non-LLPS+
PXDN	0	COND-	non-LLPS+
RBIS	0	COND-	non-LLPS+
RPL18A	1	COND+	non-LLPS+
RPL13A	1	COND+	non-LLPS+
RPL7	1	COND+	non-LLPS+
RPS3A	1	COND+	non-LLPS+
UBA2	0	COND-	non-LLPS+
SARNP	1	COND+	non-LLPS+
RTN4	1	COND-	LLPS+
SNRPA1	1	COND-	non-LLPS+
SH3GLB2	0	COND-	non-LLPS+
SEL1L	0	COND-	non-LLPS+
SCRN1	0	COND-	non-LLPS+
SMCHD1	0	COND+	non-LLPS+
SMARCC1	0	COND-	LLPS+
PDCL	0	COND-	non-LLPS+
PML	0	COND-	LLPS+
PYGO2	0	COND-	LLPS+
RPL32	1	COND+	non-LLPS+
RPRD1A	0	COND-	non-LLPS+
SF3A3	1	COND-	non-LLPS+
SEC62	0	COND+	non-LLPS+
SEPTIN2	0	COND+	non-LLPS+
SDCBP	0	COND-	non-LLPS+
TSEN34	0	COND-	non-LLPS+
SMYD5	0	COND-	non-LLPS+
PAPSS1	0	COND-	non-LLPS+
PCBP1	1	COND-	non-LLPS+
PABPN1	1	COND-	non-LLPS+
PAK2	0	COND-	non-LLPS+
P3H1	0	COND+	non-LLPS+
PCBD2	0	COND-	non-LLPS+
GATAD2B	0	COND-	LLPS+
PMF1	0	COND-	non-LLPS+
PFDN5	0	COND-	non-LLPS+
PPM1A	0	COND-	non-LLPS+
PSMA2	0	COND-	non-LLPS+
PTBP1	1	COND+	non-LLPS+
SAAL1	0	COND-	non-LLPS+
SAFB	1	COND-	LLPS+
SF3A2	1	COND-	LLPS+
SF3B6	1	COND-	non-LLPS+
SEC11A	0	COND-	non-LLPS+
RPL8	1	COND+	non-LLPS+
SF1	1	COND+	LLPS+
SF3A1	1	COND-	LLPS+
SEPTIN5	0	COND-	non-LLPS+
SEPTIN6	0	COND-	non-LLPS+
SEC23B	0	COND-	non-LLPS+
SEC24B	0	COND-	LLPS+
SMARCE1	1	COND-	LLPS+
SUPT16H	1	COND+	LLPS+
NSFL1C	0	COND-	non-LLPS+
PAPOLA	1	COND-	LLPS+
PAIP1	1	COND-	LLPS+
PYM1	1	COND-	non-LLPS+
RSL1D1	1	COND+	non-LLPS+
RPL5	1	COND+	non-LLPS+
RNPS1	1	COND-	non-LLPS+
RPS2	1	COND+	non-LLPS+
SGTA	0	COND-	non-LLPS+
SDF2L1	0	COND+	non-LLPS+
SH3BGRL	0	COND-	non-LLPS+
SELENOH	1	COND-	non-LLPS+
SEC13	0	COND-	non-LLPS+
SFPQ	1	COND+	LLPS+
FN3KRP	0	COND-	non-LLPS+
GNL2	1	COND-	non-LLPS+
EMG1	1	COND+	non-LLPS+
NT5DC1	0	COND-	non-LLPS+
PALLD	0	COND+	LLPS+
PCBP3	1	COND-	non-LLPS+
PHF23	0	COND-	LLPS+
PPIC	0	COND-	non-LLPS+
PLD3	0	COND-	non-LLPS+
PREP	0	COND-	non-LLPS+
GART	0	COND-	non-LLPS+
PSMG2	0	COND-	non-LLPS+
RAVER1	1	COND-	LLPS+
RBM7	1	COND-	non-LLPS+
RECQL	0	COND+	non-LLPS+
RAB1B	0	COND-	non-LLPS+
PLIN3	0	COND-	non-LLPS+
POLR1A	0	COND+	non-LLPS+
RNF214	0	COND-	LLPS+
AHCY	0	COND-	non-LLPS+
SEC61A1	0	COND+	non-LLPS+
PCNA	0	COND-	non-LLPS+
PCNP	0	COND+	non-LLPS+
REPS1	0	COND-	LLPS+
RPL12	1	COND+	non-LLPS+
ROCK2	1	COND-	non-LLPS+
RPN2	0	COND+	non-LLPS+
RRP8	1	COND+	non-LLPS+
RRAS	0	COND-	non-LLPS+
RPS8	1	COND+	non-LLPS+
RPUSD2	1	COND-	non-LLPS+
HPF1	0	COND-	non-LLPS+
ISY1	1	COND-	non-LLPS+
TMPO	0	COND-	LLPS+
LAMP1	0	COND-	non-LLPS+
LBH	0	COND-	non-LLPS+
MSI2	1	COND-	non-LLPS+
NIBAN2	0	COND-	LLPS+
NHP2	1	COND+	non-LLPS+
NUDT5	0	COND-	non-LLPS+
NTMT1	0	COND-	non-LLPS+
PRKAR2B	0	COND-	non-LLPS+
MSN	0	COND+	non-LLPS+
NASP	0	COND-	LLPS+
NOP14	1	COND+	non-LLPS+
NOP2	1	COND+	LLPS+
PALM2	0	COND-	non-LLPS+
IPO5	1	COND-	non-LLPS+
PCYOX1	0	COND-	non-LLPS+
NCOR2	0	COND-	LLPS+
NOL10	1	COND-	non-LLPS+
NUFIP2	1	COND+	LLPS+
NUP43	0	COND-	non-LLPS+
NUP133	0	COND-	non-LLPS+
PLS1	0	COND-	non-LLPS+
IQGAP1	0	COND+	non-LLPS+
KIF23	0	COND+	LLPS+
ADI1	0	COND-	non-LLPS+
LZIC	0	COND-	non-LLPS+
MOB1B	0	COND-	non-LLPS+
SLC4A1AP	0	COND-	LLPS+
NUCB1	0	COND-	non-LLPS+
NSDHL	0	COND-	non-LLPS+
PACSIN2	0	COND-	non-LLPS+
GATAD2A	0	COND-	LLPS+
PODXL	0	COND-	LLPS+
PRRC1	0	COND-	non-LLPS+
PSMG4	0	COND-	non-LLPS+
PTRHD1	0	COND-	non-LLPS+
ITGB5	0	COND-	non-LLPS+
ITPA	0	COND-	non-LLPS+
CAMK2D	0	COND+	non-LLPS+
KIF5B	0	COND-	non-LLPS+
CMPK1	0	COND-	non-LLPS+
MAX	0	COND-	non-LLPS+
LMNB1	0	COND-	non-LLPS+
MAGEB2	0	COND+	non-LLPS+
NHLRC2	0	COND-	non-LLPS+
NUDT11	0	COND-	non-LLPS+
PEX19	0	COND-	non-LLPS+
GPHN	0	COND-	non-LLPS+
GOLGA7	0	COND-	non-LLPS+
GSS	0	COND-	non-LLPS+
HSPB8	0	COND-	non-LLPS+
HNRNPUL1	1	COND+	LLPS+
JUNB	0	COND-	non-LLPS+
PRPSAP2	0	COND-	non-LLPS+
ORC3	0	COND-	non-LLPS+
PPIL4	1	COND+	non-LLPS+
PMM1	0	COND-	non-LLPS+
PRPF8	1	COND+	non-LLPS+
PTBP2	1	COND-	non-LLPS+
PRAME	0	COND-	non-LLPS+
PUM1	1	COND-	LLPS+
KIF22	0	COND-	non-LLPS+
MVK	0	COND-	non-LLPS+
LSM2	1	COND-	non-LLPS+
LSM8	1	COND-	non-LLPS+
MFAP1	1	COND+	non-LLPS+
MOV10	1	COND+	non-LLPS+
NBN	0	COND-	non-LLPS+
NME7	0	COND-	non-LLPS+
MYADM	0	COND-	non-LLPS+
NDRG2	0	COND-	non-LLPS+
KIFC1	0	COND+	LLPS+
MED10	0	COND-	non-LLPS+
LSM6	1	COND-	non-LLPS+
LSM7	0	COND-	non-LLPS+
METAP2	1	COND+	non-LLPS+
NIFK	1	COND+	non-LLPS+
ORC6	0	COND-	non-LLPS+
PARVG	0	COND-	non-LLPS+
DHX38	1	COND+	LLPS+
PSMD3	0	COND-	non-LLPS+
LDHA	0	COND-	non-LLPS+
EEF1E1	0	COND-	non-LLPS+
MACF1	1	COND+	LLPS+
MCM2	0	COND-	non-LLPS+
MCM5	0	COND+	non-LLPS+
MCM7	0	COND-	non-LLPS+
MYBBP1A	1	COND+	LLPS+
METTL26	0	COND-	non-LLPS+
IKBKG	0	COND-	non-LLPS+
PPME1	0	COND-	non-LLPS+
PSTPIP2	0	COND-	non-LLPS+
JMJD6	1	COND-	non-LLPS+
LRSAM1	0	COND-	non-LLPS+
LPP	0	COND-	LLPS+
MEA1	0	COND-	non-LLPS+
MEMO1	0	COND-	non-LLPS+
MAT2B	0	COND-	non-LLPS+
PIP5K1A	0	COND+	non-LLPS+
PXN	0	COND-	LLPS+
CBFB	0	COND-	non-LLPS+
PTER	0	COND-	non-LLPS+
PSME3	0	COND-	non-LLPS+
PTPN2	0	COND-	non-LLPS+
MPDU1	0	COND-	non-LLPS+
GLO1	0	COND-	non-LLPS+
MED11	0	COND-	non-LLPS+
MAN2B1	0	COND-	non-LLPS+
MAP7D1	0	COND+	LLPS+
MAD1L1	0	COND+	non-LLPS+
MB21D2	0	COND-	non-LLPS+
MTAP	0	COND-	non-LLPS+
NAMPT	0	COND-	non-LLPS+
OLA1	0	COND-	non-LLPS+
PANK4	0	COND-	non-LLPS+
PBRM1	0	COND-	LLPS+
HSPB1	1	COND-	non-LLPS+
HOOK3	0	COND-	non-LLPS+
TOR1AIP2	0	COND-	non-LLPS+
EIF4A2	1	COND-	non-LLPS+
IRF2BP1	0	COND-	LLPS+
LSM3	1	COND-	non-LLPS+
NUP107	0	COND-	non-LLPS+
LGALS1	1	COND-	non-LLPS+
MRI1	0	COND-	non-LLPS+
NAGA	0	COND-	non-LLPS+
NDE1	0	COND-	non-LLPS+
NADSYN1	0	COND-	non-LLPS+
PPP1R9B	0	COND-	LLPS+
NDN	0	COND-	non-LLPS+
NIT2	0	COND-	non-LLPS+
PACSIN3	0	COND+	non-LLPS+
LBR	1	COND+	non-LLPS+
MXRA7	0	COND-	non-LLPS+
MVP	0	COND+	non-LLPS+
NCDN	0	COND-	non-LLPS+
NUDT3	0	COND-	non-LLPS+
NUDC	0	COND-	non-LLPS+
LMAN2L	0	COND-	non-LLPS+
MAP4	1	COND+	LLPS+
MCM6	0	COND-	non-LLPS+
NOC2L	1	COND+	non-LLPS+
NKRF	1	COND-	non-LLPS+
NMD3	1	COND-	non-LLPS+
NFKB2	0	COND-	LLPS+
NPLOC4	0	COND-	non-LLPS+
PIP4K2A	0	COND-	non-LLPS+
PDLIM4	0	COND-	non-LLPS+
MYL6B	0	COND-	non-LLPS+
NPC2	0	COND-	non-LLPS+
NR2C2AP	0	COND-	non-LLPS+
NEPRO	0	COND-	non-LLPS+
NDRG1	0	COND-	non-LLPS+
NUBP1	0	COND-	non-LLPS+
NCL	1	COND+	LLPS+
POFUT1	0	COND-	non-LLPS+
OSTC	0	COND-	non-LLPS+
PABPC1	1	COND-	LLPS+
PAAF1	0	COND-	non-LLPS+
PDS5B	0	COND+	LLPS+
LIN7C	0	COND-	non-LLPS+
NF2	0	COND-	non-LLPS+
MDP1	0	COND-	non-LLPS+
MSH6	0	COND+	LLPS+
MOGS	0	COND+	non-LLPS+
MT2A	0	COND-	non-LLPS+
NAA50	0	COND-	non-LLPS+
PPP1R12A	0	COND+	LLPS+
NDOR1	0	COND-	non-LLPS+
NELFE	1	COND+	non-LLPS+
PPP1CA	0	COND-	non-LLPS+
PPP1CB	0	COND-	non-LLPS+
NUDCD3	0	COND-	non-LLPS+
PAFAH1B3	0	COND-	non-LLPS+
IMPA1	0	COND-	non-LLPS+
IMP4	0	COND-	non-LLPS+
EIF4G1	1	COND+	LLPS+
CLNS1A	1	COND-	non-LLPS+
IER3IP1	0	COND-	non-LLPS+
PPP1R2	0	COND-	non-LLPS+
MCMBP	0	COND-	non-LLPS+
MICALL1	0	COND-	LLPS+
LRRC40	0	COND-	non-LLPS+
LTN1	0	COND+	non-LLPS+
MED8	0	COND-	non-LLPS+
APIP	0	COND-	non-LLPS+
MTPN	0	COND-	non-LLPS+
NAA30	0	COND-	non-LLPS+
NLE1	0	COND-	non-LLPS+
NMNAT1	0	COND+	non-LLPS+
PHF10	0	COND+	LLPS+
LARP7	1	COND+	non-LLPS+
LIMS1	0	COND-	non-LLPS+
GAA	0	COND-	non-LLPS+
MAP3K20	1	COND-	non-LLPS+
MBNL1	1	COND-	non-LLPS+
SNU13	1	COND-	non-LLPS+
NOP10	1	COND-	non-LLPS+
CMAS	0	COND+	non-LLPS+
PEX3	0	COND-	non-LLPS+
PMVK	0	COND-	non-LLPS+
POGZ	0	COND-	LLPS+
RPL7L1	1	COND+	non-LLPS+
RPP40	0	COND-	non-LLPS+
TAF7	0	COND-	non-LLPS+
ZGPAT	0	COND+	non-LLPS+
ZNF207	1	COND+	LLPS+
TBC1D13	0	COND-	non-LLPS+
TCP11L1	0	COND-	non-LLPS+
GTF2F2	0	COND+	non-LLPS+
NUDT16L1	1	COND-	non-LLPS+
TKFC	0	COND-	non-LLPS+
MELTF	0	COND-	non-LLPS+
PTP4A1	0	COND-	non-LLPS+
VPS16	0	COND-	non-LLPS+
VPS37B	0	COND-	non-LLPS+
PCMT1	0	COND-	non-LLPS+
PHF5A	1	COND+	non-LLPS+
TP53I3	0	COND-	non-LLPS+
RPS19	1	COND+	non-LLPS+
PPAN	1	COND+	non-LLPS+
STAU1	1	COND+	LLPS+
UBE2S	0	COND-	non-LLPS+
NAE1	0	COND-	non-LLPS+
UTP18	1	COND+	non-LLPS+
WDR74	0	COND+	non-LLPS+
WASHC3	0	COND-	non-LLPS+
WASF2	0	COND-	LLPS+
TRIM28	1	COND-	LLPS+
ACAA1	0	COND-	non-LLPS+
UFM1	0	COND-	non-LLPS+
DNAAF10	0	COND-	non-LLPS+
ZNF622	1	COND+	non-LLPS+
PDCD6IP	0	COND-	LLPS+
PHLDB1	0	COND+	LLPS+
PRIM2	0	COND-	non-LLPS+
PSMC4	0	COND-	non-LLPS+
TAGLN2	0	COND-	non-LLPS+
TAF9	0	COND-	non-LLPS+
TTF2	0	COND-	LLPS+
SRSF2	1	COND+	non-LLPS+
SRA1	0	COND-	non-LLPS+
SYPL1	0	COND-	non-LLPS+
SZRD1	0	COND-	non-LLPS+
THOC3	1	COND-	non-LLPS+
TEX10	0	COND-	non-LLPS+
TRIP12	0	COND+	LLPS+
UBE4B	0	COND-	LLPS+
TCEAL2	0	COND-	non-LLPS+
TCEAL3	0	COND-	non-LLPS+
THOC1	1	COND-	non-LLPS+
VIM	0	COND+	non-LLPS+
CRYZL1	0	COND-	non-LLPS+
TBC1D4	0	COND-	LLPS+
VPS4B	0	COND-	non-LLPS+
XRN2	1	COND-	LLPS+
WDR33	1	COND-	LLPS+
WDR5	0	COND-	non-LLPS+
VTA1	0	COND-	non-LLPS+
TBC1D15	0	COND-	non-LLPS+
TOM1	0	COND-	non-LLPS+
UMPS	0	COND-	non-LLPS+
UBR5	1	COND-	LLPS+
ATP6V1F	0	COND-	non-LLPS+
ZNRD2	0	COND-	non-LLPS+
METTL2B	0	COND-	non-LLPS+
NT5DC2	0	COND-	non-LLPS+
PDCD2	0	COND-	non-LLPS+
PLP2	0	COND-	non-LLPS+
PPID	0	COND-	non-LLPS+
PLK1	0	COND+	non-LLPS+
RBM12B	1	COND-	LLPS+
RAC1	0	COND-	non-LLPS+
RER1	0	COND-	non-LLPS+
ATP6AP2	0	COND-	non-LLPS+
RFC3	0	COND+	non-LLPS+
RNH1	0	COND-	non-LLPS+
RPL35A	1	COND+	non-LLPS+
ALDH16A1	0	COND-	non-LLPS+
BAP18	0	COND-	non-LLPS+
CTSL	0	COND-	non-LLPS+
CTSC	0	COND-	non-LLPS+
FERMT2	0	COND+	non-LLPS+
GNG12	0	COND-	non-LLPS+
GON7	0	COND-	non-LLPS+
HEXB	0	COND-	non-LLPS+
HEATR6	1	COND-	non-LLPS+
SYNCRIP	1	COND-	LLPS+
HMGB1	1	COND+	non-LLPS+
BPNT2	0	COND-	non-LLPS+
AK1	0	COND-	non-LLPS+
KIF3A	0	COND-	non-LLPS+
MTMR14	0	COND-	non-LLPS+
NDC80	0	COND+	non-LLPS+
NACA	0	COND-	LLPS+
MZT2A	0	COND-	non-LLPS+
NOC4L	1	COND+	non-LLPS+
NAP1L1	1	COND+	non-LLPS+
NQO1	1	COND-	non-LLPS+
NELFA	0	COND+	LLPS+
NUDT4	0	COND-	non-LLPS+
PSMA1	1	COND-	non-LLPS+
PUS7	1	COND-	non-LLPS+
RDX	1	COND+	non-LLPS+
REEP5	0	COND-	non-LLPS+
LAMB1	0	COND-	non-LLPS+
LSM14B	1	COND+	LLPS+
LSG1	0	COND-	non-LLPS+
LSM12	0	COND-	non-LLPS+
LUZP1	0	COND+	LLPS+
MAP3K7	0	COND-	LLPS+
MCM3	0	COND-	non-LLPS+
MAGED2	0	COND+	LLPS+
MFGE8	0	COND-	non-LLPS+
PALS2	0	COND-	non-LLPS+
PRCP	0	COND-	non-LLPS+
PHF6	1	COND+	non-LLPS+
PSMC5	0	COND-	non-LLPS+
QKI	1	COND-	non-LLPS+
PWP1	0	COND+	non-LLPS+
RAD50	0	COND+	non-LLPS+
RANBP1	0	COND+	non-LLPS+
KLC4	0	COND-	non-LLPS+
NRBP1	0	COND-	non-LLPS+
NUSAP1	1	COND+	non-LLPS+
NSF	0	COND-	non-LLPS+
PDIA3	1	COND-	non-LLPS+
PPP6R3	0	COND-	LLPS+
PSME2	0	COND-	non-LLPS+
RABGAP1	0	COND-	LLPS+
RASA1	0	COND-	non-LLPS+
RAI14	0	COND+	LLPS+
RALB	0	COND-	non-LLPS+
RAB10	0	COND-	non-LLPS+
RBBP4	0	COND-	non-LLPS+
RBM39	1	COND+	non-LLPS+
RGS10	0	COND-	non-LLPS+
RIC8A	0	COND-	non-LLPS+
MLF2	0	COND-	non-LLPS+
MSH2	0	COND-	non-LLPS+
OVCA2	0	COND-	non-LLPS+
PPP4C	0	COND-	non-LLPS+
PPM1B	0	COND-	non-LLPS+
POP1	1	COND+	non-LLPS+
PLEKHA5	0	COND-	non-LLPS+
PSME4	0	COND-	non-LLPS+
PRXL2C	0	COND-	non-LLPS+
RAMAC	1	COND-	non-LLPS+
RAB5C	0	COND+	non-LLPS+
RBP1	0	COND-	non-LLPS+
RIOX2	0	COND-	non-LLPS+
KTI12	0	COND-	non-LLPS+
MYL12B	0	COND-	non-LLPS+
SMPD4	0	COND-	non-LLPS+
NSA2	1	COND-	non-LLPS+
NUP160	0	COND-	non-LLPS+
PCID2	1	COND-	non-LLPS+
PGP	0	COND-	non-LLPS+
PNO1	1	COND-	non-LLPS+
PITHD1	0	COND-	non-LLPS+
RDH14	0	COND-	non-LLPS+
RALA	0	COND-	non-LLPS+
JPT2	0	COND-	non-LLPS+
PPA1	0	COND-	non-LLPS+
L1CAM	0	COND-	non-LLPS+
MOCS2	0	COND-	non-LLPS+
OCIAD2	0	COND+	non-LLPS+
PGM2L1	0	COND-	non-LLPS+
PFDN6	0	COND-	non-LLPS+
PSMB2	0	COND-	non-LLPS+
PFN2	0	COND-	non-LLPS+
MLH1	0	COND-	non-LLPS+
NACA4P	0	COND-	non-LLPS+
NAA10	0	COND-	non-LLPS+
NCEH1	0	COND-	non-LLPS+
SLC9A3R1	0	COND-	non-LLPS+
NOSIP	1	COND+	non-LLPS+
NPM3	1	COND-	non-LLPS+
NUP85	0	COND-	non-LLPS+
NT5C	0	COND-	non-LLPS+
PDLIM5	0	COND-	non-LLPS+
PPIB	1	COND+	non-LLPS+
CSNK1A1	0	COND-	non-LLPS+
MYH9	1	COND-	non-LLPS+
NCOA5	1	COND-	LLPS+
DRAP1	0	COND-	non-LLPS+
SLC9A3R2	0	COND-	non-LLPS+
NSMCE2	0	COND-	non-LLPS+
NXN	0	COND-	non-LLPS+
OSBPL3	0	COND+	non-LLPS+
PRPF19	0	COND+	non-LLPS+
PUF60	1	COND-	non-LLPS+
ISG15	0	COND-	non-LLPS+
IRGQ	0	COND-	non-LLPS+
PPCS	0	COND-	non-LLPS+
PPAT	0	COND-	non-LLPS+
RBMS2	1	COND-	non-LLPS+
CHML	0	COND-	non-LLPS+
RCC2	1	COND+	non-LLPS+
ERC1	0	COND+	non-LLPS+
DPF2	0	COND-	non-LLPS+
RRM1	0	COND-	non-LLPS+
OTULIN	0	COND-	non-LLPS+
OSTF1	0	COND-	non-LLPS+
PRPF4B	1	COND+	LLPS+
RBMX	1	COND+	LLPS+
RCN2	0	COND-	non-LLPS+
RBBP7	1	COND-	non-LLPS+
RBM15	1	COND+	LLPS+
RAB6A	0	COND-	non-LLPS+
UPF1	1	COND+	non-LLPS+
CTBP1	0	COND-	non-LLPS+
CUTA	0	COND-	non-LLPS+
DCAF1	0	COND-	LLPS+
ENO2	0	COND-	non-LLPS+
FHL2	0	COND-	non-LLPS+
IFT22	0	COND-	non-LLPS+
CAST	1	COND+	LLPS+
ARHGEF40	0	COND+	LLPS+
CDKN2AIP	1	COND+	LLPS+
CENPS	0	COND-	non-LLPS+
DBNL	0	COND+	LLPS+
DNPEP	0	COND-	non-LLPS+
DHCR7	0	COND+	non-LLPS+
H2AZ1	0	COND-	non-LLPS+
HNRNPU	1	COND+	LLPS+
HNRNPK	1	COND+	LLPS+
HMGA2	0	COND-	non-LLPS+
ABRAXAS2	0	COND-	non-LLPS+
ABRACL	0	COND-	non-LLPS+
ARPC1A	0	COND-	non-LLPS+
ANLN	0	COND+	LLPS+
C12orf57	0	COND-	non-LLPS+
BOD1	0	COND-	non-LLPS+
BCLAF1	1	COND+	LLPS+
C8orf82	0	COND-	non-LLPS+
CHORDC1	0	COND-	non-LLPS+
CENPH	0	COND-	non-LLPS+
CDCA5	0	COND-	non-LLPS+
CUSTOS	0	COND-	non-LLPS+
DCTN4	0	COND-	non-LLPS+
HGS	0	COND-	LLPS+
NFKBIB	0	COND-	non-LLPS+
C2orf49	0	COND+	non-LLPS+
CDC42EP2	0	COND-	non-LLPS+
BAG6	0	COND-	LLPS+
CDKN2AIPNL	0	COND-	non-LLPS+
CASP7	0	COND-	non-LLPS+
CCDC9B	1	COND-	LLPS+
CD151	0	COND-	non-LLPS+
CNOT9	0	COND-	non-LLPS+
CSNK2B	0	COND-	non-LLPS+
EEF2	1	COND-	non-LLPS+
EIF2D	0	COND+	non-LLPS+
FABP5	0	COND-	non-LLPS+
GPI	0	COND+	non-LLPS+
GAR1	1	COND+	LLPS+
FOSL2	0	COND-	non-LLPS+
GIPC1	0	COND-	non-LLPS+
ARHGDIA	0	COND+	non-LLPS+
TK1	0	COND+	non-LLPS+
GRHPR	0	COND-	non-LLPS+
H4C1; H4C2; H4C3; H4C4; H4C5; H4C6; H4C8; H4C9; H4C11; H4C12; H4C13; H4C14; H4C15; H4C16	1	COND-	non-LLPS+
HMX3	0	COND-	non-LLPS+
AAR2	0	COND-	non-LLPS+
AAGAB	0	COND-	non-LLPS+
PRKAB2	0	COND-	non-LLPS+
ADD3	0	COND-	LLPS+
ACTR1A	0	COND-	non-LLPS+
ANP32A	1	COND-	non-LLPS+
AP2A2	0	COND+	non-LLPS+
ARFIP1	0	COND-	non-LLPS+
ARFGAP2	0	COND-	LLPS+
CPNE1	0	COND-	non-LLPS+
CSRP2	0	COND+	non-LLPS+
DCXR	0	COND-	non-LLPS+
DBR1	1	COND+	non-LLPS+
EHD4	0	COND+	non-LLPS+
ESD	0	COND-	non-LLPS+
FLNB	1	COND-	non-LLPS+
FLOT1	0	COND+	non-LLPS+
GALNT7	0	COND-	non-LLPS+
GNL3L	1	COND+	non-LLPS+
HMCES	0	COND-	non-LLPS+
HPCAL1	0	COND-	non-LLPS+
COPS9	0	COND-	non-LLPS+
CZIB	0	COND-	non-LLPS+
CSTB	1	COND-	non-LLPS+
HSD17B12	0	COND+	non-LLPS+
EIF3E	1	COND-	non-LLPS+
ERBIN	0	COND-	LLPS+
FASN	1	COND-	non-LLPS+
GID8	0	COND-	non-LLPS+
GOSR2	0	COND-	non-LLPS+
H1-0	1	COND-	non-LLPS+
GSTT1	0	COND-	non-LLPS+
HEXA	0	COND-	non-LLPS+
HTATIP2	0	COND-	non-LLPS+
APOBEC3C	1	COND+	non-LLPS+
BTF3L4	0	COND-	non-LLPS+
C1orf50	0	COND-	non-LLPS+
CFAP20	1	COND-	non-LLPS+
CCNH	0	COND-	non-LLPS+
CNOT10	0	COND-	non-LLPS+
CNN2	0	COND-	non-LLPS+
DDX24	1	COND+	LLPS+
GAPDH	0	COND-	non-LLPS+
GCA	0	COND-	non-LLPS+
GOLGA2	0	COND-	LLPS+
FAM114A2	0	COND-	non-LLPS+
EXOSC2	1	COND+	non-LLPS+
EXOSC8	0	COND+	non-LLPS+
SLX9	0	COND-	non-LLPS+
EXOSC9	1	COND+	non-LLPS+
HDGF	1	COND-	non-LLPS+
IL18	0	COND-	non-LLPS+
IMPDH2	1	COND+	non-LLPS+
ACOX1	0	COND+	non-LLPS+
ACTL6A	0	COND+	non-LLPS+
ANXA5	0	COND+	non-LLPS+
CPSF1	0	COND-	non-LLPS+
CSRP1	1	COND+	non-LLPS+
DNAJC9	0	COND+	non-LLPS+
DIAPH1	1	COND-	LLPS+
ENO3	0	COND-	non-LLPS+
FADS3	0	COND-	non-LLPS+
FRYL	0	COND-	LLPS+
FSCN1	1	COND-	non-LLPS+
GALNS	0	COND-	non-LLPS+
GALNT2	0	COND-	non-LLPS+
GNG5	0	COND-	non-LLPS+
GORASP2	0	COND-	non-LLPS+
GNA13	0	COND-	non-LLPS+
ITGAV	0	COND-	non-LLPS+
CHMP6	0	COND-	non-LLPS+
CHAC2	0	COND-	non-LLPS+
CLTC	1	COND-	non-LLPS+
ENSA	0	COND-	non-LLPS+
EIF3M	0	COND-	non-LLPS+
EMC10	0	COND-	non-LLPS+
HBD	0	COND-	non-LLPS+
FKBP2	0	COND-	non-LLPS+
FBXO22	0	COND-	non-LLPS+
FUBP1	1	COND+	LLPS+
FXR2	1	COND+	LLPS+
FTO	0	COND-	non-LLPS+
GMPS	0	COND-	non-LLPS+
HEXIM1	0	COND-	non-LLPS+
ARL8B	0	COND-	non-LLPS+
CTDP1	0	COND-	LLPS+
CYFIP1	0	COND+	non-LLPS+
DDX10	1	COND+	non-LLPS+
DLG1	0	COND+	LLPS+
POLD1	0	COND+	LLPS+
EIF2AK2	1	COND+	non-LLPS+
EEF1B2	0	COND-	non-LLPS+
EBNA1BP2	1	COND+	non-LLPS+
EIPR1	0	COND-	non-LLPS+
EPS15L1	0	COND-	LLPS+
ELAVL1	1	COND-	non-LLPS+
EHD3	0	COND-	non-LLPS+
FRG1	1	COND+	non-LLPS+
GBE1	0	COND-	non-LLPS+
GNB1L	0	COND-	non-LLPS+
SLC2A1	0	COND-	non-LLPS+
ARHGEF2	0	COND+	LLPS+
AKR7A2	0	COND-	non-LLPS+
ARMT1	0	COND-	non-LLPS+
BSDC1	0	COND-	non-LLPS+
CALD1	0	COND+	non-LLPS+
CARM1	0	COND-	non-LLPS+
NCAPH	0	COND-	LLPS+
CNDP2	0	COND-	non-LLPS+
EIF2B4	0	COND-	non-LLPS+
FAF2	0	COND+	non-LLPS+
FSD1	0	COND+	non-LLPS+
GEMIN4	0	COND-	non-LLPS+
GNAI2	0	COND-	non-LLPS+
GMPR2	0	COND-	non-LLPS+
H1-1	0	COND-	non-LLPS+
PGLS	0	COND-	non-LLPS+
PPP2R2A	0	COND-	non-LLPS+
AAMP	0	COND-	non-LLPS+
ADO	0	COND-	non-LLPS+
AP1B1	0	COND+	non-LLPS+
AP3S1	0	COND-	non-LLPS+
ARFIP2	0	COND-	non-LLPS+
B2M	0	COND-	non-LLPS+
BLVRA	0	COND-	non-LLPS+
BIN3	0	COND-	non-LLPS+
CD81	0	COND-	non-LLPS+
CHMP4C	0	COND-	non-LLPS+
CDV3	0	COND-	non-LLPS+
CHD1L	0	COND-	LLPS+
CENPX	0	COND-	non-LLPS+
CNN1	0	COND+	non-LLPS+
CMSS1	1	COND-	non-LLPS+
C11orf54	0	COND-	non-LLPS+
CLN6	0	COND-	non-LLPS+
DDX42	1	COND-	LLPS+
FDPS	1	COND-	non-LLPS+
TUBGCP2	0	COND-	non-LLPS+
GLRX3	1	COND-	non-LLPS+
AARSD1	0	COND-	non-LLPS+
ADD1	1	COND+	LLPS+
CBX8	0	COND+	non-LLPS+
CDC16	0	COND-	non-LLPS+
CHTOP	1	COND+	non-LLPS+
C20orf27	0	COND-	non-LLPS+
DAP	0	COND-	non-LLPS+
DSTN	0	COND-	non-LLPS+
DNAJB11	0	COND-	non-LLPS+
GSPT1	1	COND-	non-LLPS+
FANCI	0	COND-	non-LLPS+
EZR	1	COND+	non-LLPS+
CLINT1	0	COND+	LLPS+
EXOSC7	1	COND+	non-LLPS+
FUBP3	1	COND-	LLPS+
GAPVD1	0	COND-	LLPS+
GOLT1B	0	COND+	non-LLPS+
AFDN	0	COND-	LLPS+
ARVCF	0	COND+	LLPS+
COPA	0	COND+	non-LLPS+
COPB2	0	COND+	non-LLPS+
CEP131	0	COND-	LLPS+
COPB1	0	COND-	non-LLPS+
GPS1	0	COND-	non-LLPS+
ARCN1	1	COND-	non-LLPS+
COPE	0	COND-	non-LLPS+
COPG1	0	COND-	non-LLPS+
COPS3	0	COND-	non-LLPS+
COPG2	0	COND-	non-LLPS+
COPS7A	0	COND-	non-LLPS+
COPS7B	0	COND-	non-LLPS+
COMMD1	0	COND-	non-LLPS+
COMMD2	0	COND-	non-LLPS+
COMMD3	0	COND-	non-LLPS+
COMMD4	0	COND-	non-LLPS+
COTL1	0	COND-	non-LLPS+
COMMD6	0	COND-	non-LLPS+
COMMD8	0	COND-	non-LLPS+
COMMD9	0	COND-	non-LLPS+
BLVRB	0	COND-	non-LLPS+
BCAM	0	COND-	non-LLPS+
CASP3	0	COND-	non-LLPS+
CLASP1	0	COND+	LLPS+
ABCF3	0	COND-	non-LLPS+
AP2A1	0	COND+	non-LLPS+
PRMT5	0	COND-	non-LLPS+
BCAR1	0	COND-	LLPS+
BAIAP2	0	COND+	LLPS+
CHID1	0	COND-	non-LLPS+
CD2BP2	0	COND+	non-LLPS+
BBLN	0	COND-	non-LLPS+
NCAPD2	0	COND-	non-LLPS+
C19orf25	0	COND-	non-LLPS+
CTBP2	0	COND-	non-LLPS+
CWC27	0	COND+	non-LLPS+
CUTC	0	COND+	non-LLPS+
CUL4A	0	COND+	non-LLPS+
DCTN2	0	COND-	non-LLPS+
DNAAF5	0	COND-	non-LLPS+
DSCC1	0	COND-	non-LLPS+
DHX29	1	COND+	LLPS+
DHX40	1	COND-	non-LLPS+
DUSP12	0	COND-	non-LLPS+
EMC7	0	COND+	non-LLPS+
METTL13	0	COND-	non-LLPS+
FHOD1	0	COND-	LLPS+
FHL1	0	COND-	non-LLPS+
GSDMD	0	COND-	non-LLPS+
HDGFL3	0	COND-	non-LLPS+
AATF	1	COND-	LLPS+
ADNP	0	COND-	LLPS+
AGFG1	1	COND-	non-LLPS+
ARFRP1	0	COND-	non-LLPS+
ARFGAP3	0	COND-	LLPS+
ANXA3	0	COND-	non-LLPS+
APOL2	0	COND-	non-LLPS+
ARMC6	0	COND-	non-LLPS+
ASL	0	COND-	non-LLPS+
CAPZA1	0	COND-	non-LLPS+
CLIP1	0	COND-	LLPS+
DYNLL2	0	COND-	non-LLPS+
FADS2	0	COND+	non-LLPS+
FAH	0	COND-	non-LLPS+
PRMT1	1	COND-	non-LLPS+
ATP2B1	0	COND-	non-LLPS+
ARPC4	0	COND-	non-LLPS+
CBR1	0	COND-	non-LLPS+
CDC23	0	COND-	non-LLPS+
CELF1	1	COND-	non-LLPS+
CCN1	0	COND-	non-LLPS+
CNBP	1	COND+	non-LLPS+
CTNND1	0	COND+	LLPS+
DHRS11	0	COND-	non-LLPS+
DFFA	0	COND-	non-LLPS+
DESI2	0	COND-	non-LLPS+
DNAL1	0	COND-	non-LLPS+
EEF1A1	1	COND+	non-LLPS+
GMPPA	0	COND-	non-LLPS+
ACY1	0	COND-	non-LLPS+
DDX41	1	COND+	non-LLPS+
DCAF13	1	COND-	non-LLPS+
QDPR	0	COND-	non-LLPS+
EIF1AD	0	COND-	non-LLPS+
ERO1A	0	COND-	non-LLPS+
EXOSC1	1	COND+	non-LLPS+
FAM136A	0	COND-	non-LLPS+
FLYWCH2	1	COND-	non-LLPS+
GATD1	0	COND-	non-LLPS+
GAMT	0	COND-	non-LLPS+
AP1S1	0	COND-	non-LLPS+
BORCS7	0	COND-	non-LLPS+
ARFGEF1	0	COND-	non-LLPS+
CCDC43	0	COND-	non-LLPS+
CCDC12	0	COND-	non-LLPS+
CKAP5	0	COND+	LLPS+
CYFIP2	0	COND+	non-LLPS+
ERCC6L	0	COND-	LLPS+
ESYT1	0	COND-	LLPS+
EXOC4	0	COND+	non-LLPS+
EXOSC5	1	COND-	non-LLPS+
FLOT2	0	COND-	non-LLPS+
RIMOC1	0	COND-	non-LLPS+
COMT	0	COND-	non-LLPS+
DNPH1	0	COND-	non-LLPS+
DNASE2	0	COND-	non-LLPS+
DTX3L	0	COND+	non-LLPS+
DUS2	0	COND-	non-LLPS+
APPL2	0	COND-	non-LLPS+
EMC2	0	COND+	non-LLPS+
GALK1	0	COND-	non-LLPS+
GRWD1	1	COND+	non-LLPS+
H1-10	1	COND-	non-LLPS+
IFT74	0	COND-	non-LLPS+
SPAG9	0	COND-	LLPS+
ACACA	0	COND-	non-LLPS+
ARPP19	0	COND-	non-LLPS+
CGGBP1	0	COND-	non-LLPS+
CTNNBIP1	0	COND-	non-LLPS+
DPH1	0	COND-	non-LLPS+
DPP9	0	COND-	non-LLPS+
ECHDC1	0	COND-	non-LLPS+
CORO1C	0	COND+	non-LLPS+
DDX56	1	COND+	non-LLPS+
POLD2	0	COND+	non-LLPS+
EMC3	0	COND-	non-LLPS+
ELP3	0	COND-	non-LLPS+
GOSR1	0	COND-	non-LLPS+
GTPBP1	1	COND-	non-LLPS+
HDAC1	0	COND-	non-LLPS+
ALAD	0	COND-	non-LLPS+
HSBP1	0	COND-	non-LLPS+
IGBP1	0	COND-	non-LLPS+
ITGA3	0	COND-	non-LLPS+
KIF2C	0	COND+	non-LLPS+
ALKBH5	1	COND+	non-LLPS+
ANP32E	0	COND-	non-LLPS+
COMMD10	0	COND-	non-LLPS+
CPSF2	1	COND-	non-LLPS+
DHX8	1	COND-	LLPS+
DNAJB5	0	COND-	non-LLPS+
GLMN	0	COND-	non-LLPS+
GET4	0	COND-	non-LLPS+
GMDS	0	COND-	non-LLPS+
HERC4	0	COND-	non-LLPS+
DCTN5	0	COND-	non-LLPS+
DCTN6	0	COND-	non-LLPS+
DPM1	0	COND+	non-LLPS+
EIF3B	1	COND-	LLPS+
FAM91A1	0	COND-	non-LLPS+
EXOC6B	0	COND-	non-LLPS+
FNTA	0	COND-	non-LLPS+
GYG1	0	COND-	non-LLPS+
HBA1; HBA2	0	COND-	non-LLPS+
HMGCS1	0	COND-	non-LLPS+
LAMC1	0	COND-	LLPS+
SLC3A2	1	COND-	non-LLPS+
PRKAG1	0	COND-	non-LLPS+
AIF1L	0	COND-	non-LLPS+
ADAM10	0	COND-	non-LLPS+
ARF4	0	COND+	non-LLPS+
ARMC1	0	COND-	non-LLPS+
CIAO1	0	COND-	non-LLPS+
COIL	0	COND+	LLPS+
COPS6	0	COND-	non-LLPS+
GNL3	1	COND+	non-LLPS+
GCC2	0	COND-	non-LLPS+
GOLGA3	0	COND-	LLPS+
GMPPB	0	COND-	non-LLPS+
IMPDH1	1	COND+	non-LLPS+
ITGA2	0	COND-	non-LLPS+
IRF3	0	COND-	non-LLPS+
PRPSAP1	0	COND-	non-LLPS+
DCTN3	0	COND-	non-LLPS+
DYNC1I2	0	COND+	LLPS+
DNMBP	0	COND-	LLPS+
DNAJC2	1	COND+	non-LLPS+
DNAJC10	0	COND+	non-LLPS+
DPM3	0	COND-	non-LLPS+
POLB	0	COND-	non-LLPS+
EIF3C	1	COND-	LLPS+
EIF3L	1	COND-	non-LLPS+
EFHD2	0	COND-	non-LLPS+
ERI3	1	COND-	non-LLPS+
EXOC1	0	COND-	non-LLPS+
EXOC3	0	COND-	non-LLPS+
GXYLT1	0	COND-	non-LLPS+
GCN1	1	COND-	non-LLPS+
HDHD2	0	COND-	non-LLPS+
HINT1	0	COND-	non-LLPS+
HSPA14	0	COND+	non-LLPS+
BABAM2	0	COND-	non-LLPS+
RNF20	0	COND-	non-LLPS+
CDC42SE2	0	COND-	non-LLPS+
CAND1	0	COND-	non-LLPS+
MIX23	0	COND-	non-LLPS+
CD276	0	COND-	non-LLPS+
CNOT7	1	COND-	non-LLPS+
EHD1	0	COND-	non-LLPS+
FAM98A	1	COND+	LLPS+
ERGIC3	0	COND-	non-LLPS+
G6PD	0	COND-	non-LLPS+
GIGYF2	1	COND+	LLPS+
GOPC	0	COND-	non-LLPS+
GNPDA1	0	COND-	non-LLPS+
GOLGA4	0	COND-	non-LLPS+
EIF5A	1	COND+	non-LLPS+
HNRNPF	1	COND+	non-LLPS+
IKBKB	0	COND-	non-LLPS+
KIF20A	0	COND-	non-LLPS+
ELMO2	0	COND-	non-LLPS+
EIF3K	0	COND-	non-LLPS+
ERLIN2	0	COND+	non-LLPS+
EXOC7	0	COND+	non-LLPS+
EXOSC6	1	COND+	non-LLPS+
GRN	1	COND-	non-LLPS+
WTAP	0	COND-	LLPS+
GRIPAP1	0	COND-	non-LLPS+
H3C15; H3C14; H3C13	0	COND-	non-LLPS+
GSDME	0	COND-	non-LLPS+
HACD3	0	COND+	non-LLPS+
HMBS	0	COND-	non-LLPS+
LSS	0	COND-	non-LLPS+
DDX46	1	COND+	non-LLPS+
DLGAP4	0	COND-	LLPS+
DUSP11	1	COND-	non-LLPS+
EIF3F	0	COND+	non-LLPS+
ERP44	0	COND-	non-LLPS+
FAM3C	0	COND-	non-LLPS+
PFKFB2	0	COND-	non-LLPS+
FNBP1L	0	COND-	non-LLPS+
GMFB	0	COND-	non-LLPS+
PDAP1	1	COND+	non-LLPS+
HNRNPLL	1	COND+	non-LLPS+
HSPBP1	0	COND-	non-LLPS+
EIF4A3	1	COND+	non-LLPS+
HYPK	0	COND-	non-LLPS+
KPNA3	0	COND-	non-LLPS+
KHDRBS1	1	COND+	LLPS+
LANCL2	0	COND+	non-LLPS+
COPS5	0	COND-	non-LLPS+
DHX15	1	COND+	non-LLPS+
DAGLB	0	COND-	non-LLPS+
DNAJC17	1	COND-	non-LLPS+
ECE1	0	COND-	non-LLPS+
HBS1L	0	COND-	non-LLPS+
HMGN1	0	COND+	non-LLPS+
EIF5	1	COND+	non-LLPS+
KPNA4	0	COND-	non-LLPS+
PPP1R13L	0	COND-	LLPS+
ISOC1	0	COND-	non-LLPS+
IPO8	0	COND-	non-LLPS+
TMEM167A	0	COND-	non-LLPS+
KCTD5	0	COND-	non-LLPS+
PRKCI	0	COND-	non-LLPS+
LAMP2	0	COND-	non-LLPS+
BORCS5	0	COND-	non-LLPS+
ARFGEF2	0	COND-	non-LLPS+
CHERP	1	COND-	LLPS+
CEBPZ	1	COND+	LLPS+
CD44	0	COND-	LLPS+
DDX49	1	COND+	non-LLPS+
DCP1B	0	COND-	LLPS+
HSD17B4	0	COND+	non-LLPS+
EMC4	0	COND-	non-LLPS+
ENO1	1	COND-	non-LLPS+
ENOPH1	0	COND-	non-LLPS+
ETF1	1	COND+	non-LLPS+
PTK2	0	COND-	LLPS+
FKBP15	0	COND-	LLPS+
FUCA2	0	COND-	non-LLPS+
FSTL1	0	COND-	non-LLPS+
FOXK1	0	COND+	LLPS+
GLIPR2	0	COND+	non-LLPS+
LAP3	0	COND-	non-LLPS+
BRK1	0	COND-	non-LLPS+
CDC42EP4	1	COND+	non-LLPS+
CHMP2B	0	COND-	non-LLPS+
CDCA3	0	COND-	non-LLPS+
CMTR1	0	COND+	non-LLPS+
CLTCL1	0	COND-	non-LLPS+
CRKL	1	COND-	non-LLPS+
DYNC1LI1	1	COND-	LLPS+
DCUN1D5	0	COND-	non-LLPS+
DCP1A	0	COND-	non-LLPS+
ERH	1	COND+	non-LLPS+
FAM107B	0	COND-	non-LLPS+
EPS8	0	COND-	LLPS+
FAM169A	0	COND-	LLPS+
NT5C2	0	COND-	non-LLPS+
ADK	1	COND-	non-LLPS+
ANAPC13	0	COND-	non-LLPS+
AQR	1	COND-	non-LLPS+
ASPH	0	COND+	non-LLPS+
ACTR3	0	COND+	non-LLPS+
CAPNS1	0	COND-	non-LLPS+
CACYBP	0	COND+	non-LLPS+
DDB2	0	COND-	non-LLPS+
DHX9	1	COND+	LLPS+
UTP25	1	COND-	LLPS+
EIF3I	1	COND-	non-LLPS+
FAM50A	1	COND+	non-LLPS+
FBXO44	0	COND-	non-LLPS+
FTH1	0	COND-	non-LLPS+
ADRM1	0	COND-	non-LLPS+
CALCOCO2	0	COND-	non-LLPS+
CDC123	0	COND-	non-LLPS+
CENPB	0	COND-	non-LLPS+
CARHSP1	0	COND-	non-LLPS+
CKS1B	0	COND-	non-LLPS+
CLPTM1	0	COND-	non-LLPS+
NR2F2	0	COND-	non-LLPS+
CIT	0	COND+	LLPS+
DENR	0	COND+	non-LLPS+
DYNC1H1	1	COND-	non-LLPS+
FAHD2A	0	COND-	non-LLPS+
EXOSC10	1	COND+	non-LLPS+
FAM168B	0	COND-	non-LLPS+
ACLY	0	COND-	non-LLPS+
ARL1	0	COND-	non-LLPS+
ASAH1	0	COND-	non-LLPS+
ATP1B3	0	COND-	non-LLPS+
CTSZ	0	COND+	non-LLPS+
CBX1	0	COND-	non-LLPS+
CHAMP1	0	COND-	LLPS+
C7orf50	1	COND+	non-LLPS+
CIAO2B	0	COND-	non-LLPS+
CENPM	0	COND-	non-LLPS+
CCNA2	0	COND-	non-LLPS+
CNOT1	1	COND-	non-LLPS+
CUL1	0	COND+	non-LLPS+
DCTN1	0	COND-	LLPS+
DYNC1LI2	0	COND-	non-LLPS+
DDX18	1	COND+	non-LLPS+
DNAJC8	0	COND+	non-LLPS+
HSD17B11	0	COND+	non-LLPS+
EIF3G	1	COND-	non-LLPS+
ERGIC1	0	COND-	non-LLPS+
FLNC	0	COND-	non-LLPS+
FGF1	0	COND-	non-LLPS+
CCDC50	0	COND-	non-LLPS+
CHEK1	0	COND-	non-LLPS+
CEP43	0	COND-	non-LLPS+
CDK2AP1	0	COND-	non-LLPS+
CORO1B	0	COND+	non-LLPS+
CUL4B	0	COND-	LLPS+
DERL1	0	COND-	non-LLPS+
FAM133B	1	COND-	non-LLPS+
FKBP7	0	COND-	non-LLPS+
ARFGAP1	0	COND-	LLPS+
ARHGEF7	0	COND-	LLPS+
ASPSCR1	0	COND-	LLPS+
BAG2	0	COND+	non-LLPS+
CCDC93	0	COND-	non-LLPS+
CCL17	0	COND-	non-LLPS+
CBX3	0	COND-	non-LLPS+
CIAO2A	0	COND-	non-LLPS+
CNIH4	0	COND-	non-LLPS+
NCAPG	0	COND+	non-LLPS+
CRIPT	0	COND-	non-LLPS+
DNAJC3	0	COND+	non-LLPS+
CTBS	0	COND-	non-LLPS+
DOHH	0	COND-	non-LLPS+
DOCK7	0	COND-	non-LLPS+
EEA1	0	COND-	non-LLPS+
FAM98B	1	COND+	LLPS+
ERCC3	0	COND+	non-LLPS+
EXOC8	0	COND-	non-LLPS+
ST13	0	COND+	non-LLPS+
FAM120A	1	COND-	LLPS+
EPN1	0	COND-	LLPS+
EXOSC4	0	COND+	non-LLPS+
ERAP1	0	COND-	non-LLPS+
ABHD12	0	COND+	non-LLPS+
ACTN1	0	COND-	non-LLPS+
AIMP2	0	COND-	non-LLPS+
ANAPC5	0	COND-	non-LLPS+
AP3M1	0	COND-	non-LLPS+
PRMT3	0	COND-	non-LLPS+
ATP1B1	0	COND+	non-LLPS+
ARPC5	0	COND-	non-LLPS+
AURKA	0	COND-	non-LLPS+
BUB1B	0	COND-	LLPS+
BABAM1	0	COND-	non-LLPS+
CAP1	0	COND-	non-LLPS+
CALU	0	COND-	non-LLPS+
CEP55	0	COND-	non-LLPS+
CNPY2	0	COND-	non-LLPS+
CNPY4	0	COND-	non-LLPS+
EPHA2	0	COND-	non-LLPS+
ELP2	0	COND-	non-LLPS+
EML4	0	COND+	non-LLPS+
PPP2R1B	0	COND-	non-LLPS+
ADPGK	0	COND-	non-LLPS+
CALR	1	COND+	non-LLPS+
CADM4	0	COND-	non-LLPS+
CCDC86	1	COND+	non-LLPS+
CCDC124	1	COND+	non-LLPS+
CHMP3	0	COND-	non-LLPS+
CDC20	0	COND+	non-LLPS+
COPS8	0	COND-	non-LLPS+
NUDT21	1	COND+	non-LLPS+
CRNKL1	1	COND-	non-LLPS+
CUL3	0	COND+	non-LLPS+
DDX19A	1	COND-	non-LLPS+
DNMT1	1	COND+	LLPS+
ADAR	1	COND+	LLPS+
EIF4EBP1	0	COND-	non-LLPS+
LRPAP1	0	COND-	non-LLPS+
ZNG1F	0	COND-	non-LLPS+
CDKN1A	0	COND-	non-LLPS+
CCNL1	0	COND-	LLPS+
CYBC1	0	COND-	non-LLPS+
CHTF18	0	COND+	LLPS+
DNAJC7	0	COND-	non-LLPS+
DUSP3	0	COND-	non-LLPS+
APTX	0	COND-	non-LLPS+
BPNT1	0	COND-	non-LLPS+
BCAP29	0	COND-	non-LLPS+
CHMP4B	0	COND-	non-LLPS+
CFDP1	0	COND-	non-LLPS+
CLASP2	0	COND+	LLPS+
DBN1	0	COND+	LLPS+
DPH2	0	COND-	non-LLPS+
DRG1	0	COND+	non-LLPS+
DRG2	1	COND-	non-LLPS+
DPH5	0	COND-	non-LLPS+
[truncated: 828 more rows]

## Sheet: fig3b
feature	Cliff delta RNA	p value RNA	Cliff delta no RNA	p value no RNA
HB_per_mass	-0.289495	10.5513	-0.188986	7.34569
Shannon_entropy	-0.22169	6.46244	0.0199767	0.249349
Hydrophobicity	-0.188895	4.85237	-0.314989	19.1097
Arom_frac	-0.170933	4.07102	-0.0450674	0.716396
Polar_frac	-0.134823	2.713	-0.0478	0.778459
Anion_frac	-0.0198245	0.187992	-0.0030752	0.0319283
Sequence_length	-0.0016293	0.0131105	0.285355	15.8319
IDR_frac	0.205605	5.72391	0.167716	6.55539
pI	0.361818	16.0525	0.334676	21.4617
Cation_frac	0.449166	24.2766	0.302962	17.7413

## Sheet: fig3c
protein2	class	proteome_interactors_percentage	COND_plus_interactors_percentage	COND_minus_interactors_percentage
P84085	COND+	0.66293	1.9079685746352413	0.6001245541527487
P20645	COND-	0.8084510078689232	1.5712682379349048	0.769971
Q02790	COND-	0.29643203621860514	0.22446689113355783	0.30006227707637434
Q9NR63	COND-	0.11857281448744207	0	0.1245541527486837
Q7L592	COND-	0.3287700765333621	0	0.34535469625771387
Q9BTY2	COND-	1.0186482699148431	0.6734006734006733	1.0360640887731416
O14792	COND-	0.10779346771585642	0.11223344556677892	0.10756949555568136
Q13275	COND-	0.11318314110164923	0	0.11889260035101626
P13569	COND-	1.293521612590277	1.90797	1.2625261846798392
Q16850	COND-	0.16707987495957746	0.44893378226711567	0.15286191473702088
Q96RU2	COND-	0.0862348	0	0.0905848
P52569	COND-	0	0	0
Q16654	COND-	0.0862348	0	0.0905848
Q9Y6N9	COND-	0.12396248787323487	0	0.13021570514635114
P11233	COND-	0.3449390966907405	0.7856341189674524	0.3227084866670441
Q9UHR4	COND+	0.016169020157378464	0.11223344556677892	0.011323104795334882
O60359	COND-	0.3557184434623262	0.33670033670033667	0.35667780105304875
Q24JP5	COND-	0.5659157055082462	0.22446689113355783	0.5831398969597463
O14641	COND-	1.3905357335345476	2.0202020202020203	1.3587725754401858
Q9H6T3	COND+	0.1293521612590277	0.6734006734006733	0.10190794315801392
O75563	COND-	0.032338	0	0.033969314386004645
Q9Y6M0	COND-	0.35032877007653335	0	0.36800090584838363
P31270	COND-	0.010779346771585641	0	0.011323104795334882
P78423	COND-	1.2504042255039345	0	1.313480156258846
O75865	COND-	0.3664977902339118	0.8978675645342313	0.33969314386004645
Q9H977	COND-	0.016169020157378464	0	0.016984657193002323
Q8TB22	COND-	0	0	0
Q14002	COND-	0.35032877007653335	0	0.36800090584838363
Q6NTF9	COND-	0.016169020157378464	0	0.016984657193002323
Q9UJK0	COND-	0.037727713700549746	0.22446689113355783	0.0283078
Q9BZF2	COND-	0.016169020157378464	0	0.016984657193002323
Q9Y2T7	COND-	0.016169020157378464	0	0.016984657193002323
P26006	COND-	0.44734289102080416	0.33670033670033667	0.4529241918133952
O76009	COND-	0.28565268944701955	0	0.30006227707637434
Q7Z6R9	COND-	0.0700658	0.11223344556677892	0.0679386
Q16526	COND-	0.16707987495957746	0.22446689113355783	0.16418501953235576
O75594	COND-	0.4581222377923898	0.7856341189674524	0.44160108701806033
O95772	COND-	0.043117387086342565	0	0.0452924
Q96NX5	COND-	0.048507060472135384	0	0.050954
P04233	COND-	0.31799072976177645	0.6734006734006733	0.30006227707637434
P15085	COND-	0.0970141	0	0.10190794315801392
Q16563	COND-	0.010779346771585641	0	0.011323104795334882
Q96S59	COND-	0.14552118141640616	0.22446689113355783	0.141539
P01730	COND-	0.9701412094427079	1.5712682379349048	0.939818
O75954	COND-	0	0	0
Q9NXS2	COND-	0.00538967	0	0.00566155
P53041	COND-	0.35032877007653335	0.6734006734006733	0.334032
Q8N806	COND-	0.032338	0	0.033969314386004645
Q9Y4K4	COND-	0.048507060472135384	0	0.050954
O95050	COND-	0.037727713700549746	0	0.0396309
P07992	COND-	0.9054651288131939	3.1425364758698096	0.7926173356734416
Q8NFJ5	COND-	0.010779346771585641	0	0.011323104795334882
Q9NRV9	COND-	1.201897165031799	0	1.2625261846798392
Q7KZN9	COND-	0.2533146491322626	0	0.2660929626903697
Q9NXJ0	COND-	0.00538967	0	0.00566155
Q9H1B5	COND-	0.14552118141640616	0	0.15286191473702088
P47872	COND-	0.6198124393661744	0	0.6510785257317557
Q15311	COND-	0.24253530236067697	0.33670033670033667	0.23778520070203252
A5PKW4	COND-	0.026948366928964105	0	0.0283078
Q7L8C5	COND-	0.021558693543171283	0	0.022646209590669764
P82251	COND-	0.037727713700549746	0.22446689113355783	0.0283078
Q9BY42	COND-	0.026948366928964105	0	0.0283078
Q8TDY2	COND-	0.3072113829901908	0	0.3227084866670441
Q9UKA4	COND-	0.048507060472135384	0	0.050954
Q9BRB3	COND-	0.11857281448744207	0.22446689113355783	0.1132310479533488
Q12864	COND-	0.14552118141640616	0.22446689113355783	0.141539
Q9UBV7	COND-	0.12396248787323487	0	0.13021570514635114
Q9NYF5	COND-	0.1024037943300636	0	0.10756949555568136
Q9P2E5	COND-	0.059286407243721036	0	0.0622771
Q96NW7	COND-	0.3557184434623262	0.5611672278338945	0.34535469625771387
P60520	COND-	0.3233804031475693	0	0.33969314386004645
Q99972	COND-	0.021558693543171283	0.11223344556677892	0.016984657193002323
Q96C01	COND-	0.00538967	0	0.00566155
P00480	COND-	0.2533146491322626	0	0.2660929626903697
Q96AE7	COND-	0.00538967	0	0.00566155
P31273	COND-	0.0808451	0	0.0849233
Q9BV20	COND-	0.0754554	0.11223344556677892	0.0736002
Q8NFC6	COND-	0.021558693543171283	0	0.022646209590669764
Q13395	COND-	0.0862348	0.33670033670033667	0.0736002
Q9BZR6	COND-	0.0538967	0.11223344556677892	0.050954
P25789	COND-	1.2504042255039345	1.4590347923681257	1.2398799750891694
Q9BS86	COND-	0.010779346771585641	0	0.011323104795334882
Q13094	COND-	0.5227983184219036	0.22446689113355783	0.5378474777784068
P07585	COND-	0.4581222377923898	0.33670033670033667	0.4642472966087301
Q02223	COND-	0.0538967	0	0.0566155
P82664	COND-	1.0887140239301498	8.080808080808081	0.7360018116967673
P28799	COND-	0.5443570119650749	0.6734006734006733	0.5378474777784068
Q8WTV1	COND-	0.021558693543171283	0.11223344556677892	0.016984657193002323
Q15836	COND-	0.9485825158995366	1.6835016835016834	0.9115099360244578
Q15293	COND-	0.6359814595235529	0.44893378226711567	0.6454169733340882
P35250	COND+	0.9485825158995366	3.479236812570146	0.8209250976617788
Q6ZSY5	COND-	0.043117387086342565	0	0.0452924
Q5QGS0	COND-	0.026948366928964105	0.11223344556677892	0.022646209590669764
Q12774	COND-	0.1563005281879918	0	0.16418501953235576
Q9Y4A8	COND-	0.026948366928964105	0	0.0283078
O43897	COND-	0.1024037943300636	0.11223344556677892	0.10190794315801392
Q16517	COND-	0.016169020157378464	0	0.016984657193002323
Q9NTU7	COND-	0.00538967	0	0.00566155
O75508	COND-	0.11857281448744207	0	0.1245541527486837
Q92567	COND-	0.010779346771585641	0	0.011323104795334882
Q969Z4	COND-	0.026948366928964105	0	0.0283078
Q99959	COND+	0.21558693543171284	0	0.2264620959066976
Q9Y548	COND-	0.043117387086342565	0	0.0452924
Q7Z695	COND-	0.010779346771585641	0	0.011323104795334882
Q96PE3	COND-	0.17246954834537026	0	0.1811696767253581
P11169	COND-	0.6252021127519672	0.22446689113355783	0.6454169733340882
Q6J9G0	COND-	0.00538967	0	0.00566155
P29992	COND-	1.0455966368438072	0.11223344556677892	1.092679612749816
Q68CJ9	COND-	0.1293521612590277	0.11223344556677892	0.13021570514635114
Q8WUI4	COND-	0.4742912579497683	0.7856341189674524	0.45858574421106263
P82673	COND-	0.512019	0	0.5378474777784068
Q92624	COND-	0.021558693543171283	0	0.022646209590669764
O75493	COND-	0.00538967	0	0.00566155
Q96AB3	COND-	0.010779346771585641	0	0.011323104795334882
P20273	COND-	0.16707987495957746	0.11223344556677892	0.16984657193002323
O15499	COND-	0	0	0
P51787	COND-	0.21558693543171284	0.22446689113355783	0.21513899111136273
Q9NZQ8	COND-	0.0646761	0	0.0679386
Q92519	COND-	0.037727713700549746	0	0.0396309
Q96G74	COND-	0.0754554	0.11223344556677892	0.0736002
Q92917	COND+	0.9539721892853292	8.641975308641975	0.566155
O60306	COND-	1.266573245661313	10.774410774410773	0.7869557832757742
Q9NSC7	COND-	0.15091085480219898	0	0.15852346713468832
Q9NZU5	COND-	0.016169020157378464	0.11223344556677892	0.011323104795334882
P43686	COND-	1.3581976932197908	4.377104377104377	1.2059106607031649
Q8N5S9	COND-	0.048507060472135384	0	0.050954
Q15027	COND-	0.0754554	0.11223344556677892	0.0736002
Q9GZP9	COND-	0.24792497574646974	0.6734006734006733	0.2264620959066976
Q9HBY0	COND-	0.043117387086342565	0	0.0452924
Q9HCE9	COND-	0.5659157055082462	0.22446689113355783	0.5831398969597463
O94953	COND-	0.2910423628328123	0.44893378226711567	0.283078
P32942	COND-	0.043117387086342565	0.11223344556677892	0.0396309
Q8WZ74	COND-	0.15091085480219898	0	0.15852346713468832
O94805	COND-	0.2533146491322626	1.0101010101010102	0.21513899111136273
Q14807	COND-	0.8192303546405088	2.8058361391694726	0.7190171545037649
Q9GZN4	COND-	0	0	0
P13688	COND-	0.630592	0.22446689113355783	0.6510785257317557
Q9H6S0	COND-	0.1563005281879918	1.4590347923681257	0.0905848
Q9NX61	COND-	0.016169020157378464	0	0.016984657193002323
Q9P0K8	COND-	0	0	0
P19438	COND-	0.5443570119650749	0.11223344556677892	0.566155
Q8TBA6	COND-	0.1832488951169559	0.22446689113355783	0.1811696767253581
Q9NYQ7	COND-	0.026948366928964105	0	0.0283078
Q15173	COND-	1.1426107577880782	2.4691358024691357	1.0756949555568136
P11217	COND-	0.2533146491322626	0.44893378226711567	0.24344675309969996
P20749	COND-	0.0646761	0	0.0679386
Q92521	COND-	0.11857281448744207	0.11223344556677892	0.11889260035101626
Q76G19	COND-	0.016169020157378464	0	0.016984657193002323
P81277	COND-	0.016169020157378464	0	0.016984657193002323
O95633	COND-	0.5874743990514175	0.22446689113355783	0.6057861065504161
P29322	COND-	0.1563005281879918	0	0.16418501953235576
Q15645	COND+	0.4635119111781826	2.244668911335578	0.3736624582460511
Q7L8A9	COND-	0.010779346771585641	0	0.011323104795334882
P02533	COND-	0.3072113829901908	0	0.3227084866670441
P35900	COND-	0.3072113829901908	0	0.3227084866670441
Q13103	COND-	0.6737091732241026	0.22446689113355783	0.6963709449130951
Q99714	COND-	0.2317559555890913	0.44893378226711567	0.22080054350903017
P08620	COND-	0.4096151773202544	0.22446689113355783	0.41895487742739057
P15907	COND-	0.11318314110164923	0	0.11889260035101626
Q9BVV7	COND-	0.21558693543171284	0	0.2264620959066976
Q8N4F0	COND-	0.5982537458230032	0.22446689113355783	0.617109
Q8N1G1	COND-	0.032338	0.11223344556677892	0.0283078
Q9H000	COND-	0.010779346771585641	0	0.011323104795334882
Q9BRR8	COND-	0.059286407243721036	0.33670033670033667	0.0452924
Q14145	COND-	1.7300851568394955	1.2345679012345678	1.7550812432769065
O00398	COND-	0.840789	0.11223344556677892	0.8775406216384533
Q9HBL0	COND+	0.21558693543171284	0.22446689113355783	0.21513899111136273
P08138	COND-	0.5443570119650749	0.33670033670033667	0.5548321349714092
O95631	COND-	0.2802630160612267	0.33670033670033667	0.2774160674857046
Q96CN7	COND-	0.010779346771585641	0	0.011323104795334882
Q12816	COND-	0.010779346771585641	0.11223344556677892	0.00566155
Q99583	COND-	0.021558693543171283	0	0.022646209590669764
Q15012	COND-	0.010779346771585641	0	0.011323104795334882
Q9H2U9	COND-	0	0	0
P08243	COND-	0.1778592217311631	0	0.18683122912302555
Q99952	COND-	0.043117387086342565	0	0.0452924
P09683	COND-	0.66293	0	0.6963709449130951
O94804	COND-	0.48507060472135394	0.22446689113355783	0.4982166109947348
Q9UL17	COND-	0.3072113829901908	0	0.3227084866670441
P82930	COND-	0.538967	0.11223344556677892	0.5604936873690766
O43570	COND-	0.00538967	0	0.00566155
Q13163	COND-	0.0700658	0	0.0736002
Q9NQ88	COND-	0.11857281448744207	0.33670033670033667	0.10756949555568136
Q9NP95	COND-	0.35032877007653335	0.22446689113355783	0.35667780105304875
Q9Y216	COND-	0.0646761	0	0.0679386
Q96IY4	COND-	0.18863856850274874	0	0.1981543339183604
Q9H098	COND-	0.010779346771585641	0	0.011323104795334882
Q14004	COND-	0.16169020157378464	0.33670033670033667	0.15286191473702088
Q96QS1	COND-	0.016169020157378464	0	0.016984657193002323
Q15035	COND-	0.032338	0.11223344556677892	0.0283078
P56856	COND-	0.1293521612590277	0	0.13587725754401858
Q9HAT0	COND-	0.037727713700549746	0	0.0396309
O95168	COND-	0.420395	0	0.44160108701806033
Q6AI08	COND-	0.0916244	0.7856341189674524	0.0566155
Q96DZ1	COND-	0.2048075886601272	0.22446689113355783	0.20381588631602784
Q9NZA1	COND-	0.032338	0.11223344556677892	0.0283078
Q92545	COND-	0.00538967	0	0.00566155
Q9H6F2	COND-	0.0538967	0.11223344556677892	0.050954
Q9GZN1	COND-	0.059286407243721036	0.22446689113355783	0.050954
Q12884	COND-	0.021558693543171283	0	0.022646209590669764
Q9NQL9	COND-	0	0	0
Q9H3Q3	COND-	0.016169020157378464	0	0.016984657193002323
Q6BDS2	COND-	0.00538967	0	0.00566155
Q86WC4	COND-	0.037727713700549746	0	0.0396309
Q9BZV3	COND-	0.00538967	0	0.00566155
Q9BZW2	COND-	0.021558693543171283	0	0.022646209590669764
Q9Y5E5	COND-	0	0	0
Q9Y5E7	COND-	0	0	0
Q9Y547	COND-	0.2802630160612267	0.22446689113355783	0.283078
Q9C0K7	COND-	0.1293521612590277	0	0.13587725754401858
Q02809	COND+	0.29643203621860514	0.33670033670033667	0.29440072467870687
P55809	COND-	0.1293521612590277	0.22446689113355783	0.1245541527486837
Q9BWM5	COND-	0.010779346771585641	0	0.011323104795334882
A2RU67	COND-	0	0	0
Q9UKJ1	COND-	0.037727713700549746	0	0.0396309
Q9NYV6	COND-	0.19402824188854154	1.2345679012345678	0.141539
Q3SYC2	COND-	0.15091085480219898	0.11223344556677892	0.15286191473702088
P41181	COND-	0.0970141	0	0.10190794315801392
Q9UNQ2	COND-	0.6090330925945887	7.519640852974187	0.2604314102927023
Q9BQI3	COND-	0.0538967	0.44893378226711567	0.033969314386004645
Q8N427	COND-	0.16169020157378464	0.11223344556677892	0.16418501953235576
Q9UM22	COND-	0.00538967	0	0.00566155
Q13084	COND-	0.5012396248787324	0	0.526524
P09105	COND-	0.059286407243721036	0.11223344556677892	0.0566155
P40199	COND-	0.29643203621860514	0.5611672278338945	0.283078
Q9NW64	COND-	1.0887140239301498	9.427609427609427	0.668063
P37059	COND-	0.17246954834537026	0.33670033670033667	0.16418501953235576
O43264	COND-	0.9216341489705724	3.3670033670033668	0.798279
P16144	COND-	0.48507060472135394	0.33670033670033667	0.4925550585970673
O75807	COND-	0.31799072976177645	0.44893378226711567	0.3113853818717092
Q15654	COND-	0.14013150803061336	0.11223344556677892	0.141539
O75078	COND-	0.016169020157378464	0	0.016984657193002323
Q9H015	COND-	0.016169020157378464	0	0.016984657193002323
P11597	COND-	0.19941791527433436	0.11223344556677892	0.20381588631602784
P25713	COND-	0.016169020157378464	0	0.016984657193002323
Q92754	COND-	0.14552118141640616	0.22446689113355783	0.141539
O00204	COND-	0.11857281448744207	0.22446689113355783	0.1132310479533488
Q8TE68	COND-	0	0	0
O75628	COND-	0.048507060472135384	0.11223344556677892	0.0452924
Q9NUG6	COND-	0.0538967	0.33670033670033667	0.0396309
Q96KQ4	COND-	0.059286407243721036	0	0.0622771
O95932	COND-	0.026948366928964105	0	0.0283078
Q2PPJ7	COND-	0.026948366928964105	0	0.0283078
Q9H501	COND+	0.7383852538536165	9.090909090909092	0.31704693426937663
Q9Y6E7	COND-	0.0970141	0	0.10190794315801392
Q9UJA5	COND-	0.630592	6.285072951739619	0.34535469625771387
P31930	COND-	0.5497466853508677	0	0.5774783445620789
Q9P107	COND-	0.1024037943300636	0	0.10756949555568136
P18627	COND-	0.11318314110164923	0	0.11889260035101626
Q15773	COND-	0.026948366928964105	0	0.0283078
Q96DC9	COND-	0.0808451	0	0.0849233
Q01664	COND-	0.032338	0.11223344556677892	0.0283078
Q8N8D1	COND-	0.2910423628328123	2.244668911335578	0.192493
Q9NZD8	COND-	0.016169020157378464	0	0.016984657193002323
Q9H2X0	COND-	0.19402824188854154	0	0.20381588631602784
P40225	COND-	0.1832488951169559	0	0.192493
Q9UJJ9	COND-	0.037727713700549746	0	0.0396309
Q08378	COND-	0.10779346771585642	0	0.1132310479533488
P98172	COND-	0.5335776651934893	0.5611672278338945	0.5321859253807394
Q92896	COND-	0.010779346771585641	0	0.011323104795334882
Q9NYJ7	COND-	0.059286407243721036	0	0.0622771
Q8WUY8	COND-	0.00538967	0	0.00566155
Q4L235	COND-	0.0646761	0	0.0679386
P09622	COND-	0.420395	0.22446689113355783	0.43027798222272545
O95255	COND-	0.021558693543171283	0.11223344556677892	0.016984657193002323
Q9NX76	COND-	0.722216	0.6734006734006733	0.7246787069014324
Q9UKN7	COND-	0.0700658	0	0.0736002
P02749	COND-	0.3233804031475693	0	0.33969314386004645
O75391	COND-	0.010779346771585641	0	0.011323104795334882
Q76M96	COND-	0.010779346771585641	0	0.011323104795334882
Q9H6D7	COND-	0.6090330925945887	1.4590347923681257	0.566155
Q15744	COND-	0.037727713700549746	0	0.0396309
Q9NPF4	COND-	0.0754554	0.22446689113355783	0.0679386
Q7L622	COND-	0	0	0
P22735	COND-	0.31799072976177645	0.11223344556677892	0.3283700390647115
Q96SF7	COND-	0	0	0
Q9UIF3	COND-	0	0	0
Q70J99	COND-	0.4958499514929395	0.5611672278338945	0.4925550585970673
O75191	COND-	0.0808451	0.11223344556677892	0.0792617
O60431	COND-	0.0700658	0	0.0736002
P07327	COND-	0.1778592217311631	0.33670033670033667	0.16984657193002323
Q9C075	COND-	0.28565268944701955	0	0.30006227707637434
Q99741	COND-	1.3635873666055838	3.3670033670033668	1.2625261846798392
Q9NRG9	COND-	0.722216	3.3670033670033668	0.5888014493574137
P45973	COND-	0.1778592217311631	0.33670033670033667	0.16984657193002323
Q9Y2M5	COND-	1.5791743020372964	1.2345679012345678	1.596557776142218
Q99518	COND-	0.016169020157378464	0	0.016984657193002323
P49366	COND-	0.048507060472135384	0.11223344556677892	0.0452924
Q9ULW5	COND-	0.3287700765333621	0.44893378226711567	0.3227084866670441
Q16401	COND-	1.0671553303869785	1.122334455667789	1.0643718507614788
Q9NR45	COND-	0.0700658	0.22446689113355783	0.0622771
Q9NTN9	COND-	0.0754554	0	0.0792617
Q9BZJ3	COND-	0	0	0
Q16772	COND-	0.24792497574646974	0.11223344556677892	0.2547698578950348
O15264	COND-	0.5605260321224534	0.22446689113355783	0.5774783445620789
Q9Y6G1	COND-	0.016169020157378464	0	0.016984657193002323
Q99946	COND-	0.021558693543171283	0	0.022646209590669764
Q99676	COND-	0.00538967	0	0.00566155
P18206	COND-	1.1372210844022852	2.8058361391694726	1.053048745966144
Q96EB6	COND-	1.083324350544357	1.3468013468013467	1.0700334031591463
Q03167	COND-	0.0862348	0.11223344556677892	0.0849233
Q13445	COND-	0.021558693543171283	0.11223344556677892	0.016984657193002323
P28698	COND-	0.010779346771585641	0	0.011323104795334882
Q9H607	COND-	0.00538967	0	0.00566155
P48556	COND-	1.1533901045596637	1.122334455667789	1.1549566891241578
P61266	COND-	0.26409399590384824	0.22446689113355783	0.2660929626903697
O43921	COND-	0.29643203621860514	0	0.3113853818717092
P30049	COND-	0.689878	0	0.7246787069014324
Q9HCT0	COND-	0.2910423628328123	0	0.30572382947404175
O75264	COND-	0	0	0
P17568	COND-	0.6413711329093458	0	0.6737247353224254
Q9NZ01	COND+	0.14013150803061336	0.5611672278338945	0.11889260035101626
Q9Y5L4	COND-	0.2910423628328123	0.11223344556677892	0.30006227707637434
P49427	COND-	1.444432467392476	1.2345679012345678	1.4550189662005322
Q8IVT2	COND+	0	0	0
O75293	COND-	0.10779346771585642	0	0.1132310479533488
Q13477	COND-	0.0538967	0	0.0566155
P53778	COND-	0.6521504796809313	0.11223344556677892	0.6793862877200929
P05546	COND-	0.6521504796809313	0.22446689113355783	0.6737247353224254
O95721	COND-	0.6198124393661744	0.7856341189674524	0.6114476589480835
Q8N653	COND-	0.026948366928964105	0	0.0283078
Q9BT49	COND-	0.037727713700549746	0.11223344556677892	0.033969314386004645
P24347	COND-	0.048507060472135384	0	0.050954
P14174	COND-	0.0862348	0	0.0905848
A6NHG4	COND-	0	0	0
P13725	COND-	0.19941791527433436	0	0.20947743871369529
Q15459	COND-	1.0994933707017354	9.876543209876543	0.65674
Q9UMW8	COND-	0.23714562897488414	0.11223344556677892	0.24344675309969996
Q9UDX4	COND-	0	0	0
P62318	COND-	1.5576156084941253	12.008978675645341	1.030402536375474
P28482	COND-	2.7864611404548887	3.3670033670033668	2.7571760176640434
P20062	COND-	0.026948366928964105	0	0.0283078
P26998	COND-	0.043117387086342565	0	0.0452924
Q9Y6X9	COND-	0	0	0
P53007	COND-	0.026948366928964105	0	0.0283078
Q9NZ20	COND-	0.0970141	0	0.10190794315801392
P05162	COND-	0	0	0
Q96GD0	COND-	0.032338	0	0.033969314386004645
Q6ICH7	COND-	0.010779346771585641	0	0.011323104795334882
P09382	COND-	0.5982537458230032	0.22446689113355783	0.617109
Q96FE7	COND-	0	0	0
Q9UH36	COND-	0	0	0
P53674	COND-	0.0538967	0	0.0566155
Q6NXT1	COND-	0.010779346771585641	0	0.011323104795334882
Q8N3F8	COND-	0.0538967	0.22446689113355783	0.0452924
Q9NSP4	COND-	0.9270238223563652	3.479236812570146	0.798279
Q14565	COND-	0.19402824188854154	0.11223344556677892	0.1981543339183604
Q8IWL3	COND-	0.3126010563759836	0.11223344556677892	0.3227084866670441
Q9NS69	COND-	0.269484	0.33670033670033667	0.2660929626903697
Q9UHP6	COND-	0.0646761	0	0.0679386
P17861	COND-	0.1832488951169559	0.5611672278338945	0.16418501953235576
Q9Y3I0	COND+	0.059286407243721036	0.44893378226711567	0.0396309
Q15040	COND-	0.026948366928964105	0	0.0283078
O00178	COND-	0.1347418346448205	1.0101010101010102	0.0905848
O96015	COND-	0.24253530236067697	0.5611672278338945	0.2264620959066976
Q9UGB7	COND-	0.0700658	0	0.0736002
Q9Y3P4	COND-	0.026948366928964105	0	0.0283078
Q96AK3	COND-	0.032338	0	0.033969314386004645
Q92737	COND-	0.043117387086342565	0.22446689113355783	0.033969314386004645
Q9UGU5	COND-	0.0754554	0.11223344556677892	0.0736002
Q13323	COND-	0.059286407243721036	0	0.0622771
P09601	COND-	0.39344615716287595	0.11223344556677892	0.4076317726320557
Q9BPW8	COND-	0.016169020157378464	0	0.016984657193002323
P33992	COND+	0.8892961086558154	4.264870931537598	0.7190171545037649
P15289	COND-	0.5605260321224534	0.5611672278338945	0.5604936873690766
Q96D21	COND-	0.021558693543171283	0	0.022646209590669764
Q14166	COND-	0.1293521612590277	0.22446689113355783	0.1245541527486837
O95931	COND-	0.269484	0.44893378226711567	0.2604314102927023
P10323	COND-	0.048507060472135384	0	0.050954
Q86V35	COND-	0	0	0
Q15750	COND-	0.4904602781071467	0.33670033670033667	0.4982166109947348
Q7Z6Z6	COND-	0.010779346771585641	0	0.011323104795334882
Q9NST1	COND-	0.1563005281879918	0.11223344556677892	0.15852346713468832
P35579	COND-	0.4365635442492185	1.3468013468013467	0.3906471154390534
Q99757	COND-	0.1024037943300636	0	0.10756949555568136
O15371	COND-	0.7276059070820309	8.754208754208754	0.3227084866670441
P20472	COND-	0.1347418346448205	0	0.141539
O75631	COND-	0.021558693543171283	0	0.022646209590669764
Q9NWS6	COND-	0	0	0
P50502	COND+	0.10779346771585642	0.22446689113355783	0.10190794315801392
P14784	COND-	0.5659157055082462	0.11223344556677892	0.5888014493574137
P62877	COND-	2.948151342028673	4.489337822671156	2.870407065617392
Q969R5	COND-	0.10779346771585642	0.22446689113355783	0.10190794315801392
Q6NUI6	COND-	0.00538967	0	0.00566155
Q7RTV0	COND+	1.1102727174733211	9.539842873176205	0.6850478401177602
Q99798	COND-	0.5012396248787324	0.11223344556677892	0.5208628205854046
Q92871	COND-	0.043117387086342565	0	0.0452924
Q8TCT0	COND-	0.1347418346448205	0	0.141539
O95696	COND-	0.1563005281879918	0.11223344556677892	0.15852346713468832
O75132	COND-	0	0	0
Q969S8	COND-	0.4581222377923898	0.6734006734006733	0.44726263941572775
Q9Y572	COND-	0.2533146491322626	0.11223344556677892	0.2604314102927023
P51003	COND-	1.0671553303869785	9.31538	0.6510785257317557
Q14112	COND-	0.0700658	0	0.0736002
Q16533	COND-	0.4689015845639754	1.122334455667789	0.43594
Q9Y5B9	COND+	0.7060472135388596	3.5914702581369253	0.5604936873690766
Q00688	COND+	0.048507060472135384	0.11223344556677892	0.0452924
P08311	COND-	0.5820847256656246	0.6734006734006733	0.5774783445620789
P20718	COND-	0.0754554	0	0.0792617
P10144	COND-	0.38805648377708307	0.11223344556677892	0.4019702202343883
Q9Y587	COND-	0.17246954834537026	0.5611672278338945	0.15286191473702088
P56282	COND-	0.9863102296000863	4.601571268237935	0.8039404404687766
Q07890	COND-	0.3126010563759836	0.33670033670033667	0.3113853818717092
P06737	COND-	0.17246954834537026	0.33670033670033667	0.16418501953235576
Q96EK6	COND-	0.0916244	0	0.0962464
O95406	COND-	0.35032877007653335	1.122334455667789	0.3113853818717092
Q99675	COND-	0.010779346771585641	0	0.011323104795334882
Q9Y5K8	COND-	0.7761129675541661	0.44893378226711567	0.7926173356734416
Q9NYT0	COND-	0.00538967	0	0.00566155
Q14442	COND-	0.1024037943300636	0	0.10756949555568136
P25788	COND-	1.4390427940066832	4.1526374859708195	1.3021570514635115
O43708	COND-	0.043117387086342565	0	0.0452924
Q6PL24	COND-	0	0	0
Q9P1V8	COND-	0.00538967	0	0.00566155
O95433	COND-	0.16169020157378464	0.5611672278338945	0.141539
O15270	COND-	0.11318314110164923	0.11223344556677892	0.1132310479533488
Q8TB24	COND-	0.0808451	0.33670033670033667	0.0679386
Q13686	COND-	0.0862348	0.22446689113355783	0.0792617
P10645	COND-	0.1024037943300636	0	0.10756949555568136
Q9Y394	COND-	0.016169020157378464	0	0.016984657193002323
Q9UIU6	COND-	0.021558693543171283	0	0.022646209590669764
Q14973	COND-	0.0862348	0	0.0905848
P55010	COND+	0.6575401530667242	8.417508417508419	0.2660929626903697
Q9BQ24	COND-	0	0	0
P11586	COND-	0.18863856850274874	0	0.1981543339183604
P46663	COND-	1.8432682979411448	0.11223344556677892	1.930589367604597
Q99986	COND-	0.0970141	0.33670033670033667	0.0849233
P27695	COND-	0.3988358305486687	1.9079685746352413	0.3227084866670441
Q86U42	COND-	1.0725450037727715	9.539842873176205	0.6454169733340882
O43281	COND-	0.00538967	0	0.00566155
Q9BW66	COND-	0.0538967	0.22446689113355783	0.0452924
Q16822	COND-	0.22636628220329846	0	0.23778520070203252
P25963	COND-	0.9270238223563652	1.2345679012345678	0.9115099360244578
Q9UL46	COND-	1.0671553303869785	1.0101010101010102	1.0700334031591463
Q5PSV4	COND-	0.0916244	0.22446689113355783	0.0849233
Q9H307	COND-	0.1778592217311631	2.244668911335578	0.0736002
Q07973	COND-	0.11857281448744207	0.11223344556677892	0.11889260035101626
O14965	COND-	1.6707987495957743	5.499438832772166	1.477665175791202
Q9NTW7	COND-	0.010779346771585641	0	0.011323104795334882
P48637	COND-	0.22636628220329846	0.11223344556677892	0.23212364830436505
P11216	COND-	0.6521504796809313	0.8978675645342313	0.6397554209364208
Q9UNN8	COND-	0.059286407243721036	0	0.0622771
P10244	COND-	0.29643203621860514	1.2345679012345678	0.2491083054973674
Q9H3Y0	COND-	0.010779346771585641	0	0.011323104795334882
Q9UJQ4	COND-	0.4042255039344616	0.7856341189674524	0.384986
Q05048	COND-	1.1048830440875284	9.31538	0.6907093925154277
Q9UBR2	COND+	0.7922819877115448	1.4590347923681257	0.758648
Q9H4B7	COND-	0.24792497574646974	0.33670033670033667	0.24344675309969996
Q96BD0	COND-	0.00538967	0	0.00566155
Q96CA5	COND-	0.059286407243721036	0	0.0622771
O94941	COND-	1.4282634472350975	1.2345679012345678	1.4380343090075298
Q05639	COND-	0.5174086450361108	5.387205387205387	0.27175451508803716
Q9H3Y6	COND-	0.00538967	0	0.00566155
Q9GZN8	COND-	0.00538967	0	0.00566155
Q96RU7	COND-	0.14552118141640616	0.22446689113355783	0.141539
P68400	COND+	0.5335776651934893	1.5712682379349048	0.4812319538017324
A1Z1Q3	COND-	0.016169020157378464	0.11223344556677892	0.011323104795334882
Q9NQ40	COND-	0.00538967	0	0.00566155
Q2I0M5	COND-	0.0646761	0	0.0679386
Q8NFJ6	COND-	0.8677374151126441	0.22446689113355783	0.900187
Q9BQL6	COND-	0.037727713700549746	0.33670033670033667	0.022646209590669764
A0PJX2	COND-	0	0	0
Q96SZ6	COND-	0.032338	0	0.033969314386004645
Q13424	COND-	0.1563005281879918	0.11223344556677892	0.15852346713468832
P01178	COND-	0.9000754554274012	0.11223344556677892	0.939818
Q9H444	COND-	0.269484	0.22446689113355783	0.27175451508803716
P18428	COND-	0.059286407243721036	0	0.0622771
Q9H598	COND-	0.19402824188854154	0	0.20381588631602784
P01036	COND-	0.059286407243721036	0	0.0622771
P23526	COND-	0.12396248787323487	0.22446689113355783	0.11889260035101626
P49223	COND-	0.00538967	0	0.00566155
Q9H490	COND-	0.0538967	0	0.0566155
O14734	COND-	0.2802630160612267	0.22446689113355783	0.283078
Q9HDC9	COND-	0	0	0
O43396	COND-	0.0916244	0.11223344556677892	0.0905848
P19105	COND-	0.35032877007653335	0.44893378226711567	0.34535469625771387
Q96EQ8	COND-	0.0808451	0.11223344556677892	0.0792617
P51553	COND-	0.4635119111781826	0.22446689113355783	0.47557040140406504
Q8WUT9	COND-	0.010779346771585641	0	0.011323104795334882
Q9NR99	COND-	0	0	0
O75832	COND-	1.083324350544357	1.0101010101010102	1.0870180603521487
P08842	COND-	0.22636628220329846	0.22446689113355783	0.2264620959066976
O60907	COND-	0.630592	0.6734006734006733	0.628432
O00264	COND-	0.5551363587366606	0.22446689113355783	0.5718167921644115
Q8NHV9	COND-	0.00538967	0	0.00566155
Q9NPJ8	COND-	0.0700658	0.11223344556677892	0.0679386
P51841	COND-	0.1347418346448205	0	0.141539
Q9UN42	COND-	0.10779346771585642	0.22446689113355783	0.10190794315801392
O60829	COND-	0.010779346771585641	0	0.011323104795334882
P23416	COND-	0.048507060472135384	0	0.050954
Q8N3U4	COND-	0.9431928425137437	3.3670033670033668	0.8209250976617788
P00740	COND-	0.14013150803061336	0.11223344556677892	0.141539
P33897	COND-	0.0646761	0.22446689113355783	0.0566155
Q9NSA2	COND-	0.0538967	0	0.0566155
O60828	COND-	1.0132585965290504	8.978675645342312	0.6114476589480835
Q9UHG2	COND-	0.037727713700549746	0	0.0396309
P0C0E4	COND-	0.048507060472135384	0	0.050954
Q13585	COND-	0.010779346771585641	0	0.011323104795334882
O75695	COND-	0.026948366928964105	0	0.0283078
P51784	COND-	0.1024037943300636	0.11223344556677892	0.10190794315801392
P01033	COND-	1.0186482699148431	0.6734006734006733	1.0360640887731416
Q6UXX5	COND-	0.00538967	0	0.00566155
P06280	COND-	0.5713053788940391	0.5611672278338945	0.5718167921644115
P54707	COND-	0.19402824188854154	0.11223344556677892	0.1981543339183604
O43193	COND-	0.8515683949552657	0.11223344556677892	0.8888637264337881
Q13326	COND-	0.0808451	0.11223344556677892	0.0792617
Q6UX06	COND-	0.4689015845639754	0.6734006734006733	0.45858574421106263
P78549	COND-	0.1293521612590277	0.22446689113355783	0.1245541527486837
O14978	COND-	0.010779346771585641	0	0.011323104795334882
P08253	COND-	0.5497466853508677	0.33670033670033667	0.5604936873690766
Q9Y5N6	COND-	0.3126010563759836	0.8978675645342313	0.283078
Q9BSU1	COND-	0.00538967	0	0.00566155
P31146	COND-	0.0754554	0.33670033670033667	0.0622771
P47944	COND-	0.016169020157378464	0	0.016984657193002323
P61970	COND-	0.210197	0.8978675645342313	0.17550812432769067
P23435	COND-	0.021558693543171283	0	0.022646209590669764
Q9Y2Y0	COND-	0.0538967	0	0.0566155
Q9Y342	COND-	0.016169020157378464	0	0.016984657193002323
O00626	COND-	0.16169020157378464	0	0.16984657193002323
Q02127	COND-	0.11857281448744207	0.8978675645342313	0.0792617
Q92583	COND-	0.1832488951169559	0	0.192493
P19387	COND-	2.7541231001401316	15.151515151515152	2.1287437015229576
Q9NPB6	COND-	0.3341597499191549	0.44893378226711567	0.3283700390647115
P51511	COND-	0.032338	0	0.033969314386004645
Q9BQ65	COND-	0.059286407243721036	0.5611672278338945	0.033969314386004645
Q9H0I3	COND-	0.043117387086342565	0	0.0452924
Q6PEW0	COND-	0.010779346771585641	0	0.011323104795334882
Q13232	COND-	0.24792497574646974	0.22446689113355783	0.2491083054973674
P51665	COND-	1.1533901045596637	1.0101010101010102	1.1606182415218254
Q8TBK2	COND-	0.021558693543171283	0	0.022646209590669764
Q9NY59	COND-	0.19402824188854154	0	0.20381588631602784
Q8NCC3	COND-	0.1347418346448205	0.22446689113355783	0.13021570514635114
Q7L5A8	COND-	0.059286407243721036	0.11223344556677892	0.0566155
Q9NRP2	COND-	0.10779346771585642	0	0.1132310479533488
Q13087	COND-	0.037727713700549746	0.11223344556677892	0.033969314386004645
Q99819	COND-	0.14552118141640616	0.11223344556677892	0.14720036233935344
P29372	COND-	0.1293521612590277	0	0.13587725754401858
Q3SXM5	COND-	0.00538967	0	0.00566155
Q9HC57	COND-	0	0	0
P49815	COND-	0.4419532176350113	0.7856341189674524	0.4246164298250581
O60304	COND-	0.00538967	0	0.00566155
O00746	COND-	0.26409399590384824	0.33670033670033667	0.2604314102927023
Q9NUI1	COND-	0.28565268944701955	0.22446689113355783	0.28873917228103946
Q9UNE7	COND-	1.6061226689662607	1.4590347923681257	1.6135424333352206
O15553	COND-	0.1024037943300636	0	0.10756949555568136
Q14894	COND-	0.021558693543171283	0	0.022646209590669764
O75808	COND-	0.026948366928964105	0.11223344556677892	0.022646209590669764
O94778	COND-	0.026948366928964105	0	0.0283078
Q70CQ4	COND-	0	0	0
O15405	COND-	0.026948366928964105	0	0.0283078
P56270	COND-	0.010779346771585641	0	0.011323104795334882
O14735	COND-	0.30182170960439797	0.11223344556677892	0.3113853818717092
P23975	COND-	0.0754554	0	0.0792617
Q1ED39	COND+	0.00538967	0.11223344556677892	0
Q8IWI9	COND-	0.2048075886601272	0.44893378226711567	0.192493
O43315	COND-	0.021558693543171283	0	0.022646209590669764
P41240	COND-	0.7383852538536165	0.8978675645342313	0.7303402592990998
Q96DP5	COND-	0.10779346771585642	0	0.1132310479533488
Q9NYN1	COND-	0	0	0
P09668	COND-	0.3557184434623262	0.44893378226711567	0.35101624865538134
Q9H223	COND+	0.0646761	0.11223344556677892	0.0622771
O43548	COND-	0.021558693543171283	0	0.022646209590669764
Q06547	COND-	0.23714562897488414	0.33670033670033667	0.23212364830436505
Q8WXD2	COND-	0.5874743990514175	0.22446689113355783	0.6057861065504161
Q9NVM6	COND-	0.043117387086342565	0.33670033670033667	0.0283078
Q96L33	COND-	0.7437749272394093	0.7856341189674524	0.7416633640944347
Q9P253	COND-	0.1832488951169559	0.11223344556677892	0.18683122912302555
O43482	COND-	0.6683194998383098	2.581369248035915	0.5718167921644115
Q9UL45	COND-	0.28565268944701955	0.33670033670033667	0.283078
O43909	COND-	0.032338	0	0.033969314386004645
Q9UKV8	COND-	0.9162444755847796	1.9079685746352413	0.8662175168431183
Q9NWQ8	COND-	0.1778592217311631	0	0.18683122912302555
P01266	COND-	0.0916244	0	0.0962464
Q9HAW0	COND-	0.19402824188854154	0.33670033670033667	0.18683122912302555
Q8TCF1	COND-	0.010779346771585641	0	0.011323104795334882
P56715	COND-	0.00538967	0	0.00566155
O43353	COND-	0.3233804031475693	0	0.33969314386004645
Q9Y646	COND-	0	0	0
Q16698	COND-	0.48507060472135394	0.22446689113355783	0.4982166109947348
Q8N474	COND-	0.1778592217311631	0	0.18683122912302555
P00750	COND-	0.1563005281879918	0	0.16418501953235576
Q9UBT3	COND-	0.0646761	0	0.0679386
Q8TB36	COND-	0.0700658	0	0.0736002
P60228	COND-	0.8084510078689232	8.978675645342312	0.3963086678367208
Q15006	COND+	0.0700658	0.22446689113355783	0.0622771
Q9NRG0	COND-	0.11857281448744207	0.22446689113355783	0.1132310479533488
Q99445	COND-	0.016169020157378464	0	0.016984657193002323
Q53H96	COND-	0.059286407243721036	0	0.0622771
Q96QG7	COND-	0.026948366928964105	0	0.0283078
O00399	COND-	0.8192303546405088	1.9079685746352413	0.7643095736851044
P00390	COND-	0.3557184434623262	0.11223344556677892	0.36800090584838363
O00220	COND-	0.17246954834537026	0.11223344556677892	0.17550812432769067
P62714	COND-	1.5899536488088821	2.9180695847362514	1.5229575949725416
P07197	COND-	0.0754554	0.11223344556677892	0.0736002
Q7L273	COND-	0.016169020157378464	0.11223344556677892	0.011323104795334882
Q9NQT4	COND-	0.7976716610973374	8.978675645342312	0.384986
Q8N7H5	COND-	0.4527325644065969	2.244668911335578	0.3623393534507162
Q08477	COND-	0.12396248787323487	0	0.13021570514635114
Q9UJW8	COND-	0.00538967	0	0.00566155
O00295	COND-	0.021558693543171283	0	0.022646209590669764
Q9UQ10	COND-	0.0646761	0	0.0679386
Q13011	COND-	0.2802630160612267	0.22446689113355783	0.283078
P14866	COND+	1.0887140239301498	10.21324354657688	0.628432
P01229	COND-	0.630592	0	0.6624016305270906
Q96RP8	COND-	0.026948366928964105	0	0.0283078
Q01201	COND-	0.4419532176350113	0.22446689113355783	0.4529241918133952
Q8N2M8	COND-	0.0538967	0.44893378226711567	0.033969314386004645
Q9HAP6	COND-	0.1832488951169559	0.33670033670033667	0.17550812432769067
O75864	COND-	0	0	0
P55899	COND-	0.016169020157378464	0	0.016984657193002323
P06732	COND-	0.0808451	0	0.0849233
Q96HA9	COND-	0.0700658	0.11223344556677892	0.0679386
Q9P2U7	COND-	0.21558693543171284	0.11223344556677892	0.22080054350903017
O75792	COND-	0.24253530236067697	1.4590347923681257	0.1811696767253581
Q15428	COND-	1.2504042255039345	10.21324354657688	0.798279
P03971	COND-	0.1347418346448205	0	0.141539
Q9UK85	COND-	0.016169020157378464	0	0.016984657193002323
Q9HD89	COND-	0.8839064352700226	1.122334455667789	0.871879
Q9H0K4	COND-	0.016169020157378464	0	0.016984657193002323
Q9HA65	COND-	0.0700658	0.11223344556677892	0.0679386
Q08117	COND-	0.0808451	0.11223344556677892	0.0792617
O43765	COND-	0.0646761	0.11223344556677892	0.0622771
Q13487	COND-	0.4689015845639754	1.122334455667789	0.43594
Q96SL8	COND-	0.021558693543171283	0	0.022646209590669764
Q9H6X5	COND-	0.00538967	0	0.00566155
P78329	COND-	0.1293521612590277	0.11223344556677892	0.13021570514635114
Q9H6B9	COND-	0	0	0
P48664	COND-	0.026948366928964105	0	0.0283078
Q9UHV8	COND-	0.00538967	0	0.00566155
P22087	COND+	1.3635873666055838	15.488215488215488	0.6510785257317557
Q05315	COND-	0.00538967	0	0.00566155
Q14213	COND-	0.0754554	0	0.0792617
Q99426	COND-	0.1347418346448205	0	0.141539
Q9BTV5	COND+	0.00538967	0	0.00566155
P36954	COND-	2.4846394308504904	13.35578002244669	1.9362509200022648
P51693	COND-	0.032338	0	0.033969314386004645
Q9Y3X0	COND-	0.00538967	0	0.00566155
P01137	COND-	1.0455966368438072	0.7856341189674524	1.0587102983638113
O75871	COND-	0	0	0
O60664	COND-	0.12396248787323487	0	0.13021570514635114
P11912	COND-	0.3341597499191549	0	0.35101624865538134
Q16617	COND-	0.037727713700549746	0	0.0396309
Q9UMF0	COND-	0.016169020157378464	0	0.016984657193002323
P06731	COND-	0.420395	0.11223344556677892	0.43594
O43186	COND-	0.0916244	0.11223344556677892	0.0905848
Q06520	COND-	0.14552118141640616	0.22446689113355783	0.141539
Q16543	COND-	0.3341597499191549	0.22446689113355783	0.33969314386004645
Q9UI14	COND-	0.059286407243721036	0.22446689113355783	0.050954
Q9BYD5	COND-	0.021558693543171283	0	0.022646209590669764
Q8WWF5	COND-	0.026948366928964105	0	0.0283078
Q92839	COND-	0.00538967	0	0.00566155
O95716	COND-	0.630592	0.8978675645342313	0.617109
Q10586	COND-	0.043117387086342565	0	0.0452924
P19235	COND-	0.23714562897488414	0	0.2491083054973674
Q5U651	COND-	0.032338	0	0.033969314386004645
Q92947	COND-	0.0970141	0.11223344556677892	0.0962464
O00115	COND-	0.1347418346448205	0.22446689113355783	0.13021570514635114
Q96BZ8	COND-	0.032338	0	0.033969314386004645
Q02543	COND+	1.4821601810930258	14.814814814814813	0.809602
Q92911	COND-	0.026948366928964105	0	0.0283078
Q8TBH0	COND-	0.010779346771585641	0	0.011323104795334882
O00459	COND-	1.8756063382559016	0.33670033670033667	1.953235577195267
P20336	COND-	0.6144227659803816	0.6734006734006733	0.6114476589480835
P49747	COND-	0.1024037943300636	0	0.10756949555568136
Q9BVK8	COND-	0.043117387086342565	0.11223344556677892	0.0396309
O14556	COND-	0.19402824188854154	0.33670033670033667	0.18683122912302555
Q15853	COND-	0.0646761	0.11223344556677892	0.0622771
P50548	COND-	0.016169020157378464	0	0.016984657193002323
P49840	COND-	0.14552118141640616	0.11223344556677892	0.14720036233935344
O60292	COND-	0.00538967	0	0.00566155
Q8NFZ8	COND-	0	0	0
P27169	COND-	0.19941791527433436	0	0.20947743871369529
Q9HB55	COND-	0	0	0
Q9UG63	COND+	0.048507060472135384	0	0.050954
P14210	COND-	1.0887140239301498	0.7856341189674524	1.1040027175451508
P07942	COND-	0.9809205562142934	0.5611672278338945	1.002094774387137
Q9Y2X8	COND-	1.4282634472350975	1.2345679012345678	1.4380343090075298
Q9UBV4	COND-	0.2317559555890913	0	0.24344675309969996
P48052	COND-	0.043117387086342565	0	0.0452924
Q9UI42	COND-	0.010779346771585641	0	0.011323104795334882
A4D1E9	COND-	0.010779346771585641	0.11223344556677892	0.00566155
P48307	COND-	0.016169020157378464	0	0.016984657193002323
O15155	COND-	0.7761129675541661	1.4590347923681257	0.7416633640944347
P43490	COND-	0.2533146491322626	0.22446689113355783	0.2547698578950348
Q3B726	COND-	1.0617656570011857	8.529741863075197	0.6850478401177602
Q15165	COND-	0.00538967	0	0.00566155
P26012	COND-	0.2533146491322626	0	0.2660929626903697
O60381	COND-	0.048507060472135384	0	0.050954
Q02446	COND-	0.010779346771585641	0	0.011323104795334882
P56178	COND-	0.0808451	0.11223344556677892	0.0792617
Q9NZW5	COND-	0.0970141	0.6734006734006733	0.0679386
Q02218	COND-	0.37188746361970465	0.11223344556677892	0.384986
Q9HCQ7	COND-	0.048507060472135384	0	0.050954
P51636	COND-	0.1293521612590277	0.11223344556677892	0.13021570514635114
O43364	COND-	0.27487334267543384	0.22446689113355783	0.2774160674857046
Q8NES3	COND-	0.059286407243721036	0	0.0622771
P20719	COND-	0.11318314110164923	0	0.11889260035101626
P31267	COND-	0.0808451	0	0.0849233
O95859	COND-	0.032338	0	0.033969314386004645
P31271	COND-	0.010779346771585641	0	0.011323104795334882
P52757	COND-	0.10779346771585642	0	0.1132310479533488
Q8NFV4	COND-	0.010779346771585641	0	0.011323104795334882
Q9NWM8	COND-	0.059286407243721036	0	0.0622771
Q16623	COND-	0.5928640724372103	0.5611672278338945	0.5944630017550813
Q9Y239	COND-	0.269484	0	0.283078
Q13442	COND+	0.010779346771585641	0	0.011323104795334882
P20815	COND-	0.3772771370054975	0.22446689113355783	0.384986
Q9Y5X2	COND+	0.059286407243721036	0	0.0622771
O00401	COND+	1.0617656570011857	2.356902356902357	0.9964332219894696
Q2M3T9	COND-	0.021558693543171283	0	0.022646209590669764
Q13155	COND-	0.12396248787323487	0.44893378226711567	0.10756949555568136
Q15113	COND-	0.1024037943300636	0.11223344556677892	0.10190794315801392
Q9NW13	COND+	0.9216341489705724	9.988776655443322	0.4642472966087301
P05121	COND-	0.6359814595235529	0.44893378226711567	0.6454169733340882
Q86VF5	COND-	0.10779346771585642	0.11223344556677892	0.10756949555568136
O60568	COND-	0.3072113829901908	0.33670033670033667	0.30572382947404175
P35244	COND-	1.266573245661313	3.5914702581369253	1.1492951367264903
Q9Y3D6	COND-	0.18863856850274874	0.11223344556677892	0.192493
Q86VQ1	COND-	0.016169020157378464	0	0.016984657193002323
Q9BUA6	COND-	0.22636628220329846	0.44893378226711567	0.21513899111136273
Q9BYV8	COND-	0.6467608062951385	1.4590347923681257	0.6057861065504161
O60290	COND-	0	0	0
Q5EB52	COND-	0.021558693543171283	0	0.022646209590669764
Q9NRH1	COND-	0.010779346771585641	0	0.011323104795334882
Q9UG22	COND-	0	0	0
P25787	COND-	1.2773525924328986	1.6835016835016834	1.256864632282172
Q9BYC8	COND-	0.7976716610973374	3.7037037037037033	0.6510785257317557
Q8IUX7	COND-	0.00538967	0	0.00566155
Q01449	COND-	0.2587043225180554	0.44893378226711567	0.2491083054973674
P35557	COND-	0.4096151773202544	0.11223344556677892	0.4246164298250581
O15498	COND-	0.9701412094427079	1.5712682379349048	0.939818
Q9UDT6	COND-	0.059286407243721036	0.5611672278338945	0.033969314386004645
P0C7X2	COND-	0.010779346771585641	0	0.011323104795334882
Q9NZZ3	COND-	0.21558693543171284	0.22446689113355783	0.21513899111136273
O75072	COND-	0.0970141	0	0.10190794315801392
P60468	COND-	0.8461787215694729	9.652076318742985	0.4019702202343883
P01031	COND-	1.3474183464482052	0	1.41539
P32971	COND-	0.016169020157378464	0	0.016984657193002323
P04808	COND-	0.0538967	0	0.0566155
Q9HBL7	COND-	0.00538967	0	0.00566155
O60869	COND+	0.0754554	0.22446689113355783	0.0679386
Q7Z333	COND+	0.16707987495957746	0.5611672278338945	0.14720036233935344
P07360	COND-	0.048507060472135384	0	0.050954
Q8WV28	COND-	0.27487334267543384	0	0.28873917228103946
O43174	COND-	0.23714562897488414	0.22446689113355783	0.23778520070203252
O95260	COND-	0.037727713700549746	0	0.0396309
Q9BWM7	COND-	0.032338	0	0.033969314386004645
Q9H469	COND-	1.622291689123639	1.2345679012345678	1.6418501953235576
Q9H668	COND-	0.2910423628328123	1.2345679012345678	0.24344675309969996
Q9UKB3	COND-	0.016169020157378464	0.22446689113355783	0.00566155
P30405	COND-	0.2048075886601272	0.44893378226711567	0.192493
O60347	COND-	0.010779346771585641	0	0.011323104795334882
P05164	COND-	0.6575401530667242	0.5611672278338945	0.6624016305270906
Q9UJ37	COND-	0.10779346771585642	0	0.1132310479533488
Q9H6R0	COND+	0.5766950522798319	5.836139169472503	0.3113853818717092
Q9Y5J1	COND+	1.1102727174733211	12.682379349046016	0.526524
Q93086	COND-	0.059286407243721036	0	0.0622771
P11678	COND-	0.021558693543171283	0	0.022646209590669764
P05813	COND-	0.043117387086342565	0	0.0452924
Q7Z417	COND+	0.1832488951169559	2.581369248035915	0.0622771
P84098	COND+	1.4228737738493047	14.14141414141414	0.7812942308781068
P09919	COND-	0.3772771370054975	0	0.3963086678367208
P63272	COND-	0.6844885199956883	2.9180695847362514	0.5718167921644115
P56703	COND-	0.2802630160612267	0	0.29440072467870687
Q9UHJ6	COND-	0.021558693543171283	0	0.022646209590669764
O14907	COND-	0.0862348	0	0.0905848
P51575	COND-	0.5497466853508677	0.11223344556677892	0.5718167921644115
O76014	COND-	0.28565268944701955	0	0.30006227707637434
O14653	COND-	0.840789	1.4590347923681257	0.809602
Q9NVS9	COND-	0.0538967	0	0.0566155
Q96ET8	COND-	0.00538967	0	0.00566155
P23443	COND-	0.7276059070820309	1.4590347923681257	0.6907093925154277
Q9Y2B2	COND-	0.11318314110164923	0.11223344556677892	0.1132310479533488
P07737	COND-	0.24253530236067697	0.33670033670033667	0.23778520070203252
Q02978	COND-	0.026948366928964105	0	0.0283078
Q9Y272	COND-	0.048507060472135384	0	0.050954
Q07021	COND-	0.19941791527433436	1.0101010101010102	0.15852346713468832
O75976	COND-	0.27487334267543384	0.44893378226711567	0.2660929626903697
O95249	COND-	0.6413711329093458	1.0101010101010102	0.6227707637434184
Q96A33	COND+	0.026948366928964105	0	0.0283078
Q9Y3C7	COND+	0.4635119111781826	1.4590347923681257	0.41329332502972316
P55039	COND-	0.032338	0.11223344556677892	0.0283078
O43572	COND-	0.059286407243721036	0	0.0622771
O43760	COND-	0.016169020157378464	0	0.016984657193002323
P17844	COND+	1.320469979519241	12.345679012345679	0.7643095736851044
P13500	COND-	0.6252021127519672	0	0.65674
P22362	COND-	1.2234558585749704	0	1.2851723942705089
Q99616	COND-	1.2180661851891774	0	1.2795108418728416
Q14532	COND-	0.2910423628328123	0	0.30572382947404175
Q92830	COND-	1.1264417376306997	2.9180695847362514	1.0360640887731416
P54802	COND-	0.048507060472135384	0.11223344556677892	0.0452924
Q9P2A4	COND-	0.048507060472135384	0.33670033670033667	0.033969314386004645
P02452	COND+	0.6359814595235529	0.6734006734006733	0.6340938685387533
Q9P0M9	COND-	0.8515683949552657	3.7037037037037033	0.707694
Q96AG4	COND-	0	0	0
Q9UQL6	COND-	0.6467608062951385	1.0101010101010102	0.628432
P51452	COND-	0.0916244	0	0.0962464
Q06432	COND-	0.2048075886601272	0.11223344556677892	0.20947743871369529
Q16534	COND-	0.026948366928964105	0	0.0283078
Q15768	COND-	0.44734289102080416	0.5611672278338945	0.44160108701806033
Q9HD47	COND-	0.048507060472135384	0.22446689113355783	0.0396309
P35243	COND-	0.11857281448744207	0	0.1245541527486837
P12882	COND-	0.2317559555890913	0.11223344556677892	0.23778520070203252
P04004	COND-	0.3449390966907405	0.5611672278338945	0.334032
Q13829	COND-	0.037727713700549746	0.22446689113355783	0.0283078
Q5BJF2	COND-	0.00538967	0	0.00566155
O15353	COND-	0.021558693543171283	0	0.022646209590669764
P09972	COND-	0.5820847256656246	0.8978675645342313	0.566155
P28907	COND-	0.28565268944701955	0.11223344556677892	0.29440072467870687
P21815	COND-	0.1293521612590277	0	0.13587725754401858
P28838	COND-	0.16707987495957746	0.11223344556677892	0.16984657193002323
P80162	COND-	1.2288455319607632	0	1.2908339466681764
Q6IE81	COND-	0.043117387086342565	0	0.0452924
P43652	COND-	0	0	0
Q99453	COND-	0.043117387086342565	0	0.0452924
P30968	COND-	0.8839064352700226	0.11223344556677892	0.9228330408197929
Q9H720	COND-	0	0	0
P49888	COND-	0.1563005281879918	0.11223344556677892	0.15852346713468832
Q99954	COND-	0	0	0
P10720	COND-	0.0646761	0	0.0679386
P19838	COND-	1.6115123423520532	1.7957351290684627	1.6022193285398858
O00462	COND-	0.3233804031475693	0.5611672278338945	0.3113853818717092
P60568	COND-	1.0941036973159426	0.5611672278338945	1.1209873747381531
O76024	COND-	0.6359814595235529	0.44893378226711567	0.6454169733340882
Q9NY12	COND+	0.37188746361970465	3.8159371492704826	0.1981543339183604
Q14331	COND+	0.021558693543171283	0.11223344556677892	0.016984657193002323
Q7Z7G1	COND-	0	0	0
A5PLN7	COND-	0	0	0
P27701	COND-	0.032338	0	0.033969314386004645
P17947	COND-	0.5066292982645252	0.11223344556677892	0.526524
P53634	COND-	0.8300097014120945	1.5712682379349048	0.7926173356734416
O75312	COND-	0.1563005281879918	0.6734006734006733	0.13021570514635114
O95727	COND-	0.026948366928964105	0	0.0283078
Q9Y2E6	COND-	0.14013150803061336	0	0.14720036233935344
Q9H1C4	COND-	0.0754554	0	0.0792617
Q9BZE2	COND-	0.0808451	0	0.0849233
P24385	COND-	1.568394955265711	1.7957351290684627	1.556926909358546
Q9H6F5	COND+	0.026948366928964105	0.44893378226711567	0.00566155
Q9UMS4	COND+	1.595343322194675	13.243546576879911	1.0077563267848044
Q9BVC6	COND-	0	0	0
Q96RD7	COND-	0.0862348	0	0.0905848
P02656	COND-	0.37188746361970465	0.11223344556677892	0.384986
Q13651	COND-	0.19941791527433436	0	0.20947743871369529
Q6P9A2	COND-	0.10779346771585642	0	0.1132310479533488
O00330	COND-	0.14552118141640616	0	0.15286191473702088
Q8IY34	COND-	0.00538967	0	0.00566155
Q13296	COND-	0.021558693543171283	0	0.022646209590669764
Q96PD7	COND-	0.1778592217311631	0.22446689113355783	0.17550812432769067
O00193	COND-	0	0	0
P16989	COND-	0.021558693543171283	0.11223344556677892	0.016984657193002323
P21583	COND-	0.4581222377923898	0.33670033670033667	0.4642472966087301
Q15020	COND-	0.1563005281879918	1.2345679012345678	0.10190794315801392
Q00325	COND-	0.15091085480219898	0	0.15852346713468832
Q9NW08	COND-	0.5874743990514175	3.254769921436588	0.4529241918133952
Q07108	COND-	0.269484	0	0.283078
Q9UKN5	COND-	0.032338	0.11223344556677892	0.0283078
Q92478	COND-	0.010779346771585641	0	0.011323104795334882
Q14242	COND-	0.048507060472135384	0	0.050954
P78348	COND-	0.016169020157378464	0	0.016984657193002323
P14920	COND-	0.35032877007653335	0.22446689113355783	0.35667780105304875
Q9H3F6	COND-	0.037727713700549746	0.22446689113355783	0.0283078
Q14165	COND-	0.4958499514929395	0.11223344556677892	0.515201
Q9H175	COND-	0	0	0
Q9NPF7	COND-	0.15091085480219898	0	0.15852346713468832
Q6XYQ8	COND-	0.037727713700549746	0	0.0396309
O15528	COND-	0.0808451	0.22446689113355783	0.0736002
P23409	COND-	0.1024037943300636	0	0.10756949555568136
P13349	COND-	0.0970141	0	0.10190794315801392
P08151	COND-	0.66293	0.44893378226711567	0.6737247353224254
Q9ULR3	COND-	0.010779346771585641	0	0.011323104795334882
P09960	COND-	0.3287700765333621	0.44893378226711567	0.3227084866670441
P41970	COND-	0	0	0
Q969R8	COND-	0.032338	0	0.033969314386004645
Q16378	COND-	0	0	0
Q9NR21	COND-	0.016169020157378464	0	0.016984657193002323
O15145	COND-	0.8785167618842299	2.0202020202020203	0.8209250976617788
P10767	COND-	0.3449390966907405	0.22446689113355783	0.35101624865538134
P10916	COND-	0.3287700765333621	0.5611672278338945	0.31704693426937663
Q96B01	COND-	0.6790988466098954	3.0303030303030303	0.5604936873690766
O75969	COND-	0.032338	0	0.033969314386004645
O60519	COND-	0.016169020157378464	0	0.016984657193002323
P46527	COND-	1.0725450037727715	1.5712682379349048	1.0473871935684764
Q9NZD1	COND-	0	0	0
P36941	COND-	0.3395494233049477	0.11223344556677892	0.35101624865538134
Q9Y6K5	COND-	0.5497466853508677	0.5611672278338945	0.5491705825737417
Q93070	COND-	0.35032877007653335	0	0.36800090584838363
P52566	COND-	0.1778592217311631	0.11223344556677892	0.1811696767253581
Q9H628	COND-	0	0	0
Q9ULW2	COND-	0.1347418346448205	0	0.141539
Q9NPH9	COND-	0.059286407243721036	0	0.0622771
P01579	COND-	0.6575401530667242	0.44893378226711567	0.668063
P57740	COND-	1.26118	5.948372615039282	1.0247409839778068
Q9NZN8	COND-	0.1832488951169559	0.6734006734006733	0.15852346713468832
Q13601	COND-	1.1048830440875284	12.570145903479238	0.526524
Q4U2R6	COND-	0.5335776651934893	0.22446689113355783	0.5491705825737417
P04406	COND-	0.9270238223563652	1.4590347923681257	0.900187
Q8NEB7	COND-	0.00538967	0	0.00566155
P16520	COND-	2.7487334267543386	0.11223344556677892	2.881730170412727
Q8WUD6	COND-	0.18863856850274874	0.11223344556677892	0.192493
P45974	COND-	0.17246954834537026	0.11223344556677892	0.17550812432769067
P60174	COND+	0.5012396248787324	0.5611672278338945	0.4982166109947348
Q99622	COND-	0.021558693543171283	0	0.022646209590669764
P41238	COND-	0.0646761	0.22446689113355783	0.0566155
Q9H9S0	COND-	0.4742912579497683	0.44893378226711567	0.47557040140406504
Q9Y3E0	COND+	0.016169020157378464	0	0.016984657193002323
Q9Y478	COND-	0.38805648377708307	0.11223344556677892	0.4019702202343883
Q8NFW8	COND+	0.043117387086342565	0	0.0452924
Q9Y5Z7	COND-	0.0808451	0	0.0849233
Q9UMR7	COND-	0.021558693543171283	0	0.022646209590669764
Q9GZX7	COND-	0.1347418346448205	0.7856341189674524	0.10190794315801392
Q15286	COND-	0.42578419747763285	0.5611672278338945	0.41895487742739057
P12074	COND-	0.24792497574646974	0.11223344556677892	0.2547698578950348
Q13242	COND+	1.26118	9.988776655443322	0.8209250976617788
Q9NVK5	COND-	0.21558693543171284	0.22446689113355783	0.21513899111136273
Q12918	COND-	0.0700658	0	0.0736002
P48506	COND-	0.23714562897488414	0	0.2491083054973674
Q6PHW0	COND-	0.016169020157378464	0	0.016984657193002323
Q5TD94	COND-	0.10779346771585642	0	0.1132310479533488
Q96IZ2	COND-	0.00538967	0	0.00566155
Q9Y294	COND-	0.27487334267543384	0.5611672278338945	0.2604314102927023
Q9NQE9	COND-	0.016169020157378464	0	0.016984657193002323
Q9BZM6	COND-	0.043117387086342565	0	0.0452924
Q53GD3	COND-	0.00538967	0	0.00566155
Q9UKT4	COND-	0.6359814595235529	2.132435465768799	0.5604936873690766
Q9HB96	COND-	0.30182170960439797	0.5611672278338945	0.28873917228103946
O00294	COND-	0.0700658	0.22446689113355783	0.0622771
Q16539	COND-	1.6061226689662607	1.0101010101010102	1.6361886429258903
Q15208	COND-	0.043117387086342565	0	0.0452924
P06340	COND-	0.3341597499191549	0.7856341189674524	0.3113853818717092
Q9NPB0	COND-	0.016169020157378464	0	0.016984657193002323
P40123	COND-	0.0808451	0	0.0849233
Q9BZJ6	COND-	0.00538967	0	0.00566155
P80108	COND-	0.42578419747763285	0.11223344556677892	0.44160108701806033
Q9NPJ3	COND-	0.026948366928964105	0	0.0283078
P25398	COND-	1.3959254069203406	14.25364758698092	0.7473249164921022
Q9NPZ5	COND-	0.210197	0	0.22080054350903017
O75496	COND-	0.5820847256656246	1.122334455667789	0.5548321349714092
O60493	COND-	0.1293521612590277	0.33670033670033667	0.11889260035101626
O43167	COND-	0.026948366928964105	0.11223344556677892	0.022646209590669764
Q92562	COND-	0.043117387086342565	0	0.0452924
Q86WB7	COND-	0.010779346771585641	0	0.011323104795334882
Q5T5N4	COND-	0	0	0
Q99750	COND-	0.00538967	0	0.00566155
Q13895	COND+	1.1533901045596637	12.2334	0.5944630017550813
Q9UMX6	COND-	0.059286407243721036	0	0.0622771
P23942	COND-	0.043117387086342565	0	0.0452924
O43598	COND-	0.010779346771585641	0	0.011323104795334882
Q96KP1	COND-	0.29643203621860514	0.7856341189674524	0.27175451508803716
Q9NV96	COND-	0.7383852538536165	0.6734006734006733	0.7416633640944347
Q16363	COND-	0.30182170960439797	0.33670033670033667	0.30006227707637434
Q9NQE7	COND-	0.00538967	0	0.00566155
Q16819	COND-	0.043117387086342565	0	0.0452924
P42285	COND-	2.0642449067586504	21.099887766554435	1.1040027175451508
P61371	COND-	0.23714562897488414	0	0.2491083054973674
Q99884	COND-	0.010779346771585641	0.11223344556677892	0.00566155
Q15319	COND-	0.026948366928964105	0	0.0283078
P49590	COND-	0.1832488951169559	0.33670033670033667	0.17550812432769067
Q9BQG2	COND-	0.19941791527433436	0.11223344556677892	0.20381588631602784
Q5XG87	COND-	0.39344615716287595	0.6734006734006733	0.3793240106437185
P51397	COND-	0.026948366928964105	0	0.0283078
Q99075	COND-	0.3126010563759836	0	0.3283700390647115
P28300	COND-	0.14013150803061336	0.11223344556677892	0.141539
P49863	COND-	0.043117387086342565	0	0.0452924
Q9ULB4	COND-	0.10779346771585642	0.11223344556677892	0.10756949555568136
P09486	COND-	0.4904602781071467	0.5611672278338945	0.4868935061993999
O96004	COND-	0.037727713700549746	0	0.0396309
Q9Y5E6	COND-	0	0	0
Q9Y5E4	COND-	0	0	0
Q9Y5E3	COND-	0	0	0
Q9Y5E2	COND-	0	0	0
Q9Y5E8	COND-	0	0	0
O15303	COND-	1.234235205346556	0	1.2964954990658437
Q9NWX6	COND-	0.00538967	0	0.00566155
P29460	COND-	0.1832488951169559	0	0.192493
Q99614	COND-	0.0646761	0.22446689113355783	0.0566155
Q9UIQ6	COND-	0.16707987495957746	0.11223344556677892	0.16984657193002323
Q9BYV1	COND-	0.30182170960439797	0.11223344556677892	0.3113853818717092
P05112	COND-	1.0024792497574648	0.33670033670033667	1.0360640887731416
P05113	COND-	0.5012396248787324	0	0.526524
Q92187	COND-	0.010779346771585641	0	0.011323104795334882
Q9NPG4	COND-	0.00538967	0	0.00566155
P63208	COND-	2.4792497574646974	2.244668911335578	2.4910830549736738
O75694	COND-	0.781503	3.479236812570146	0.6454169733340882
P04150	COND-	0.8030613344831303	0.8978675645342313	0.798279
Q8NC54	COND-	0	0	0
P36406	COND-	0.032338	0	0.033969314386004645
P54136	COND-	0.27487334267543384	0.22446689113355783	0.2774160674857046
P47902	COND-	0.016169020157378464	0	0.016984657193002323
Q8TBB6	COND-	0.00538967	0.11223344556677892	0
Q9NS98	COND-	0.0970141	0	0.10190794315801392
O75800	COND-	0.0916244	0	0.0962464
P02788	COND-	0.4904602781071467	0.6734006734006733	0.4812319538017324
P40692	COND-	0.512019	1.3468013468013467	0.4699088490063975
Q08426	COND-	0.6467608062951385	0.6734006734006733	0.6454169733340882
Q96SW2	COND-	0.1832488951169559	0.22446689113355783	0.1811696767253581
P04196	COND-	0.420395	0.33670033670033667	0.4246164298250581
Q05086	COND-	1.595343322194675	1.5712682379349048	1.596557776142218
P50120	COND-	0.12396248787323487	0	0.13021570514635114
P09455	COND-	0.210197	0	0.22080054350903017
Q16877	COND-	0.0700658	0.11223344556677892	0.0679386
Q14469	COND-	0.38266681039129025	0.8978675645342313	0.35667780105304875
P11488	COND-	0.3287700765333621	0.33670033670033667	0.3283700390647115
O75896	COND-	0.021558693543171283	0.11223344556677892	0.016984657193002323
Q8WTW4	COND-	0.10779346771585642	0	0.1132310479533488
Q9HAV0	COND-	2.6948366928964105	0.11223344556677892	2.825114646436053
Q86VD1	COND-	0.026948366928964105	0	0.0283078
P11172	COND-	0.28565268944701955	0.33670033670033667	0.283078
Q969K4	COND-	0.059286407243721036	0.22446689113355783	0.050954
O94889	COND-	0.016169020157378464	0.11223344556677892	0.011323104795334882
O43818	COND+	1.2504042255039345	13.35578002244669	0.6397554209364208
P22760	COND-	0.010779346771585641	0	0.011323104795334882
O60739	COND-	0.31799072976177645	3.7037037037037033	0.14720036233935344
Q9UFB7	COND-	0	0	0
P63316	COND-	0.15091085480219898	0.22446689113355783	0.14720036233935344
P30414	COND-	0.0808451	0.22446689113355783	0.0736002
P51957	COND-	0.016169020157378464	0	0.016984657193002323
Q96B96	COND-	0	0	0
Q8IWB7	COND-	0.010779346771585641	0	0.011323104795334882
P19525	COND+	0.3395494233049477	1.0101010101010102	0.30572382947404175
Q96EP5	COND-	0.048507060472135384	0	0.050954
Q9P2D3	COND-	0.00538967	0	0.00566155
Q9UPY8	COND-	0.1563005281879918	1.122334455667789	0.10756949555568136
P63313	COND-	0.021558693543171283	0	0.022646209590669764
P43246	COND-	0.6575401530667242	2.8058361391694726	0.5491705825737417
O43639	COND-	0.4904602781071467	0.6734006734006733	0.4812319538017324
P10646	COND-	0.0754554	0.33670033670033667	0.0622771
P49279	COND-	0.39344615716287595	0.22446689113355783	0.4019702202343883
P04114	COND-	1.746254176996874	1.7957351290684627	1.743758138481572
Q9C086	COND-	0.23714562897488414	0.7856341189674524	0.20947743871369529
Q8NG68	COND-	0.0700658	0	0.0736002
Q96GK7	COND-	0.021558693543171283	0	0.022646209590669764
Q9Y3B4	COND-	1.0348172900722217	9.090909090909092	0.628432
Q99726	COND-	0.0538967	0.22446689113355783	0.0452924
Q9UHY1	COND-	0.043117387086342565	0.11223344556677892	0.0396309
Q15036	COND-	0.048507060472135384	0	0.050954
Q96G27	COND-	0.016169020157378464	0	0.016984657193002323
Q13724	COND+	0.1563005281879918	0.7856341189674524	0.1245541527486837
Q49AM3	COND-	0.021558693543171283	0	0.022646209590669764
O75251	COND-	0.5335776651934893	0	0.5604936873690766
Q9BSM1	COND-	0.1778592217311631	0.33670033670033667	0.16984657193002323
O43763	COND-	0.026948366928964105	0	0.0283078
Q99704	COND-	0.26409399590384824	0	0.2774160674857046
P28330	COND-	0.1563005281879918	0.11223344556677892	0.15852346713468832
Q9H8M9	COND-	0.5713053788940391	0.22446689113355783	0.5888014493574137
P05451	COND-	0.021558693543171283	0	0.022646209590669764
P18065	COND-	0.043117387086342565	0	0.0452924
P24593	COND-	0.6144227659803816	0.22446689113355783	0.6340938685387533
O60928	COND-	0.026948366928964105	0	0.0283078
P38435	COND+	0.0916244	0	0.0962464
Q9Y3R4	COND-	0.026948366928964105	0	0.0283078
P61604	COND-	0.21558693543171284	0.11223344556677892	0.22080054350903017
Q9Y6F9	COND-	0.23714562897488414	0	0.2491083054973674
Q01638	COND-	0.048507060472135384	0	0.050954
Q9UBY0	COND-	0.016169020157378464	0	0.016984657193002323
P20160	COND-	0.4635119111781826	0.5611672278338945	0.45858574421106263
Q15435	COND-	0.059286407243721036	0	0.0622771
P04070	COND-	0.7707232941683734	0.33670033670033667	0.7926173356734416
Q02363	COND-	0.0916244	0.11223344556677892	0.0905848
P11926	COND-	0.37188746361970465	0.11223344556677892	0.384986
Q9H8Y8	COND-	0.0862348	0.33670033670033667	0.0736002
Q03701	COND+	0.6090330925945887	7.295173961840629	0.27175451508803716
Q96LZ7	COND-	0.016169020157378464	0	0.016984657193002323
Q07687	COND-	0.021558693543171283	0	0.022646209590669764
P43007	COND-	0.010779346771585641	0	0.011323104795334882
Q13416	COND+	0.35032877007653335	1.122334455667789	0.3113853818717092
P63098	COND-	0.3233804031475693	0.22446689113355783	0.3283700390647115
P08567	COND-	0.16707987495957746	0.22446689113355783	0.16418501953235576
P24158	COND-	0.5281879918076965	0.5611672278338945	0.526524
Q969F8	COND-	0.8515683949552657	0.11223344556677892	0.8888637264337881
O60391	COND-	0.1563005281879918	0	0.16418501953235576
Q9UIW0	COND-	0	0	0
P15313	COND-	0.2317559555890913	0	0.24344675309969996
P52701	COND+	0.5605260321224534	2.4691358024691357	0.4642472966087301
Q9HB20	COND-	0.021558693543171283	0	0.022646209590669764
P35270	COND-	0.15091085480219898	0.11223344556677892	0.15286191473702088
P51797	COND-	0.3233804031475693	0.5611672278338945	0.3113853818717092
P06733	COND-	0.3126010563759836	0.44893378226711567	0.30572382947404175
P49591	COND-	0.22636628220329846	0.22446689113355783	0.2264620959066976
A8K7I4	COND-	0.0538967	0	0.0566155
O00512	COND-	0.3126010563759836	0	0.3283700390647115
Q9NRR2	COND-	0	0	0
O95841	COND-	0.021558693543171283	0	0.022646209590669764
Q96MN5	COND-	0.0700658	0.33670033670033667	0.0566155
Q9BXS4	COND-	0.016169020157378464	0	0.016984657193002323
P41143	COND-	1.2557938988897273	0	1.3191417086565136
Q9BQA1	COND-	0.361108	0.7856341189674524	0.33969314386004645
Q9H246	COND-	0	0	0
Q9UI95	COND-	0.28565268944701955	1.3468013468013467	0.23212364830436505
O95140	COND-	0.19402824188854154	0.11223344556677892	0.1981543339183604
Q5JXC2	COND-	0.016169020157378464	0	0.016984657193002323
Q9NTN3	COND-	0.032338	0	0.033969314386004645
O60809	COND-	0.010779346771585641	0	0.011323104795334882
O60810	COND-	0.00538967	0	0.00566155
Q13029	COND-	0.032338	0	0.033969314386004645
P41220	COND-	0.059286407243721036	0	0.0622771
Q9UGM6	COND-	0.1832488951169559	0	0.192493
Q8WVF1	COND-	0.016169020157378464	0	0.016984657193002323
Q9BXI3	COND-	0.2910423628328123	0.33670033670033667	0.28873917228103946
O43488	COND-	0.043117387086342565	0	0.0452924
O95971	COND-	0.048507060472135384	0	0.050954
Q32P28	COND+	0.29643203621860514	0.5611672278338945	0.283078
O60779	COND-	0.016169020157378464	0	0.016984657193002323
P14151	COND-	0.3287700765333621	0	0.34535469625771387
O60774	COND-	0	0	0
O75379	COND-	0.9863102296000863	1.7957351290684627	0.9454792504104627
O95926	COND-	0.9701412094427079	7.968574635241302	0.617109
Q2M3M2	COND-	0.00538967	0	0.00566155
P07339	COND-	0.6737091732241026	0.7856341189674524	0.668063
Q9UNA3	COND-	0.0916244	0	0.0962464
P22894	COND-	0.5012396248787324	0.7856341189674524	0.4868935061993999
P02647	COND-	1.1480004311738707	0.8978675645342313	1.1606182415218254
Q9UPR5	COND-	0.037727713700549746	0	0.0396309
P45379	COND-	0.210197	0.22446689113355783	0.20947743871369529
Q08AD1	COND+	0.00538967	0	0.00566155
P31939	COND-	0.3233804031475693	0.22446689113355783	0.3283700390647115
P09430	COND-	0.0862348	0	0.0905848
Q9NYY8	COND-	0.048507060472135384	0	0.050954
P02766	COND-	0.5874743990514175	0.5611672278338945	0.5888014493574137
Q5JWR5	COND-	0.059286407243721036	0.11223344556677892	0.0566155
Q7Z7B0	COND-	0.00538967	0	0.00566155
Q9HBV2	COND-	0.026948366928964105	0	0.0283078
P62380	COND-	0.14552118141640616	0.44893378226711567	0.13021570514635114
Q5TFG8	COND-	0	0	0
Q8TB52	COND-	1.595343322194675	1.3468013468013467	1.607880880937553
Q7Z6V5	COND-	0.048507060472135384	0	0.050954
Q8TBY8	COND-	0	0	0
Q9H204	COND-	0.3557184434623262	1.3468013468013467	0.30572382947404175
O00237	COND-	0.0538967	0	0.0566155
P04844	COND+	0.8515683949552657	8.866442199775532	0.44726263941572775
O94964	COND-	0.010779346771585641	0	0.011323104795334882
Q13563	COND-	0.1778592217311631	0.5611672278338945	0.15852346713468832
Q9UNQ0	COND-	0.14552118141640616	0.11223344556677892	0.14720036233935344
O95210	COND-	0.42578419747763285	0.11223344556677892	0.44160108701806033
Q14094	COND-	0.00538967	0	0.00566155
P49788	COND-	0	0	0
Q9H6V9	COND-	0.026948366928964105	0.11223344556677892	0.022646209590669764
Q9GZV9	COND-	0.9917	0.44893378226711567	1.0190794315801393
O00472	COND-	0.41500485070604726	1.122334455667789	0.3793240106437185
O43676	COND-	0.4581222377923898	0	0.4812319538017324
O76080	COND-	0.010779346771585641	0	0.011323104795334882
Q9Y2T3	COND-	0.0862348	0.11223344556677892	0.0849233
Q9H1Z8	COND-	0	0	0
Q9UKF6	COND-	1.2557938988897273	9.652076318742985	0.8322482024571137
Q8NHQ9	COND+	0.8892961086558154	8.978675645342312	0.4812319538017324
Q53HC0	COND-	0.1024037943300636	0.11223344556677892	0.10190794315801392
Q5T1M5	COND-	0.4042255039344616	5.274971941638609	0.15852346713468832
Q9BSH5	COND-	0.010779346771585641	0	0.011323104795334882
O75351	COND-	0.24792497574646974	0.33670033670033667	0.24344675309969996
P48595	COND-	0.00538967	0	0.00566155
P56915	COND-	0.037727713700549746	0.11223344556677892	0.033969314386004645
Q86TW2	COND-	0.016169020157378464	0	0.016984657193002323
Q9H2X8	COND-	0	0	0
Q8TD19	COND-	0.24253530236067697	0.33670033670033667	0.23778520070203252
P07311	COND-	0.026948366928964105	0	0.0283078
Q9H1B7	COND-	0.026948366928964105	0	0.0283078
P49753	COND-	0.31799072976177645	0.5611672278338945	0.30572382947404175
Q9UPI3	COND-	0.0808451	0	0.0849233
P10600	COND-	0.7491646006252021	0.44893378226711567	0.7643095736851044
Q9BWT3	COND-	0.1024037943300636	0.11223344556677892	0.10190794315801392
Q53FA7	COND-	0.032338	0	0.033969314386004645
P17081	COND-	0.8892961086558154	1.3468013468013467	0.8662175168431183
Q6NUQ4	COND+	0.059286407243721036	0.22446689113355783	0.050954
Q9ULI0	COND-	0.0916244	0.11223344556677892	0.0905848
Q8NCA5	COND+	0.021558693543171283	0.11223344556677892	0.016984657193002323
Q9BSR8	COND-	0.021558693543171283	0	0.022646209590669764
Q6ULP2	COND-	0.30182170960439797	0.6734006734006733	0.283078
Q3ZCW2	COND-	0.00538967	0	0.00566155
Q9P021	COND-	0.016169020157378464	0.11223344556677892	0.011323104795334882
Q14CX5	COND-	0.021558693543171283	0	0.022646209590669764
Q9UQK1	COND-	0.12396248787323487	0	0.13021570514635114
P49683	COND-	0.021558693543171283	0	0.022646209590669764
P17481	COND-	0.0700658	0	0.0736002
P09067	COND-	0.0862348	0	0.0905848
P09629	COND-	0.0970141	0	0.10190794315801392
P28562	COND-	0.19941791527433436	0.11223344556677892	0.20381588631602784
Q9H999	COND-	0.032338	0	0.033969314386004645
P35548	COND-	0.0862348	0	0.0905848
Q14641	COND-	0.032338	0	0.033969314386004645
P01567	COND-	0.14552118141640616	0.11223344556677892	0.14720036233935344
Q86VZ4	COND-	0	0	0
Q8IYT3	COND-	0.016169020157378464	0	0.016984657193002323
Q8WWN8	COND-	0.1293521612590277	0	0.13587725754401858
Q9UN66	COND-	0	0	0
Q9UN67	COND-	0	0	0
Q9Y5E9	COND-	0.00538967	0.11223344556677892	0
Q9Y5F1	COND-	0	0	0
Q9BXI2	COND-	0	0	0
P54821	COND-	0	0	0
Q9UQP3	COND-	0.0754554	0	0.0792617
Q9BWV7	COND-	0	0	0
Q6P1R3	COND-	0	0	0
Q5EBL8	COND-	0.021558693543171283	0.11223344556677892	0.016984657193002323
Q96RS6	COND-	0.016169020157378464	0	0.016984657193002323
Q9BR77	COND-	0.010779346771585641	0.11223344556677892	0.00566155
P32519	COND-	0.059286407243721036	0.11223344556677892	0.0566155
Q9Y673	COND-	0.11857281448744207	0.33670033670033667	0.10756949555568136
Q9NYF3	COND-	0.016169020157378464	0	0.016984657193002323
Q9UBF9	COND-	0.032338	0	0.033969314386004645
P18146	COND-	0.6683194998383098	0.7856341189674524	0.6624016305270906
P35080	COND-	0.14552118141640616	0.22446689113355783	0.141539
P25208	COND-	0.19941791527433436	0.33670033670033667	0.192493
Q9Y3C0	COND-	0.0700658	0	0.0736002
Q13115	COND-	0.0808451	0	0.0849233
O60504	COND-	0.14552118141640616	0.33670033670033667	0.13587725754401858
Q13148	COND-	0.39344615716287595	4.1526374859708195	0.20381588631602784
O60811	COND-	0.010779346771585641	0	0.011323104795334882
Q8IZV5	COND-	0.11857281448744207	0.22446689113355783	0.1132310479533488
Q92988	COND-	0	0	0
P38432	COND+	0.059286407243721036	0.33670033670033667	0.0452924
Q13207	COND-	0.032338	0	0.033969314386004645
P78383	COND-	0.043117387086342565	0.11223344556677892	0.0396309
P57082	COND-	0.021558693543171283	0	0.022646209590669764
Q8IWB6	COND-	0.021558693543171283	0.11223344556677892	0.016984657193002323
Q9C073	COND-	0.00538967	0	0.00566155
Q15003	COND-	0.5066292982645252	3.1425364758698096	0.3736624582460511
Q9BWT6	COND-	0.3395494233049477	0.7856341189674524	0.31704693426937663
Q15928	COND-	0.00538967	0	0.00566155
Q63HK5	COND-	0	0	0
Q9NYW2	COND-	1.1965074916460063	0	1.256864632282172
Q6P4A8	COND-	0	0	0
Q9NYW0	COND-	1.1965074916460063	0	1.256864632282172
Q8WU10	COND-	0.026948366928964105	0.11223344556677892	0.022646209590669764
P10997	COND-	0.6683194998383098	0	0.7020324973107627
Q15842	COND-	0.016169020157378464	0	0.016984657193002323
Q9NYW3	COND-	1.1965074916460063	0	1.256864632282172
Q9NYW1	COND-	1.1965074916460063	0	1.256864632282172
Q92734	COND-	0.3072113829901908	1.0101010101010102	0.27175451508803716
O60229	COND-	0.9485825158995366	0	0.9964332219894696
Q9GZZ1	COND-	0.14013150803061336	0.44893378226711567	0.1245541527486837
Q9UQF2	COND-	0.11857281448744207	0	0.1245541527486837
Q9Y5Y5	COND-	0.10779346771585642	0.11223344556677892	0.10756949555568136
Q96QD5	COND-	0.1293521612590277	0.11223344556677892	0.13021570514635114
P04040	COND-	0.7922819877115448	0.5611672278338945	0.8039404404687766
Q9Y6H8	COND-	0.0970141	0.11223344556677892	0.0962464
Q92847	COND-	0.8892961086558154	0.11223344556677892	0.9284945932174602
P50591	COND-	0.1563005281879918	0	0.16418501953235576
Q8N436	COND-	0.00538967	0	0.00566155
P28161	COND-	0.24253530236067697	0.11223344556677892	0.2491083054973674
P27037	COND-	0.2587043225180554	0	0.27175451508803716
Q9UBT6	COND-	0.5820847256656246	2.581369248035915	0.4812319538017324
P36888	COND-	0.3988358305486687	0.11223344556677892	0.41329332502972316
Q6T310	COND-	0.010779346771585641	0	0.011323104795334882
Q96QD9	COND-	0.44734289102080416	2.8058361391694726	0.3283700390647115
P15173	COND-	0.210197	0	0.22080054350903017
P35869	COND-	0.15091085480219898	0.22446689113355783	0.14720036233935344
Q3SYG4	COND-	0.1563005281879918	0.22446689113355783	0.15286191473702088
P0CE72	COND-	0.016169020157378464	0	0.016984657193002323
Q7L9B9	COND-	0	0	0
A6NGB9	COND-	0.17246954834537026	0.8978675645342313	0.13587725754401858
P31268	COND-	0.10779346771585642	0	0.1132310479533488
P08476	COND-	0.0970141	0	0.10190794315801392
O60896	COND-	0.6413711329093458	0	0.6737247353224254
Q9UI43	COND-	0.0808451	0.22446689113355783	0.0736002
Q15672	COND-	0.210197	0.11223344556677892	0.21513899111136273
P09496	COND-	1.083324350544357	2.356902356902357	1.0190794315801393
Q9UPV7	COND-	0	0	0
Q7Z2W4	COND+	0.31799072976177645	0.6734006734006733	0.30006227707637434
P51857	COND-	0.1293521612590277	0	0.13587725754401858
Q9Y4Z2	COND-	0.11857281448744207	0	0.1245541527486837
P10124	COND-	0.35032877007653335	0.33670033670033667	0.35101624865538134
P11161	COND-	0.4042255039344616	0.22446689113355783	0.41329332502972316
Q96BN6	COND-	0.016169020157378464	0.11223344556677892	0.011323104795334882
P13051	COND-	0.18863856850274874	0.44893378226711567	0.17550812432769067
Q8WYA0	COND-	0.22636628220329846	0	0.23778520070203252
P16219	COND-	0.17246954834537026	0.11223344556677892	0.17550812432769067
Q9Y3C5	COND-	0.0538967	0	0.0566155
Q9C0J9	COND-	0.10779346771585642	0.22446689113355783	0.10190794315801392
Q14714	COND-	0.0862348	0.11223344556677892	0.0849233
O00148	COND+	0.5174086450361108	3.7037037037037033	0.35667780105304875
Q9BQ61	COND-	0.010779346771585641	0.11223344556677892	0.00566155
P48960	COND-	0.00538967	0	0.00566155
Q9H7R0	COND-	0.00538967	0	0.00566155
Q6NSX1	COND-	0.00538967	0	0.00566155
Q9BY08	COND-	0	0	0
P35670	COND-	0.0538967	0	0.0566155
Q9HD90	COND-	0.00538967	0	0.00566155
Q53FV1	COND-	0.026948366928964105	0	0.0283078
Q01064	COND-	0.16707987495957746	0	0.17550812432769067
P31276	COND-	0.00538967	0	0.00566155
Q07954	COND-	0.2587043225180554	0.11223344556677892	0.2660929626903697
P31275	COND-	0.00538967	0	0.00566155
P09630	COND-	0.0754554	0	0.0792617
O00519	COND-	0.1024037943300636	0.11223344556677892	0.10190794315801392
Q9BUV0	COND-	0.021558693543171283	0	0.022646209590669764
P61619	COND+	0.9593618626711221	9.090909090909092	0.5491705825737417
Q9NP90	COND-	0.4689015845639754	0.44893378226711567	0.4699088490063975
Q5UIP0	COND+	0.30182170960439797	1.0101010101010102	0.2660929626903697
Q7Z4L5	COND-	0.30182170960439797	0	0.31704693426937663
Q13287	COND-	0.14013150803061336	0.11223344556677892	0.141539
P98066	COND-	0.3287700765333621	0.44893378226711567	0.3227084866670441
Q8NER5	COND-	0.1293521612590277	0	0.13587725754401858
Q7Z2H8	COND-	0.010779346771585641	0	0.011323104795334882
Q9NR55	COND-	0.0916244	0	0.0962464
P63252	COND-	0.19941791527433436	0	0.20947743871369529
Q9BZM1	COND-	0.10779346771585642	0.22446689113355783	0.10190794315801392
P09012	COND+	1.024037943300636	9.652076318742985	0.5888014493574137
Q9BPU9	COND-	1.0402069634580144	2.9180695847362514	0.9454792504104627
P20851	COND-	0.037727713700549746	0	0.0396309
Q9GZX5	COND-	0.037727713700549746	0.11223344556677892	0.033969314386004645
P57729	COND-	0.3664977902339118	0.5611672278338945	0.35667780105304875
Q9NYM4	COND-	0.630592	0	0.6624016305270906
Q68CZ6	COND-	0.6144227659803816	1.4590347923681257	0.5718167921644115
Q8IZ52	COND-	0.0754554	0.11223344556677892	0.0736002
P05111	COND-	0.043117387086342565	0	0.0452924
Q9H0I2	COND-	0	0	0
Q9H9F9	COND-	0.24253530236067697	0.7856341189674524	0.21513899111136273
P41968	COND-	0.6683194998383098	0.11223344556677892	0.6963709449130951
Q8N2H4	COND-	0.2048075886601272	0.11223344556677892	0.20947743871369529
P19957	COND-	0.3395494233049477	0.22446689113355783	0.34535469625771387
Q8IUB2	COND-	0	0	0
P56381	COND-	0.38805648377708307	0.11223344556677892	0.4019702202343883
P19174	COND-	1.6115123423520532	0.7856341189674524	1.6531733001188926
Q13247	COND+	1.2773525924328986	9.988776655443322	0.8379097548547811
Q9UL26	COND-	0.3772771370054975	0.5611672278338945	0.36800090584838363
Q16647	COND-	0.0700658	0.11223344556677892	0.0679386
O95863	COND-	0.5012396248787324	0.7856341189674524	0.4868935061993999
O95396	COND-	0.14552118141640616	0.11223344556677892	0.14720036233935344
Q9Y508	COND-	1.379756386762962	1.2345679012345678	1.387080337428523
P43363	COND-	0.010779346771585641	0	0.011323104795334882
P12955	COND-	0.037727713700549746	0	0.0396309
Q01113	COND-	0.0862348	0	0.0905848
Q96PE7	COND-	0.059286407243721036	0	0.0622771
Q9ULR5	COND-	0.026948366928964105	0	0.0283078
Q8WVK2	COND+	0.8839064352700226	8.305274971941639	0.5095397157900696
O00566	COND-	1.0941036973159426	12.794612794612794	0.5038781633924022
Q9P0M4	COND-	0.021558693543171283	0	0.022646209590669764
Q05469	COND-	0.269484	0.11223344556677892	0.2774160674857046
Q6NXR0	COND-	0	0	0
O95274	COND-	0.3664977902339118	0	0.384986
P31997	COND-	0.8353993747978872	0.7856341189674524	0.8379097548547811
Q9H2S5	COND-	0.021558693543171283	0	0.022646209590669764
Q9UK97	COND-	1.6007329955804679	1.2345679012345678	1.619203985732888
Q96EU6	COND+	0.8300097014120945	9.31538	0.4019702202343883
Q13410	COND-	0.010779346771585641	0	0.011323104795334882
O00478	COND-	0.016169020157378464	0	0.016984657193002323
P09234	COND-	1.0078689231432574	9.652076318742985	0.5718167921644115
Q14916	COND-	0.0700658	0	0.0736002
P16402	COND-	0.12396248787323487	0.44893378226711567	0.10756949555568136
Q8IV45	COND-	0	0	0
Q5JTZ9	COND-	0.1778592217311631	0	0.18683122912302555
Q02539	COND-	0.1293521612590277	0.44893378226711567	0.1132310479533488
Q9UJN7	COND-	0	0	0
P58173	COND-	0.0700658	0	0.0736002
Q9Y235	COND-	0.0538967	0.11223344556677892	0.050954
Q9NP99	COND-	0.037727713700549746	0	0.0396309
Q16626	COND-	0.048507060472135384	0	0.050954
Q96P44	COND-	0.3233804031475693	0.6734006734006733	0.30572382947404175
Q06945	COND-	0.048507060472135384	0.11223344556677892	0.0452924
Q9HCH3	COND-	0	0	0
P43307	COND-	0.6844885199956883	8.417508417508419	0.29440072467870687
P54253	COND-	0.0808451	0.22446689113355783	0.0736002
O14944	COND-	0.2587043225180554	0.11223344556677892	0.2660929626903697
O95969	COND-	0.043117387086342565	0	0.0452924
O75556	COND-	0.010779346771585641	0	0.011323104795334882
Q9P0I2	COND-	0.0754554	0.44893378226711567	0.0566155
Q8TE82	COND-	0.00538967	0	0.00566155
Q8IYT4	COND-	0.032338	0	0.033969314386004645
Q9BXC9	COND-	0.16707987495957746	0.22446689113355783	0.16418501953235576
P02795	COND-	0.3988358305486687	0.22446689113355783	0.4076317726320557
P00505	COND-	0.4635119111781826	0.22446689113355783	0.47557040140406504
Q9NRA0	COND-	0.24253530236067697	0.11223344556677892	0.2491083054973674
Q96J94	COND-	0.1563005281879918	0.11223344556677892	0.15852346713468832
P10114	COND-	0.10779346771585642	0	0.1132310479533488
Q12908	COND-	0.037727713700549746	0	0.0396309
P52799	COND-	0.512019	0.5611672278338945	0.5095397157900696
O76082	COND-	0.00538967	0	0.00566155
P10914	COND-	0.7922819877115448	1.122334455667789	0.7756326784804394
P12644	COND-	1.1641694513312493	0.22446689113355783	1.2115722131008322
P43116	COND-	0.6252021127519672	0	0.65674
P48436	COND-	0.3233804031475693	0.11223344556677892	0.334032
Q9UKX2	COND-	0.31799072976177645	0.5611672278338945	0.30572382947404175
Q9Y2R9	COND-	1.5252775681793684	10.998877665544333	1.0473871935684764
Q9H6L4	COND-	0.010779346771585641	0	0.011323104795334882
Q9BW27	COND-	1.2557938988897273	5.611672278338945	1.0360640887731416
Q8TCD5	COND-	0.24253530236067697	0.33670033670033667	0.23778520070203252
Q9BUK6	COND-	0	0	0
Q96N66	COND-	0.10779346771585642	0	0.1132310479533488
O75022	COND-	0.059286407243721036	0	0.0622771
Q8WV83	COND-	0	0	0
Q9Y5U4	COND-	0.048507060472135384	0	0.050954
Q8NDX1	COND-	0.032338	0.11223344556677892	0.0283078
O60542	COND-	0.22097660881750564	0.11223344556677892	0.2264620959066976
Q9BT30	COND-	0.032338	0	0.033969314386004645
Q16740	COND-	0.14552118141640616	0.11223344556677892	0.14720036233935344
P41273	COND-	0.043117387086342565	0	0.0452924
Q8NI27	COND-	0.5443570119650749	3.3670033670033668	0.4019702202343883
P32970	COND-	0.032338	0	0.033969314386004645
P01024	COND-	2.409184003449391	0.6734006734006733	2.4967446073713413
Q9BRG2	COND-	0.032338	0	0.033969314386004645
P53539	COND-	0.29643203621860514	0.44893378226711567	0.28873917228103946
O75298	COND-	0.037727713700549746	0	0.0396309
P50552	COND+	0.24253530236067697	0.44893378226711567	0.23212364830436505
Q92797	COND-	1.2773525924328986	9.539842873176205	0.8605559644454509
Q8NHU2	COND-	0.032338	0	0.033969314386004645
P30305	COND-	0.22636628220329846	0.33670033670033667	0.22080054350903017
O43555	COND-	0.8623477417268514	0.11223344556677892	0.900187
Q9NPY3	COND-	0.6198124393661744	0.33670033670033667	0.6340938685387533
O60676	COND-	0.010779346771585641	0	0.011323104795334882
Q9H1E5	COND-	0.010779346771585641	0	0.011323104795334882
Q9NPJ1	COND-	0.14552118141640616	0.11223344556677892	0.14720036233935344
P60981	COND-	0.0808451	0.11223344556677892	0.0792617
Q9UJQ1	COND-	0	0	0
P08579	COND+	1.0348172900722217	9.31538	0.617109
Q12870	COND-	0.00538967	0	0.00566155
Q9NRC9	COND-	0	0	0
Q9NQ03	COND-	0	0	0
Q9H1M3	COND-	0.1347418346448205	0	0.141539
Q9H808	COND-	0.026948366928964105	0	0.0283078
O95977	COND-	1.266573245661313	0	1.3304648134518486
Q969V3	COND-	0.048507060472135384	0.11223344556677892	0.0452924
Q9GZP4	COND-	0.010779346771585641	0	0.011323104795334882
P49356	COND-	0.0808451	0.11223344556677892	0.0792617
Q9Y5R2	COND-	0.016169020157378464	0	0.016984657193002323
Q96P71	COND-	0.026948366928964105	0	0.0283078
Q9UKM9	COND-	0.11318314110164923	1.2345679012345678	0.0566155
Q9UPG8	COND-	0.00538967	0	0.00566155
P06132	COND-	0.0754554	0.11223344556677892	0.0736002
P0CK97	COND-	0	0	0
P55000	COND-	0.032338	0	0.033969314386004645
Q9H665	COND-	0	0	0
P04632	COND-	0.19402824188854154	0.44893378226711567	0.1811696767253581
Q9BRP1	COND-	0.016169020157378464	0.22446689113355783	0.00566155
Q9UBT2	COND-	0.2910423628328123	0.5611672278338945	0.2774160674857046
Q9UBK5	COND-	0.11318314110164923	0	0.11889260035101626
O14842	COND-	0.8785167618842299	0.11223344556677892	0.9171714884221253
P14854	COND-	0.3126010563759836	0	0.3283700390647115
P13646	COND-	0.2910423628328123	0	0.30572382947404175
O76015	COND-	0.28565268944701955	0	0.30006227707637434
P32248	COND-	1.4659911609356473	0	1.539942252165544
P35527	COND-	0.28565268944701955	0	0.30006227707637434
P20393	COND-	0.14013150803061336	0.22446689113355783	0.13587725754401858
P36404	COND-	0.0808451	0	0.0849233
P10301	COND-	0.4635119111781826	0.44893378226711567	0.4642472966087301
O14669	COND-	0.026948366928964105	0.22446689113355783	0.016984657193002323
Q9UJT2	COND-	0.037727713700549746	0.11223344556677892	0.033969314386004645
Q9NZM5	COND-	0.7437749272394093	9.20314	0.31704693426937663
Q9NZU1	COND-	0.0808451	0	0.0849233
Q9Y3A5	COND+	0.1563005281879918	1.0101010101010102	0.1132310479533488
P47710	COND-	0.026948366928964105	0	0.0283078
P02808	COND-	0.032338	0	0.033969314386004645
Q9UH92	COND-	0.043117387086342565	0	0.0452924
Q96J92	COND-	0.12396248787323487	0.11223344556677892	0.1245541527486837
Q12931	COND-	0.16169020157378464	0.22446689113355783	0.15852346713468832
Q8IWZ8	COND-	1.083324350544357	9.31538	0.668063
Q9Y6V7	COND+	1.3366389996766197	13.131313131313133	0.7416633640944347
Q99470	COND-	0.016169020157378464	0	0.016984657193002323
Q9H0G5	COND+	0.021558693543171283	0.22446689113355783	0.011323104795334882
P27918	COND-	0.689878	0.6734006734006733	0.6907093925154277
Q6ZNE5	COND-	0.2533146491322626	0	0.2660929626903697
Q15475	COND-	0.0646761	0	0.0679386
Q15398	COND-	0.7329955804678236	3.1425364758698096	0.6114476589480835
Q96EM0	COND-	0.016169020157378464	0	0.016984657193002323
Q6SJ96	COND-	0.19941791527433436	0.6734006734006733	0.17550812432769067
Q9BX95	COND-	0.17246954834537026	0.11223344556677892	0.17550812432769067
A1L390	COND-	0	0	0
P22794	COND-	0.010779346771585641	0	0.011323104795334882
P23515	COND-	0.0700658	0.11223344556677892	0.0679386
O75638	COND-	0.026948366928964105	0	0.0283078
P27824	COND-	0.4527325644065969	1.2345679012345678	0.41329332502972316
Q9ULZ3	COND-	0.6144227659803816	0.8978675645342313	0.6001245541527487
Q9NRX4	COND-	0.1024037943300636	0	0.10756949555568136
Q12933	COND-	1.0024792497574648	0.33670033670033667	1.0360640887731416
Q96I13	COND-	0.010779346771585641	0	0.011323104795334882
Q8NG08	COND-	0.026948366928964105	0.22446689113355783	0.016984657193002323
O95619	COND-	0.3772771370054975	0.8978675645342313	0.35101624865538134
Q9NYW6	COND-	1.1965074916460063	0	1.256864632282172
Q9NYW5	COND-	1.201897165031799	0	1.2625261846798392
Q9NYW4	COND-	1.201897165031799	0	1.2625261846798392
Q9ULD5	COND-	0.016169020157378464	0	0.016984657193002323
P35475	COND-	0.0700658	0	0.0736002
Q96PQ6	COND-	0.010779346771585641	0.11223344556677892	0.00566155
Q13526	COND-	0.2802630160612267	0.11223344556677892	0.28873917228103946
Q9NXK8	COND-	1.5791743020372964	1.2345679012345678	1.596557776142218
Q9P2E2	COND-	0.26409399590384824	0.22446689113355783	0.2660929626903697
Q5R387	COND-	0.037727713700549746	0.11223344556677892	0.033969314386004645
O76100	COND-	0.0700658	0	0.0736002
Q9Y5W3	COND-	0.0862348	0	0.0905848
O60412	COND-	0.0700658	0	0.0736002
O76099	COND-	0.0700658	0	0.0736002
Q96RI0	COND-	0.8839064352700226	0.22446689113355783	0.9171714884221253
Q9NWW0	COND-	0	0	0
Q9H910	COND-	0.021558693543171283	0.22446689113355783	0.011323104795334882
P55789	COND-	0.210197	0	0.22080054350903017
O43761	COND-	0.010779346771585641	0	0.011323104795334882
Q9P2W3	COND-	2.6355502856526893	0.11223344556677892	2.762837570061711
P21506	COND-	0.00538967	0	0.00566155
Q8IUC6	COND-	0.24253530236067697	0	0.2547698578950348
Q7L1V2	COND-	0.0970141	0	0.10190794315801392
Q8N6Q8	COND-	0.010779346771585641	0	0.011323104795334882
Q9UBQ5	COND-	0.6575401530667242	8.305274971941639	0.27175451508803716
P47887	COND-	0.0700658	0	0.0736002
P68366	COND-	0.8677374151126441	1.7957351290684627	0.8209250976617788
P09327	COND-	0.00538967	0	0.00566155
Q13685	COND-	0.1347418346448205	1.7957351290684627	0.050954
P04792	COND-	0.26409399590384824	0.44893378226711567	0.2547698578950348
P61952	COND-	2.6086019187237253	0.11223344556677892	2.7345298080733738
P63211	COND-	4.974668535086773	0.22446689113355783	5.214289758251713
Q05209	COND-	0.1563005281879918	0	0.16418501953235576
Q14314	COND-	0.059286407243721036	0	0.0622771
Q9Y6J8	COND-	0	0	0
O43933	COND-	0.1347418346448205	0	0.141539
Q99551	COND-	0.059286407243721036	0	0.0622771
Q9P244	COND-	0.0646761	0.22446689113355783	0.0566155
Q9BPW5	COND-	0.00538967	0	0.00566155
Q96RT7	COND-	0.4527325644065969	1.0101010101010102	0.4246164298250581
Q9BY27	COND-	0.010779346771585641	0	0.011323104795334882
Q9UIA0	COND-	0.0916244	0	0.0962464
Q96HU1	COND-	0.0700658	0	0.0736002
Q9BYH1	COND-	0.016169020157378464	0.11223344556677892	0.011323104795334882
Q9UKI3	COND-	0.037727713700549746	0.11223344556677892	0.033969314386004645
Q9HCN8	COND+	0.048507060472135384	0.22446689113355783	0.0396309
Q04917	COND-	0.5174086450361108	0.8978675645342313	0.4982166109947348
Q9Y442	COND-	0	0	0
O75679	COND-	0.016169020157378464	0	0.016984657193002323
Q00587	COND+	0	0	0
Q99705	COND-	1.9025547051848657	0.11223344556677892	1.9928664439789392
O60755	COND-	1.2126765118033849	0	1.273849289475174
Q9BWW9	COND-	0	0	0
Q8IWD4	COND-	0.00538967	0	0.00566155
Q9BQE5	COND-	0	0	0
P15153	COND-	1.352808019833998	2.0202020202020203	1.3191417086565136
P15018	COND-	0.16707987495957746	0	0.17550812432769067
Q9BZE7	COND-	0	0	0
O75439	COND-	0.42578419747763285	0	0.44726263941572775
Q9NYV7	COND-	1.1965074916460063	0	1.256864632282172
O95777	COND-	1.0186482699148431	9.427609427609427	0.5944630017550813
O15240	COND-	0.5820847256656246	0.22446689113355783	0.6001245541527487
Q9ULQ0	COND-	0.0862348	0	0.0905848
Q9UBS3	COND-	0.0700658	0	0.0736002
Q9HBW1	COND-	0.021558693543171283	0.22446689113355783	0.011323104795334882
Q99835	COND-	0.3126010563759836	0.22446689113355783	0.31704693426937663
P03999	COND-	0.15091085480219898	0	0.15852346713468832
Q8IXJ6	COND-	0.24792497574646974	0.44893378226711567	0.23778520070203252
O75431	COND-	0.1024037943300636	0	0.10756949555568136
P28356	COND-	0.059286407243721036	0	0.0622771
P28358	COND-	0.00538967	0	0.00566155
P31277	COND-	0.010779346771585641	0	0.011323104795334882
O75925	COND-	0.420395	1.3468013468013467	0.3736624582460511
O00161	COND-	1.024037943300636	1.2345679012345678	1.0134178791824717
Q9NZR1	COND-	0.210197	0.44893378226711567	0.1981543339183604
Q9NR61	COND-	0.18863856850274874	0	0.1981543339183604
O94788	COND-	0.19402824188854154	0	0.20381588631602784
Q9Y448	COND-	0.10779346771585642	0.6734006734006733	0.0792617
Q9NWW5	COND-	0.0700658	0	0.0736002
O14498	COND-	0.3395494233049477	0.33670033670033667	0.33969314386004645
Q9P2Z0	COND-	0.00538967	0	0.00566155
Q9NPB9	COND-	0.032338	0	0.033969314386004645
O95243	COND-	0.043117387086342565	0.11223344556677892	0.0396309
P53618	COND-	1.2827422658186916	2.6936026936026933	1.2115722131008322
P15172	COND-	0.361108	0.11223344556677892	0.3736624582460511
P17752	COND-	0.1563005281879918	0	0.16418501953235576
Q9BSJ6	COND-	0.23714562897488414	1.2345679012345678	0.18683122912302555
Q9UNY5	COND-	0.0538967	0	0.0566155
P34810	COND-	0.4527325644065969	0.5611672278338945	0.44726263941572775
Q9BRA2	COND-	0.059286407243721036	0.11223344556677892	0.0566155
P14415	COND-	0.16169020157378464	0.22446689113355783	0.15852346713468832
P51116	COND+	0.16707987495957746	2.581369248035915	0.0452924
O75352	COND-	0.059286407243721036	0.11223344556677892	0.0566155
O95388	COND-	0.021558693543171283	0	0.022646209590669764
Q9BXR0	COND-	0.048507060472135384	0	0.050954
Q9Y6Q5	COND-	0.3988358305486687	0.8978675645342313	0.3736624582460511
Q9Y240	COND-	0.00538967	0	0.00566155
Q9UKR0	COND-	0.00538967	0	0.00566155
P23946	COND-	0.0538967	0	0.0566155
Q92843	COND-	0.11318314110164923	0	0.11889260035101626
Q9UGN5	COND+	0.4689015845639754	2.356902356902357	0.3736624582460511
P55317	COND-	0.3772771370054975	0.22446689113355783	0.384986
Q56P03	COND-	0.0646761	0.44893378226711567	0.0452924
Q9H6Z9	COND-	0.39344615716287595	0.11223344556677892	0.4076317726320557
Q15843	COND-	1.6007329955804679	1.122334455667789	1.6248655381305555
P61803	COND-	0.14552118141640616	0.8978675645342313	0.10756949555568136
Q16878	COND-	0.0754554	0	0.0792617
P61224	COND-	1.1264417376306997	1.6835016835016834	1.0983411651474835
Q16613	COND-	0.0808451	0	0.0849233
Q15052	COND-	0.3664977902339118	0.44893378226711567	0.3623393534507162
P52961	COND-	0.016169020157378464	0	0.016984657193002323
Q9GZZ6	COND-	0.010779346771585641	0	0.011323104795334882
Q92904	COND-	0.11857281448744207	0	0.1245541527486837
Q9UPT6	COND-	0.12396248787323487	0.11223344556677892	0.1245541527486837
Q9HBH9	COND-	0.032338	0	0.033969314386004645
Q9BXK1	COND-	0	0	0
Q9NSC2	COND-	0.048507060472135384	0.11223344556677892	0.0452924
Q6PJT7	COND-	0.037727713700549746	0.11223344556677892	0.033969314386004645
P49257	COND-	0.4311738708634257	1.122334455667789	0.3963086678367208
Q9UNK9	COND-	0.021558693543171283	0	0.022646209590669764
Q14028	COND-	0.19941791527433436	0.5611672278338945	0.1811696767253581
Q9BWV3	COND-	0.010779346771585641	0	0.011323104795334882
Q68DK2	COND-	0.032338	0	0.033969314386004645
Q8IZF0	COND-	0.032338	0	0.033969314386004645
Q7Z3J2	COND-	0.0538967	0	0.0566155
Q96N67	COND-	0.0700658	0	0.0736002
O43304	COND-	0.00538967	0	0.00566155
Q9BYU1	COND-	0.010779346771585641	0	0.011323104795334882
Q8IX18	COND-	0.043117387086342565	0.5611672278338945	0.016984657193002323
Q8N5C7	COND-	0.00538967	0	0.00566155
Q7Z7M0	COND-	0.026948366928964105	0	0.0283078
Q9UK13	COND-	0.00538967	0	0.00566155
Q9UL51	COND-	0.026948366928964105	0	0.0283078
Q96ID5	COND-	0.010779346771585641	0.11223344556677892	0.00566155
P19087	COND-	0.3395494233049477	0	0.35667780105304875
O15037	COND-	0.010779346771585641	0	0.011323104795334882
Q9HA82	COND-	0.1347418346448205	0.11223344556677892	0.13587725754401858
O75019	COND-	0.0700658	0	0.0736002
Q8N149	COND-	0.0538967	0	0.0566155
Q9NRH3	COND-	0.4365635442492185	1.122334455667789	0.4019702202343883
P23258	COND-	0.6575401530667242	1.6835016835016834	0.6057861065504161
P62249	COND+	1.713916136682117	15.26374859708193	1.030402536375474
Q9Y2H9	COND-	0.016169020157378464	0	0.016984657193002323
Q9BPX3	COND+	0.9000754554274012	3.928170594837262	0.7473249164921022
Q5R372	COND-	0.016169020157378464	0	0.016984657193002323
A0FGR8	COND-	0.021558693543171283	0	0.022646209590669764
P18054	COND-	0.14013150803061336	0	0.14720036233935344
Q6UWM9	COND-	0.16169020157378464	0	0.16984657193002323
O95450	COND-	0.269484	0.11223344556677892	0.2774160674857046
Q9H6Q4	COND-	0.11857281448744207	0.22446689113355783	0.1132310479533488
Q96Q11	COND-	0.021558693543171283	0	0.022646209590669764
Q7Z478	COND+	0.048507060472135384	0.6734006734006733	0.016984657193002323
Q96C10	COND-	0.1778592217311631	0.44893378226711567	0.16418501953235576
Q99456	COND-	0.28565268944701955	0	0.30006227707637434
Q15323	COND-	0.2910423628328123	0	0.30572382947404175
Q14525	COND-	0.28565268944701955	0	0.30006227707637434
Q5TH69	COND-	0.010779346771585641	0	0.011323104795334882
Q9BY07	COND-	0.010779346771585641	0	0.011323104795334882
O95219	COND-	0.3072113829901908	0.11223344556677892	0.31704693426937663
Q6ISB3	COND-	0.043117387086342565	0	0.0452924
Q7LG56	COND-	0.31799072976177645	0.11223344556677892	0.3283700390647115
P04049	COND-	0.9270238223563652	0.8978675645342313	0.9284945932174602
Q9BXT4	COND-	0.0970141	0	0.10190794315801392
Q9NVC6	COND-	0.41500485070604726	1.4590347923681257	0.3623393534507162
Q9UQR0	COND-	0.2587043225180554	0.33670033670033667	0.2547698578950348
Q8N323	COND-	0	0	0
Q99816	COND-	0.361108	0.6734006734006733	0.34535469625771387
Q6ICG6	COND-	0.016169020157378464	0	0.016984657193002323
Q9H5Z1	COND-	0.18863856850274874	1.7957351290684627	0.10756949555568136
Q8TEL6	COND-	0.1563005281879918	0.22446689113355783	0.15286191473702088
Q5TEA3	COND-	0	0	0
O75344	COND-	0.35032877007653335	1.0101010101010102	0.31704693426937663
Q8IWT3	COND-	0.0700658	0	0.0736002
Q9C0K3	COND-	0.0754554	0.22446689113355783	0.0679386
O60330	COND-	0	0	0
Q9Y5F6	COND-	0	0	0
Q96DC7	COND-	0	0	0
O43678	COND-	0.4958499514929395	0.11223344556677892	0.515201
Q8IZ69	COND-	0.0970141	1.122334455667789	0.0452924
Q96DF8	COND-	0.037727713700549746	0.11223344556677892	0.033969314386004645
Q29980	COND-	0.032338	0	0.033969314386004645
P13647	COND-	0.3287700765333621	0	0.34535469625771387
P04264	COND-	0.3126010563759836	0	0.3283700390647115
O95678	COND-	0.28565268944701955	0	0.30006227707637434
P48668	COND-	0.28565268944701955	0	0.30006227707637434
P04259	COND-	0.3072113829901908	0	0.3227084866670441
Q9NY28	COND-	0.11857281448744207	0	0.1245541527486837
P22460	COND-	0.0700658	0.22446689113355783	0.0622771
O75949	COND-	0	0	0
P60002	COND-	0.043117387086342565	0.11223344556677892	0.0396309
P51911	COND+	0.037727713700549746	0.11223344556677892	0.033969314386004645
Q96SZ4	COND-	0.0700658	0	0.0736002
Q92692	COND-	0.11318314110164923	0.22446689113355783	0.10756949555568136
P02649	COND-	1.0294276166864287	0.5611672278338945	1.053048745966144
Q8N6M5	COND-	0	0	0
O95257	COND-	0.059286407243721036	0	0.0622771
Q9UIA9	COND-	0.0700658	0.22446689113355783	0.0622771
Q17RN3	COND-	0.010779346771585641	0	0.011323104795334882
Q14151	COND-	0.026948366928964105	0.22446689113355783	0.016984657193002323
O14594	COND-	0.2910423628328123	0	0.30572382947404175
Q9BX97	COND-	0.016169020157378464	0	0.016984657193002323
Q10589	COND-	0.5497466853508677	0.8978675645342313	0.5321859253807394
Q6PCB7	COND-	0.11318314110164923	0.22446689113355783	0.10756949555568136
Q8N6Y0	COND-	0.021558693543171283	0	0.022646209590669764
Q8NBJ5	COND-	0.2587043225180554	0.33670033670033667	0.2547698578950348
Q9BQ48	COND-	0.5066292982645252	0	0.5321859253807394
O95336	COND-	0.11318314110164923	0.22446689113355783	0.10756949555568136
Q9UK45	COND-	1.0509863102296002	9.31538	0.6340938685387533
Q86UC2	COND-	0.12396248787323487	0	0.13021570514635114
P04201	COND-	0.016169020157378464	0	0.016984657193002323
Q03111	COND-	0.4096151773202544	2.0202020202020203	0.3283700390647115
O95972	COND-	0.6467608062951385	0.22446689113355783	0.668063
O43707	COND-	0.6575401530667242	0.8978675645342313	0.6454169733340882
O95299	COND-	0.4635119111781826	0	0.4868935061993999
P01588	COND-	0.4311738708634257	0.33670033670033667	0.43594
Q9BXT2	COND-	0.1778592217311631	0	0.18683122912302555
Q9HCJ5	COND-	0.010779346771585641	0	0.011323104795334882
Q96H86	COND-	0.00538967	0	0.00566155
Q92626	COND-	0.00538967	0	0.00566155
Q99988	COND-	0.037727713700549746	0	0.0396309
P17535	COND-	0.3126010563759836	0.44893378226711567	0.30572382947404175
P23327	COND-	0.5766950522798319	0.22446689113355783	0.5944630017550813
Q8TD43	COND-	0.12396248787323487	0	0.13021570514635114
Q8NG94	COND-	0.0700658	0	0.0736002
Q8N988	COND-	0.00538967	0	0.00566155
Q9Y6R0	COND+	0.0700658	0.22446689113355783	0.0622771
Q9UBB4	COND-	0.037727713700549746	0	0.0396309
Q9NYX4	COND-	0.00538967	0	0.00566155
P02008	COND-	0.0808451	0	0.0849233
P50219	COND-	0.026948366928964105	0	0.0283078
Q6P2H3	COND-	0.016169020157378464	0.11223344556677892	0.011323104795334882
O00268	COND-	0.5174086450361108	2.132435465768799	0.43594
Q9BWX5	COND-	0.0538967	0	0.0566155
Q8NC74	COND-	0.016169020157378464	0	0.016984657193002323
O15230	COND-	0.3664977902339118	0.33670033670033667	0.36800090584838363
Q9H4Q4	COND-	0.00538967	0	0.00566155
P61081	COND-	1.7839818906974236	1.6835016835016834	1.789050557662911
Q13263	COND-	1.8809960116416946	0.44893378226711567	1.953235577195267
Q9BWQ6	COND-	0.021558693543171283	0	0.022646209590669764
P41091	COND+	0.8623477417268514	9.31538	0.43594
Q9NX00	COND-	0.00538967	0	0.00566155
Q9UPT8	COND-	0.026948366928964105	0	0.0283078
Q02779	COND-	0.021558693543171283	0	0.022646209590669764
P58004	COND-	0.11857281448744207	0	0.1245541527486837
Q6P9F0	COND-	0.0700658	0	0.0736002
O75146	COND-	0.873127	1.9079685746352413	0.8209250976617788
Q9BYD3	COND-	0.9701412094427079	6.397306397306397	0.6963709449130951
Q9NQ55	COND+	0.5227983184219036	6.958473625140292	0.1981543339183604
O75821	COND-	0.8084510078689232	9.427609427609427	0.3736624582460511
Q8NI99	COND-	0.00538967	0	0.00566155
Q9NUL5	COND-	0	0	0
P48029	COND-	0.021558693543171283	0	0.022646209590669764
Q9NQX6	COND-	0.00538967	0	0.00566155
Q9UL36	COND-	0	0	0
Q9NS82	COND-	0.010779346771585641	0	0.011323104795334882
O75074	COND-	0.010779346771585641	0	0.011323104795334882
Q9H3J6	COND-	0.0754554	0.11223344556677892	0.0736002
Q9BQ67	COND+	0.8461787215694729	8.529741863075197	0.45858574421106263
Q9H8H0	COND-	0.6844885199956883	7.631874298540965	0.334032
Q9NTG1	COND-	0.021558693543171283	0	0.022646209590669764
A1L443	COND-	0	0	0
Q76EJ3	COND-	0.059286407243721036	0	0.0622771
Q8WUA2	COND+	0.9701412094427079	8.529741863075197	0.5888014493574137
Q8TDL5	COND-	0.021558693543171283	0	0.022646209590669764
Q96DR5	COND-	0.016169020157378464	0	0.016984657193002323
Q14498	COND+	0.15091085480219898	1.9079685746352413	0.0622771
Q96PH6	COND-	0.14013150803061336	0	0.14720036233935344
Q9NR19	COND-	0.29643203621860514	0.11223344556677892	0.30572382947404175
O43307	COND-	0.19402824188854154	0	0.20381588631602784
O75973	COND-	0.00538967	0	0.00566155
Q9P298	COND-	0.016169020157378464	0	0.016984657193002323
P36543	COND-	0.27487334267543384	0	0.28873917228103946
O43402	COND-	0.0916244	0.44893378226711567	0.0736002
Q14687	COND-	0.037727713700549746	0	0.0396309
Q9Y248	COND-	0.5443570119650749	2.0202020202020203	0.4699088490063975
P00748	COND-	0.10779346771585642	0	0.1132310479533488
O75027	COND-	0.15091085480219898	0.11223344556677892	0.15286191473702088
Q9BT25	COND-	0.6144227659803816	1.5712682379349048	0.566155
Q9BY15	COND-	0	0	0
P82663	COND-	0.512019	0.11223344556677892	0.5321859253807394
Q9Y6W3	COND-	0.043117387086342565	0.22446689113355783	0.033969314386004645
Q8ND61	COND-	0.016169020157378464	0	0.016984657193002323
Q9H1K0	COND-	0.0916244	0.33670033670033667	0.0792617
O96009	COND-	0.026948366928964105	0	0.0283078
P55055	COND-	0.15091085480219898	0.33670033670033667	0.141539
P50479	COND-	0.0538967	0.22446689113355783	0.0452924
O94808	COND-	0.1024037943300636	0.11223344556677892	0.10190794315801392
P53396	COND-	0.7437749272394093	0.6734006734006733	0.7473249164921022
Q9BRG1	COND-	0.21558693543171284	0.22446689113355783	0.21513899111136273
O60895	COND-	0.630592	0	0.6624016305270906
O75106	COND-	0.10779346771585642	0.11223344556677892	0.10756949555568136
P35575	COND-	0.22097660881750564	0.22446689113355783	0.22080054350903017
Q9H158	COND-	0	0	0
Q9Y5H0	COND-	0	0	0
Q9BT67	COND-	0.043117387086342565	0	0.0452924
Q96A65	COND+	0.3072113829901908	0.8978675645342313	0.2774160674857046
Q13136	COND+	0.2048075886601272	0.11223344556677892	0.20947743871369529
Q9HBU1	COND-	0.016169020157378464	0	0.016984657193002323
Q5JSH3	COND-	0.016169020157378464	0	0.016984657193002323
Q8N567	COND-	0	0	0
P19012	COND-	0.29643203621860514	0	0.3113853818717092
Q8IZW8	COND-	0.021558693543171283	0	0.022646209590669764
P10276	COND-	0.5928640724372103	0.8978675645342313	0.5774783445620789
Q9BYQ0	COND-	0	0	0
Q9UD71	COND-	0.19941791527433436	0.11223344556677892	0.20381588631602784
P49326	COND-	0.016169020157378464	0	0.016984657193002323
O43741	COND-	0.38805648377708307	0	0.4076317726320557
P35637	COND+	1.1102727174733211	9.539842873176205	0.6850478401177602
P52740	COND-	0	0	0
Q9HBJ7	COND-	0.016169020157378464	0	0.016984657193002323
Q86X52	COND-	0.0754554	0	0.0792617
P09661	COND-	1.1803384714886278	10.21324354657688	0.7246787069014324
Q15466	COND-	0.16707987495957746	0.11223344556677892	0.16984657193002323
Q9NVV9	COND-	0.0646761	0.22446689113355783	0.0566155
Q8IUC4	COND-	0.043117387086342565	0	0.0452924
Q9NZ32	COND-	1.1911178182602133	2.4691358024691357	1.1266489271358207
P17931	COND-	0.1024037943300636	0	0.10756949555568136
P25685	COND-	0.3072113829901908	1.122334455667789	0.2660929626903697
Q9H7M6	COND-	0	0	0
P22670	COND-	0.032338	0.22446689113355783	0.022646209590669764
Q0VDD7	COND-	0	0	0
Q66K64	COND-	0.14552118141640616	0.22446689113355783	0.141539
P19474	COND-	1.6276813625094317	1.4590347923681257	1.6361886429258903
Q9Y4E6	COND-	0.021558693543171283	0	0.022646209590669764
Q92922	COND-	0.4311738708634257	1.4590347923681257	0.3793240106437185
P48066	COND-	0.021558693543171283	0	0.022646209590669764
Q8TEM1	COND-	0.7868923143257519	3.8159371492704826	0.6340938685387533
P56937	COND-	0.1563005281879918	0.33670033670033667	0.14720036233935344
Q9BXX0	COND-	0	0	0
Q96M86	COND-	0.021558693543171283	0	0.022646209590669764
O43159	COND+	0.7114368869246523	6.285072951739619	0.43027798222272545
Q9Y5J6	COND-	0.0862348	0	0.0905848
Q14156	COND-	0.010779346771585641	0	0.011323104795334882
Q96EY7	COND-	0.5605260321224534	0	0.5888014493574137
Q9H0C8	COND-	0.037727713700549746	0.11223344556677892	0.033969314386004645
O15055	COND-	0.18863856850274874	0.44893378226711567	0.17550812432769067
O60894	COND-	0.6359814595235529	0	0.668063
Q96I15	COND-	0.0754554	0.11223344556677892	0.0736002
P23469	COND-	0.043117387086342565	0	0.0452924
Q9BX69	COND-	0.016169020157378464	0	0.016984657193002323
Q684P5	COND-	0.048507060472135384	0	0.050954
P27694	COND+	1.3743667133771693	4.601571268237935	1.2115722131008322
P36955	COND-	0.048507060472135384	0.22446689113355783	0.0396309
P57772	COND+	0.5497466853508677	7.4074074074074066	0.20381588631602784
Q9NZJ6	COND-	0.0862348	0	0.0905848
Q9HBV1	COND-	0	0	0
Q9NS86	COND+	0.010779346771585641	0	0.011323104795334882
Q12849	COND-	0.026948366928964105	0	0.0283078
P01591	COND-	0.0754554	0.11223344556677892	0.0736002
Q9NQZ2	COND+	1.0887140239301498	12.570145903479238	0.5095397157900696
Q96LD4	COND-	0.00538967	0	0.00566155
O15054	COND-	0.42578419747763285	0.33670033670033667	0.43027798222272545
Q02846	COND-	0.19941791527433436	0.11223344556677892	0.20381588631602784
Q8IUN9	COND-	0.0916244	0	0.0962464
P52758	COND-	0.059286407243721036	0.11223344556677892	0.0566155
O00339	COND-	0	0	0
Q9H0E9	COND-	0.31799072976177645	0.6734006734006733	0.30006227707637434
O75616	COND-	0.5227983184219036	0	0.5491705825737417
Q9Y221	COND-	1.1318314110164924	12.345679012345679	0.566155
Q15554	COND+	0.37188746361970465	1.122334455667789	0.334032
Q9UN37	COND-	0.19402824188854154	0.22446689113355783	0.192493
P78504	COND-	0.2317559555890913	0.11223344556677892	0.23778520070203252
Q96MM6	COND-	0.2802630160612267	0.44893378226711567	0.27175451508803716
P60880	COND-	1.2719629190471058	0.8978675645342313	1.2908339466681764
Q9UKK6	COND-	0.4311738708634257	2.581369248035915	0.3227084866670441
Q8WYP3	COND-	0.048507060472135384	0.22446689113355783	0.0396309
P31391	COND-	1.2180661851891774	0	1.2795108418728416
P02741	COND-	0.4096151773202544	0	0.43027798222272545
Q9GZV7	COND-	0.00538967	0	0.00566155
P02743	COND-	0.23714562897488414	0	0.2491083054973674
P38935	COND-	0.043117387086342565	0.11223344556677892	0.0396309
Q96HD9	COND-	0.00538967	0	0.00566155
P48448	COND-	0.210197	0	0.22080054350903017
Q9Y4I5	COND-	0.010779346771585641	0	0.011323104795334882
Q9BQC3	COND-	0.059286407243721036	0	0.0622771
P49321	COND-	0.24792497574646974	1.0101010101010102	0.20947743871369529
Q9HCZ1	COND-	0.00538967	0	0.00566155
Q4VXU2	COND-	0.0916244	0.33670033670033667	0.0792617
Q96MP5	COND-	0	0	0
Q9UI17	COND-	0.0754554	0	0.0792617
Q9H2M3	COND-	0.0916244	0	0.0962464
O00203	COND-	0.6683194998383098	1.2345679012345678	0.6397554209364208
Q96IU2	COND-	0	0	0
Q9H2B2	COND-	0.0916244	0	0.0962464
Q15849	COND-	0.00538967	0	0.00566155
Q9GZQ4	COND-	1.8324889511695592	0.11223344556677892	1.9192662628092623
P16499	COND-	0.3126010563759836	0	0.3283700390647115
Q5W0Q7	COND-	0.026948366928964105	0.11223344556677892	0.022646209590669764
Q9C0E2	COND-	0.0808451	0.33670033670033667	0.0679386
Q9BXT8	COND-	0.048507060472135384	0	0.050954
P20309	COND-	0.8515683949552657	0.11223344556677892	0.8888637264337881
Q9Y623	COND-	0.22097660881750564	0.11223344556677892	0.2264620959066976
Q9UBM1	COND-	0.16169020157378464	0.11223344556677892	0.16418501953235576
O75880	COND-	0.10779346771585642	0	0.1132310479533488
P36222	COND-	0.361108	0.5611672278338945	0.35101624865538134
Q13203	COND-	0.1347418346448205	0.11223344556677892	0.13587725754401858
O15075	COND-	0.026948366928964105	0	0.0283078
P78396	COND-	1.0402069634580144	2.132435465768799	0.9851101171941345
O00287	COND-	0.021558693543171283	0.11223344556677892	0.016984657193002323
Q8TEB7	COND-	0.016169020157378464	0	0.016984657193002323
Q9BX70	COND-	0.043117387086342565	0.11223344556677892	0.0396309
Q86Y97	COND-	0.043117387086342565	0	0.0452924
Q9NZL4	COND-	0.27487334267543384	1.5712682379349048	0.20947743871369529
P78368	COND-	0.15091085480219898	0	0.15852346713468832
Q86VV8	COND-	0.021558693543171283	0	0.022646209590669764
Q9BQ69	COND-	0.043117387086342565	0.22446689113355783	0.033969314386004645
Q9UL19	COND-	0.00538967	0	0.00566155
Q9NWW9	COND-	0	0	0
Q96NB1	COND-	0.021558693543171283	0	0.022646209590669764
Q9BTT4	COND-	0.3988358305486687	1.3468013468013467	0.35101624865538134
Q9H6E4	COND-	0.016169020157378464	0	0.016984657193002323
Q9UDX3	COND-	0	0	0
P42356	COND-	0.3287700765333621	0.22446689113355783	0.334032
Q9NUV9	COND-	0.026948366928964105	0	0.0283078
Q9UHC7	COND-	1.3905357335345476	1.2345679012345678	1.3984034422238578
Q9P1U1	COND-	0.0700658	0.33670033670033667	0.0566155
P30990	COND-	0.9485825158995366	0.11223344556677892	0.9907716695918022
P62324	COND-	0.026948366928964105	0	0.0283078
P01116	COND-	1.7516438503826666	1.5712682379349048	1.760742795674574
O15397	COND-	0.4096151773202544	0.7856341189674524	0.3906471154390534
P02689	COND-	0.043117387086342565	0	0.0452924
P15090	COND-	0.38805648377708307	1.0101010101010102	0.35667780105304875
Q9P031	COND+	0.021558693543171283	0.11223344556677892	0.016984657193002323
Q9Y5Y7	COND-	0.0754554	0.11223344556677892	0.0736002
Q6ZW33	COND-	0.010779346771585641	0.11223344556677892	0.00566155
Q86WG5	COND-	0.0646761	0	0.0679386
O94851	COND-	0.010779346771585641	0	0.011323104795334882
P62070	COND-	0.2910423628328123	0.22446689113355783	0.29440072467870687
Q9BXT5	COND-	0.1293521612590277	0.11223344556677892	0.13021570514635114
Q96BY9	COND-	0.016169020157378464	0	0.016984657193002323
Q9H9V4	COND-	0.00538967	0	0.00566155
Q9BV47	COND-	0.00538967	0	0.00566155
Q9UKR5	COND-	0.0862348	0.33670033670033667	0.0736002
Q9P2D8	COND-	0.016169020157378464	0	0.016984657193002323
Q9H7T0	COND-	0.16707987495957746	0	0.17550812432769067
Q9H8Y1	COND-	0.010779346771585641	0	0.011323104795334882
P57105	COND-	0.037727713700549746	0	0.0396309
Q92623	COND-	0.010779346771585641	0	0.011323104795334882
P05198	COND+	0.9809205562142934	9.876543209876543	0.5321859253807394
O43506	COND-	0.0538967	0	0.0566155
Q9H9T3	COND-	0.21558693543171284	1.3468013468013467	0.15852346713468832
Q96S96	COND-	0.016169020157378464	0	0.016984657193002323
O15204	COND-	0	0	0
Q9UBB5	COND-	0.3126010563759836	0.22446689113355783	0.31704693426937663
Q9Y5U9	COND-	0.021558693543171283	0	0.022646209590669764
P82909	COND-	0.4958499514929395	0	0.5208628205854046
P14635	COND-	2.0426862132154793	6.846240179573512	1.800373662458246
P50613	COND-	1.3635873666055838	5.05051	1.1776028987148275
Q99467	COND-	0.021558693543171283	0	0.022646209590669764
O43187	COND-	0.22097660881750564	0.22446689113355783	0.22080054350903017
Q14012	COND-	0.0808451	0	0.0849233
P40337	COND-	1.956451439042794	1.4590347923681257	1.9815433391836044
O14503	COND-	0.18863856850274874	0	0.1981543339183604
Q9NVJ2	COND-	0.032338	0	0.033969314386004645
Q92611	COND-	0.14552118141640616	0.44893378226711567	0.13021570514635114
O00533	COND-	0.0916244	0	0.0962464
Q7L8W6	COND-	0.032338	0	0.033969314386004645
Q9H079	COND-	0.016169020157378464	0	0.016984657193002323
Q9NPA0	COND+	0.0970141	0.33670033670033667	0.0849233
Q01433	COND-	0.2587043225180554	0.22446689113355783	0.2604314102927023
P01222	COND-	0.6413711329093458	0	0.6737247353224254
P46439	COND-	0.1832488951169559	0.11223344556677892	0.18683122912302555
P21266	COND-	0.24792497574646974	0.11223344556677892	0.2547698578950348
Q99523	COND-	0.5551363587366606	0.6734006734006733	0.5491705825737417
O43504	COND-	0.1832488951169559	0	0.192493
Q04721	COND-	0.4365635442492185	0.7856341189674524	0.41895487742739057
Q9H8W5	COND-	0.30182170960439797	0	0.31704693426937663
P61204	COND-	0.6737091732241026	2.0202020202020203	0.6057861065504161
Q96QD8	COND-	0.0646761	0	0.0679386
Q9ULH0	COND-	0.0970141	0	0.10190794315801392
Q5EBM0	COND-	0.2533146491322626	0	0.2660929626903697
Q9BYT9	COND-	0.016169020157378464	0	0.016984657193002323
P19883	COND-	0.14013150803061336	0	0.14720036233935344
Q9BXR6	COND-	0.00538967	0	0.00566155
Q76MJ5	COND-	0.00538967	0	0.00566155
O43776	COND-	0.2533146491322626	0.22446689113355783	0.2547698578950348
P07492	COND-	0.8946857820416083	0.11223344556677892	0.9341561456151276
P51946	COND-	1.1857281448744206	4.713804713804714	1.0077563267848044
Q9H3N8	COND-	1.201897165031799	0	1.2625261846798392
Q8TDN4	COND-	0.11857281448744207	0.11223344556677892	0.11889260035101626
Q92608	COND-	0.4419532176350113	0.5611672278338945	0.43594
P54849	COND-	0	0	0
Q96A58	COND-	0	0	0
Q9Y6L6	COND-	0.11857281448744207	0.11223344556677892	0.11889260035101626
Q9BT56	COND-	0.016169020157378464	0	0.016984657193002323
Q92466	COND-	0.7006575401530667	2.132435465768799	0.628432
P11117	COND-	0.032338	0	0.033969314386004645
Q04609	COND-	0.043117387086342565	0	0.0452924
A6ZKI3	COND-	0.010779346771585641	0	0.011323104795334882
Q14088	COND-	0.3449390966907405	0.44893378226711567	0.33969314386004645
P49286	COND-	1.2504042255039345	0.11223344556677892	1.3078186038611788
Q8IXK0	COND-	0.6413711329093458	1.0101010101010102	0.6227707637434184
Q5TAX3	COND-	0.0700658	0.33670033670033667	0.0566155
Q8NAV1	COND-	1.0186482699148431	9.090909090909092	0.6114476589480835
P32926	COND-	0.210197	0.22446689113355783	0.20947743871369529
Q02413	COND-	0.22097660881750564	0.22446689113355783	0.22080054350903017
Q08554	COND-	0.19402824188854154	0.11223344556677892	0.1981543339183604
Q9Y4D2	COND-	0.037727713700549746	0.11223344556677892	0.033969314386004645
P62072	COND-	0.3449390966907405	0.22446689113355783	0.35101624865538134
P27352	COND-	0.026948366928964105	0	0.0283078
P20061	COND-	0.4742912579497683	0.6734006734006733	0.4642472966087301
Q66GS9	COND-	0.6844885199956883	1.4590347923681257	0.6454169733340882
P16234	COND-	0.4958499514929395	0.11223344556677892	0.515201
Q86YF9	COND-	0.048507060472135384	0.22446689113355783	0.0396309
Q86UB2	COND-	0	0	0
Q9HA77	COND-	0.16169020157378464	0	0.16984657193002323
Q9UP79	COND-	0.210197	0	0.22080054350903017
Q86Z14	COND-	0.1778592217311631	0	0.18683122912302555
Q9H2E6	COND-	0.1024037943300636	0	0.10756949555568136
P25054	COND-	0.7006575401530667	0.6734006734006733	0.7020324973107627
Q15884	COND-	0.026948366928964105	0.11223344556677892	0.022646209590669764
Q9H013	COND-	0.016169020157378464	0	0.016984657193002323
Q70CQ3	COND-	0.1024037943300636	0	0.10756949555568136
P20132	COND-	0.15091085480219898	0.11223344556677892	0.15286191473702088
O43347	COND-	0.0916244	0.11223344556677892	0.0905848
P20823	COND-	0.17246954834537026	0.11223344556677892	0.17550812432769067
O15119	COND-	0.0862348	0	0.0905848
Q15646	COND-	0.5551363587366606	0.44893378226711567	0.5604936873690766
O00198	COND-	0.0538967	0	0.0566155
Q96EX2	COND-	0.016169020157378464	0	0.016984657193002323
Q86Y01	COND-	0.1293521612590277	0	0.13587725754401858
O14545	COND-	0.016169020157378464	0	0.016984657193002323
A4D1B5	COND-	0.016169020157378464	0.11223344556677892	0.011323104795334882
P0CE71	COND-	0.016169020157378464	0	0.016984657193002323
Q9BT76	COND-	0.021558693543171283	0	0.022646209590669764
Q9H2L4	COND-	0.021558693543171283	0	0.022646209590669764
Q9Y5L2	COND-	0	0	0
Q6NUQ1	COND-	0.4527325644065969	1.5712682379349048	0.3963086678367208
Q9BYV9	COND-	0.043117387086342565	0	0.0452924
P21589	COND-	0.420395	0.44893378226711567	0.41895487742739057
Q96G30	COND-	0.0646761	0.11223344556677892	0.0622771
Q53H80	COND-	0.010779346771585641	0.11223344556677892	0.00566155
Q9UBD5	COND-	0.3287700765333621	1.0101010101010102	0.29440072467870687
P25791	COND-	0.1563005281879918	0	0.16418501953235576
[truncated: 16,555 more rows]

## Sheet: fig3d
Uniprot ID	UMAP1	UMAP2	category
P84085	5.18883	-4.8436	COND+ non-RBP
P20645	9.88433	-12.5709	COND-
Q9BTY2	17.1326	-4.72246	COND-
Q16850	15.661	2.42012	COND-
Q96RU2	8.23933	2.42543	COND-
P52569	14.2691	1.64756	COND-
P11233	8.38909	-2.96311	COND-
Q9UHR4	9.67723	-3.7655	COND+ non-RBP
O14641	9.74065	-12.4868	COND-
Q9H6T3	11.3504	7.04918	COND+ non-RBP
O75865	14.698	-4.23726	COND-
Q9H977	12.6005	1.90589	COND-
Q8TB22	13.27	3.18556	COND-
Q6NTF9	12.3202	1.78034	COND-
Q9UJK0	12.7575	7.80415	COND-
P26006	11.3681	-2.63593	COND-
O95772	12.7849	2.11424	COND-
Q16563	13.4599	0.187014	COND-
Q96S59	10.4467	0.710876	COND-
O75954	12.0248	0.500792	COND-
Q9NXS2	13.1501	2.14954	COND-
P53041	7.37846	-1.37254	COND-
Q8N806	10.0363	2.65994	COND-
Q9Y4K4	10.1658	-0.443018	COND-
P07992	3.77487	3.36578	COND-
Q8NFJ5	11.7577	1.16034	COND-
Q9NRV9	16.0198	-1.75718	COND-
Q15311	9.55406	-3.8786	COND-
A5PKW4	10.1767	-3.9137	COND-
Q9BY42	10.8781	4.45434	COND-
Q9UKA4	11.9061	1.54205	COND-
Q9BRB3	15.8933	4.04608	COND-
Q9NYF5	9.13194	-4.06541	COND-
Q96C01	12.0014	5.32044	COND-
Q96AE7	12.2149	2.39391	COND-
Q9BV20	12.992	7.41725	COND-
Q8NFC6	10.817	4.32339	COND-
Q13395	12.9555	7.42518	COND-
P25789	-1.01691	-3.38919	COND-
P28799	18.3443	-4.93999	COND-
Q15836	10.0227	-12.7325	COND-
Q15293	16.9938	-4.68592	COND-
P35250	3.49121	3.13355	COND+ non-RBP
Q92567	11.7906	1.67685	COND-
Q99959	11.3733	-0.677888	COND+ non-RBP
Q96PE3	14.7614	-0.0167182	COND-
P11169	15.3806	-6.3661	COND-
Q8WUI4	5.84276	4.34065	COND-
Q92624	7.03197	1.1822	COND-
Q96AB3	14.1672	3.9608	COND-
Q96G74	8.8847	2.23827	COND-
Q92917	9.71095	16.1434	COND+ RBP
O60306	10.1591	15.9301	COND-
Q9NZU5	10.4676	-2.82908	COND-
P43686	-1.05023	-3.45173	COND-
Q8N5S9	9.50885	-0.979619	COND-
Q9GZP9	8.83107	2.74159	COND-
O94953	5.99519	4.40047	COND-
Q14807	5.09321	-5.95634	COND-
Q9H6S0	10.4517	9.20559	COND-
Q9P0K8	9.74187	1.4203	COND-
Q8TBA6	14.3731	-2.99834	COND-
P20749	7.83613	0.0446514	COND-
O95633	16.9834	-4.6885	COND-
Q15645	3.17821	1.9198	COND+ non-RBP
Q8N1G1	12.6982	8.06851	COND-
Q9H000	11.6868	4.21715	COND-
Q9BRR8	10.7234	5.40211	COND-
Q14145	-7.55334	2.6526	COND-
Q9HBL0	8.46817	-1.19336	COND+ RBP
P08138	11.5706	-2.20932	COND-
O95631	10.9939	-1.85025	COND-
Q96CN7	14.1686	3.88734	COND-
Q12816	11.1108	1.88752	COND-
Q15012	13.0888	0.93774	COND-
P08243	14.5991	4.84912	COND-
Q99952	9.97457	-1.29825	COND-
O94804	15.4132	-6.3463	COND-
Q13163	8.84057	-1.143	COND-
Q9H098	11.1421	5.46294	COND-
Q14004	5.37818	6.11291	COND-
Q15035	10.3418	2.10608	COND-
Q6AI08	10.0206	8.33	COND-
Q96DZ1	8.83659	2.75837	COND-
Q92545	11.3477	0.88857	COND-
Q9GZN1	7.57222	4.94701	COND-
Q12884	11.9409	-1.7337	COND-
Q6BDS2	13.3586	0.734655	COND-
Q86WC4	12.9558	1.489	COND-
Q9Y547	5.69379	-3.13297	COND-
Q02809	1.03058	-9.15322	COND+ non-RBP
A2RU67	12.4015	2.07449	COND-
Q9NYV6	12.0086	6.20307	COND-
Q9NW64	10.4067	15.8126	COND-
O43264	4.65044	-4.85203	COND-
P16144	11.4002	-2.67087	COND-
Q15654	10.4445	-2.78645	COND-
Q8TE68	11.1797	-0.271724	COND-
Q9NUG6	11.6531	4.08093	COND-
Q2PPJ7	10.0072	-3.81856	COND-
Q9H501	12.9356	9.54071	COND+ RBP
Q9UJA5	12.9764	9.28925	COND-
Q15773	11.9195	1.62588	COND-
Q8N8D1	10.1306	8.13046	COND-
Q9NZD8	13.3943	1.23574	COND-
Q08378	14.3634	-2.81636	COND-
P98172	9.19084	-2.07105	COND-
Q92896	11.9924	0.470908	COND-
Q8WUY8	11.5575	2.51343	COND-
Q9NX76	15.4199	-6.33781	COND-
O75391	12.5705	2.12686	COND-
Q9H6D7	3.15817	-5.04556	COND-
Q9NPF4	13.4589	7.42648	COND-
Q70J99	18.4049	-4.99557	COND-
O75191	14.9476	4.48984	COND-
Q99741	3.16003	1.99342	COND-
Q9NRG9	8.30371	7.67134	COND-
P45973	5.73419	4.51473	COND-
P49366	12.9296	7.41954	COND-
Q16401	-1.54545	-3.49803	COND-
Q9NR45	15.0345	3.93889	COND-
P18206	9.4959	-2.48543	COND-
Q13445	13.5788	1.34055	COND-
P48556	-1.14992	-3.41272	COND-
P61266	13.8897	-3.22748	COND-
Q9NZ01	14.413	2.37086	COND+ non-RBP
P49427	-7.2744	3.12819	COND-
Q8IVT2	11.5395	2.54174	COND+ non-RBP
O95721	14.0627	-3.4157	COND-
Q8N653	11.7216	1.57393	COND-
P14174	14.1532	5.60756	COND-
Q15459	10.2052	15.5607	COND-
P62318	9.75389	14.7636	COND-
Q9Y6X9	10.7812	4.33608	COND-
Q96GD0	14.4516	3.80712	COND-
Q6ICH7	12.5566	2.14554	COND-
P09382	16.965	-4.6766	COND-
Q9UH36	12.1579	2.8842	COND-
Q6NXT1	6.63645	-1.67416	COND-
Q8N3F8	10.3391	-2.33892	COND-
Q9NSP4	1.93377	1.66296	COND-
Q9Y3I0	11.5939	7.4633	COND+ RBP
O00178	11.9775	3.56807	COND-
Q9UGU5	11.21	2.98577	COND-
P09601	10.9892	-0.302394	COND-
P33992	3.24301	2.37603	COND+ non-RBP
P15289	18.38	-4.97747	COND-
Q14166	11.8735	3.59786	COND-
Q15750	7.98818	-0.272946	COND-
P35579	9.33371	-2.76524	COND-
O15371	15.3657	10.2574	COND-
Q9NWS6	12.0388	2.21947	COND-
P50502	13.0121	6.05553	COND+ non-RBP
Q7RTV0	10.2619	15.4218	COND+ RBP
Q92871	15.1653	4.15507	COND-
O95696	6.41016	4.49297	COND-
O75132	11.1864	3.11052	COND-
Q969S8	5.87395	4.34469	COND-
P51003	9.77115	15.7997	COND-
Q16533	5.11128	6.99277	COND-
Q9Y5B9	5.34779	5.44613	COND+ RBP
Q00688	11.8249	7.63231	COND+ RBP
P08311	18.3432	-4.94141	COND-
Q9Y587	14.9399	-1.57933	COND-
P56282	3.49349	2.83696	COND-
Q07890	8.98052	-2.49952	COND-
Q96EK6	15.0253	4.0764	COND-
Q99675	11.5288	2.21472	COND-
Q9Y5K8	15.4233	-6.3325	COND-
Q9NYT0	12.4564	1.28126	COND-
P25788	-0.993868	-3.38764	COND-
O95433	12.494	6.84527	COND-
O15270	15.9372	1.15565	COND-
Q8TB24	10.0795	-3.78989	COND-
Q9Y394	14.4815	2.69987	COND-
Q9UIU6	9.93363	1.46248	COND-
P55010	15.18	9.98417	COND+ RBP
Q9BQ24	12.5362	2.03369	COND-
Q99986	3.62629	2.03635	COND-
Q86U42	9.66348	15.0702	COND-
Q9BW66	11.4445	2.95213	COND-
P25963	7.77816	0.177573	COND-
Q9UL46	-1.53551	-3.5002	COND-
Q5PSV4	7.64756	3.91859	COND-
Q9H307	10.3821	7.18858	COND-
O14965	2.87963	1.52638	COND-
Q9NTW7	8.2163	3.99602	COND-
P48637	14.6971	2.53723	COND-
P11216	18.3688	-4.94573	COND-
Q9UNN8	11.4383	-1.12715	COND-
P10244	3.5099	2.15709	COND-
Q05048	9.75225	16.0458	COND-
Q9UBR2	14.8043	-4.37069	COND+ non-RBP
O94941	-7.69227	2.61861	COND-
Q9GZN8	11.767	3.27673	COND-
P68400	11.0606	7.18714	COND+ non-RBP
Q9BQL6	10.6311	-1.964	COND-
Q9H444	11.7214	-7.29211	COND-
P23526	13.6085	7.65953	COND-
Q9H490	15.892	4.04369	COND-
O14734	16.7145	2.10157	COND-
Q9HDC9	13.4563	7.33613	COND-
O43396	13.4857	4.68004	COND-
Q96EQ8	9.40788	2.33228	COND-
Q8N3U4	2.29932	1.56544	COND-
O60828	9.71778	16.1343	COND-
O75695	10.7387	2.36818	COND-
P51784	8.17814	2.38726	COND-
P01033	11.9206	-2.47359	COND-
P06280	18.3819	-4.97197	COND-
Q9Y5N6	3.40645	2.08732	COND-
Q9BSU1	12.2971	2.26321	COND-
P31146	9.8775	-2.40886	COND-
P61970	11.3234	7.23126	COND-
Q92583	11.2438	-1.39258	COND-
P19387	8.3373	17.4988	COND-
Q9BQ65	10.7247	5.37203	COND-
Q13232	12.6004	5.85729	COND-
P51665	-1.13515	-3.43135	COND-
Q8NCC3	15.4293	1.60448	COND-
P49815	8.72458	-0.727923	COND-
Q9NUI1	16.7166	2.10717	COND-
Q9UNE7	-7.44068	2.90997	COND-
O75808	11.6492	-0.889317	COND-
Q70CQ4	8.20178	2.4018	COND-
P56270	7.44868	3.46067	COND-
O14735	14.2639	3.76286	COND-
Q1ED39	12.074	5.00657	COND+ RBP
Q8IWI9	7.78365	4.96093	COND-
P41240	8.9129	-1.9944	COND-
Q9H223	13.0267	-0.585166	COND+ non-RBP
Q9NVM6	10.9189	4.72778	COND-
Q9P253	14.1299	-3.53562	COND-
O43482	2.9963	1.89617	COND-
Q9UL45	3.08571	7.03965	COND-
O43909	12.4381	-3.81888	COND-
Q9UKV8	10.7684	6.46272	COND-
Q9HAW0	12.2833	6.02396	COND-
Q8TCF1	9.12104	2.50112	COND-
O43353	8.01131	-0.288131	COND-
P00750	11.7649	-2.30382	COND-
P60228	15.2743	10.1252	COND-
Q15006	12.6661	3.92743	COND+ non-RBP
Q9NRG0	6.91707	4.2268	COND-
Q53H96	14.3456	4.6887	COND-
Q96QG7	12.7827	1.76694	COND-
O00399	5.19989	-4.68736	COND-
Q7L273	13.5354	3.33196	COND-
Q9NQT4	12.1519	9.59493	COND-
Q8N7H5	5.32016	6.1313	COND-
P14866	9.62759	14.9802	COND+ RBP
Q01201	7.77091	0.157594	COND-
Q8N2M8	10.9782	2.67839	COND-
O75864	11.9468	2.11438	COND-
O75792	3.50753	2.20922	COND-
Q15428	10.3588	15.8138	COND-
Q9HA65	13.9533	-1.06112	COND-
Q08117	9.80395	1.40464	COND-
O43765	7.05958	1.15233	COND-
Q96SL8	8.16907	4.00671	COND-
P78329	15.1173	2.43943	COND-
P22087	12.1935	10.8283	COND+ RBP
Q99426	11.1115	3.07089	COND-
Q9BTV5	6.42501	2.69406	COND+ non-RBP
P36954	8.34333	17.4924	COND-
P51693	12.3945	-0.952234	COND-
Q9Y3X0	11.9505	3.25893	COND-
P01137	11.7948	-2.44076	COND-
O60664	13.4466	-0.284372	COND-
Q9UI14	11.0592	-4.61421	COND-
Q10586	9.87541	1.4939	COND-
O00115	3.12294	7.01059	COND-
Q96BZ8	11.8669	3.62043	COND-
Q02543	15.752	11.3686	COND+ RBP
Q9BVK8	12.6409	3.80554	COND-
Q15853	9.48761	1.08773	COND-
P50548	9.99751	1.35194	COND-
O60292	10.0285	-3.816	COND-
Q8NFZ8	12.4627	-0.769368	COND-
Q9UG63	12.8852	8.20172	COND+ non-RBP
P07942	16.9448	-4.69244	COND-
Q9UI42	12.2907	0.885881	COND-
A4D1E9	13.3728	7.39391	COND-
O15155	14.2438	-4.55182	COND-
P43490	14.5403	2.22477	COND-
Q3B726	12.9252	8.92056	COND-
O60381	9.98323	1.33755	COND-
Q9NZW5	10.748	-0.947837	COND-
Q9NWM8	11.9477	5.28282	COND-
Q16623	13.904	-3.25512	COND-
Q13442	12.0746	4.52436	COND+ RBP
Q9Y5X2	13.2924	-0.710859	COND+ non-RBP
O00401	9.58242	-12.6002	COND+ non-RBP
Q13155	13.5388	7.66779	COND-
Q9NW13	12.8958	9.77184	COND+ RBP
P05121	11.8599	-2.46446	COND-
O60568	1.03059	-9.15328	COND-
P35244	3.55579	3.2009	COND-
Q9BYV8	2.91018	-5.28754	COND-
Q9NRH1	13.2794	3.9761	COND-
P25787	-0.996097	-3.39177	COND-
Q9UDT6	5.78934	-3.74377	COND-
Q9NZZ3	11.702	-7.27723	COND-
P60468	15.21	9.1944	COND-
Q9HBL7	13.2146	2.15689	COND-
O60869	12.4487	6.96473	COND+ RBP
Q7Z333	10.6328	6.78052	COND+ RBP
O95260	11.3645	3.18497	COND-
Q9H469	-6.97031	2.28801	COND-
O60347	13.8448	-0.668539	COND-
Q9H6R0	11.8168	11.0096	COND+ RBP
Q9Y5J1	12.2957	11.0237	COND+ RBP
Q7Z417	12.0849	4.78159	COND+ RBP
P84098	15.7525	11.3845	COND+ RBP
P63272	5.26655	6.26798	COND-
Q9UHJ6	8.45068	2.05554	COND-
O14907	11.3763	-0.0511612	COND-
O14653	14.2279	-4.54412	COND-
Q9NVS9	14.0056	4.06557	COND-
P07737	9.4112	-2.82319	COND-
O75976	3.08748	7.03968	COND-
O95249	14.2605	-4.59862	COND-
Q96A33	12.2922	1.96474	COND+ RBP
Q9Y3C7	22.4997	10.415	COND+ non-RBP
P55039	14.6199	9.36851	COND-
O43760	13.4756	0.0672237	COND-
P17844	9.89255	14.8126	COND+ RBP
P54802	13.8944	2.02786	COND-
Q9P2A4	10.7337	-0.695084	COND-
P02452	11.9541	-2.47033	COND+ non-RBP
P51452	9.36326	-0.873961	COND-
Q9HD47	11.3706	3.67601	COND-
P04004	11.7651	-2.43535	COND-
Q5BJF2	10.5868	3.57136	COND-
P28838	14.3785	4.68427	COND-
Q6IE81	6.89477	3.92202	COND-
O76024	16.9888	-4.68934	COND-
Q9NY12	12.2529	10.6508	COND+ RBP
Q14331	11.7842	3.51709	COND+ RBP
P27701	11.512	-2.03877	COND-
P53634	18.3054	-4.92693	COND-
O75312	12.2797	6.7743	COND-
Q9H1C4	10.9242	0.0888691	COND-
Q9BZE2	12.9707	7.44215	COND-
P24385	8.08949	0.501213	COND-
Q9H6F5	12.7627	8.30409	COND+ RBP
Q9UMS4	9.779	14.7873	COND+ non-RBP
Q9BVC6	12.8983	2.20576	COND-
Q96RD7	12.3922	0.567457	COND-
P02656	12.2693	0.740362	COND-
O00193	11.3247	4.98428	COND-
Q15020	10.1565	8.11741	COND-
Q9NW08	13.0151	8.49771	COND-
Q9H3F6	11.369	1.83708	COND-
Q14165	15.4264	-6.33337	COND-
P09960	18.4093	4.29868	COND-
Q969R8	9.50954	-0.18668	COND-
Q16378	12.1403	0.798372	COND-
O15145	9.46347	-12.6785	COND-
Q96B01	3.26897	1.99683	COND-
P46527	7.98634	0.484431	COND-
P36941	7.91317	1.00342	COND-
Q9Y6K5	6.87258	1.8666	COND-
P52566	9.25209	-3.61789	COND-
P57740	7.9846	7.34297	COND-
Q9NZN8	11.0641	6.17257	COND-
Q13601	12.6156	11.4389	COND-
P04406	8.48267	-0.553554	COND-
P45974	8.34479	2.32598	COND-
P60174	14.5954	5.56055	COND+ non-RBP
Q99622	10.9068	4.37089	COND-
Q9Y3E0	14.2147	4.75572	COND+ non-RBP
Q9Y478	9.40606	-0.358724	COND-
Q8NFW8	15.0493	3.83547	COND+ non-RBP
Q9Y5Z7	7.77596	4.93989	COND-
Q9GZX7	9.53531	0.798379	COND-
Q15286	11.0341	-4.86919	COND-
Q13242	9.67742	15.4009	COND+ RBP
Q9NVK5	10.2692	0.389202	COND-
Q9Y294	5.02385	4.19518	COND-
Q9NQE9	13.6849	3.41583	COND-
Q9UKT4	2.99244	1.77124	COND-
Q15208	9.99193	-0.21923	COND-
P40123	10.0333	-2.17778	COND-
P25398	16.0563	10.9419	COND-
Q9NPZ5	12.4303	-3.81472	COND-
O75496	3.0198	1.80241	COND-
O60493	13.2953	-0.708791	COND-
O43167	8.24481	4.09253	COND-
Q92562	14.5902	-0.0330279	COND-
Q13895	12.5879	11.2928	COND+ RBP
O43598	12.6145	2.75629	COND-
Q96KP1	10.643	-4.65622	COND-
Q9NV96	15.4239	-6.33218	COND-
P42285	9.96593	14.5494	COND-
Q9BQG2	6.61385	-1.69243	COND-
Q5XG87	11.1796	6.26785	COND-
P51397	9.7721	0.585195	COND-
P28300	11.7798	-2.43841	COND-
P09486	11.8729	-2.40887	COND-
P29460	11.2538	-1.07251	COND-
Q99614	12.2792	6.7736	COND-
Q9UIQ6	11.3703	0.446739	COND-
P63208	-7.17924	3.18744	COND-
O75694	8.1779	7.57426	COND-
P36406	8.22068	-3.1126	COND-
P54136	13.5695	7.74148	COND-
P40692	4.05557	3.16959	COND-
Q96SW2	2.19509	9.95873	COND-
Q05086	-7.38554	2.98717	COND-
P09455	11.841	0.773429	COND-
Q8WTW4	9.42175	-0.274749	COND-
P11172	13.6816	7.5524	COND-
O94889	11.3465	2.19066	COND-
O43818	12.3155	10.991	COND+ RBP
O60739	14.7506	9.34903	COND-
P30414	10.0965	8.08009	COND-
P51957	10.7451	2.47646	COND-
Q8IWB7	15.6664	7.03227	COND-
P19525	14.0158	5.67217	COND+ RBP
Q96EP5	10.6516	6.17804	COND-
Q9P2D3	13.2267	0.878243	COND-
Q9UPY8	5.83732	-3.72967	COND-
P63313	10.1287	-1.90223	COND-
P43246	3.88683	3.0985	COND-
O43639	9.60787	-2.38602	COND-
P04114	16.903	-4.67397	COND-
Q9C086	7.68057	5.07792	COND-
Q8NG68	10.9741	2.74473	COND-
Q96GK7	13.904	3.23555	COND-
Q9Y3B4	9.82473	15.9234	COND-
Q9UHY1	11.5404	1.33856	COND-
Q15036	13.2231	-0.319426	COND-
Q13724	13.3734	5.08826	COND+ non-RBP
Q49AM3	7.02898	1.16694	COND-
Q9BSM1	6.90149	3.76995	COND-
Q99704	9.84765	-1.52412	COND-
P18065	11.6928	-2.27301	COND-
P38435	12.502	0.984045	COND+ non-RBP
Q15435	9.50226	8.41451	COND-
Q9H8Y8	14.5592	-1.45516	COND-
Q03701	12.8757	9.65863	COND+ RBP
Q96LZ7	12.4684	2.48898	COND-
P43007	14.3065	1.66319	COND-
Q13416	3.55491	2.32341	COND+ non-RBP
P08567	9.18089	-2.08189	COND-
P52701	3.8305	2.99767	COND+ non-RBP
P35270	14.2794	3.064	COND-
P51797	2.6825	-1.46155	COND-
P06733	14.5309	5.61205	COND-
P49591	13.5768	7.51951	COND-
Q9BQA1	11.1014	7.20654	COND-
Q9UI95	4.16449	3.13644	COND-
O43488	14.4516	2.88917	COND-
Q32P28	1.03063	-9.15341	COND+ non-RBP
O60779	14.173	1.60483	COND-
O75379	10.0319	-12.7396	COND-
O95926	10.3584	15.8436	COND-
P07339	11.6483	-1.86638	COND-
Q08AD1	11.0572	2.64647	COND+ non-RBP
P31939	13.8045	7.2846	COND-
Q5JWR5	13.1796	0.458665	COND-
P62380	5.57247	5.7396	COND-
Q8TB52	-6.79297	2.14871	COND-
Q7Z6V5	12.9653	7.39339	COND-
Q9H204	22.5908	10.5097	COND-
P04844	15.2567	9.0788	COND+ non-RBP
O94964	12.7831	1.76193	COND-
O95210	15.3664	-6.38597	COND-
Q9H6V9	13.6895	2.24318	COND-
O76080	9.39054	2.52145	COND-
Q9UKF6	9.63954	15.6738	COND-
Q8NHQ9	11.8531	11.0129	COND+ RBP
Q53HC0	11.8841	3.93	COND-
Q5T1M5	12.83	8.92303	COND-
O75351	11.7169	-7.28747	COND-
Q8TD19	10.3077	4.17872	COND-
P07311	14.0001	2.93377	COND-
Q9H1B7	11.8929	2.53182	COND-
Q9BWT3	10.775	6.31376	COND-
Q53FA7	13.5484	3.1874	COND-
Q6NUQ4	10.9535	4.44578	COND+ non-RBP
Q8NCA5	12.032	6.75293	COND+ RBP
Q9BSR8	14.4105	-1.06637	COND-
Q6ULP2	14.8952	-1.57962	COND-
Q3ZCW2	12.7529	1.84747	COND-
Q9P021	12.2545	1.32118	COND-
P28562	8.37218	-0.609625	COND-
Q8WWN8	9.46776	-3.85125	COND-
Q6P1R3	11.8947	2.85446	COND-
Q5EBL8	10.3655	-0.881472	COND-
Q96RS6	11.7529	3.54215	COND-
P32519	10.3966	5.94701	COND-
Q9Y673	15.4485	4.14881	COND-
P35080	9.387	-2.92975	COND-
Q9Y3C0	13.1992	-0.0922196	COND-
O60504	10.459	-2.07054	COND-
Q13148	10.7246	7.61437	COND-
P38432	10.5549	6.53868	COND+ non-RBP
Q15003	3.14205	1.91449	COND-
Q9BWT6	3.09359	1.94715	COND-
Q63HK5	10.2816	1.55417	COND-
Q8WU10	14.0667	3.55639	COND-
Q92734	14.7917	-4.38396	COND-
Q9GZZ1	11.4255	7.6252	COND-
Q9Y5Y5	16.6492	2.10393	COND-
Q96QD5	9.12671	-4.06914	COND-
P27037	8.82307	-1.90678	COND-
Q9UBT6	3.72298	3.38962	COND-
Q96QD9	8.80281	7.57314	COND-
P08476	11.7445	-2.02343	COND-
P09496	9.90008	-12.612	COND-
Q7Z2W4	11.1483	6.05204	COND+ RBP
Q8WYA0	5.62374	-3.18335	COND-
O00148	9.78583	14.8188	COND+ RBP
Q9BQ61	10.3041	6.02723	COND-
P48960	11.3069	-1.02734	COND-
Q53FV1	13.256	1.78665	COND-
Q07954	11.7376	-2.29015	COND-
P61619	15.1713	9.22708	COND+ non-RBP
Q5UIP0	5.61346	2.87376	COND+ non-RBP
Q7Z4L5	5.61644	-3.15889	COND-
P09012	9.81935	14.8975	COND+ RBP
Q9H9F9	7.6647	5.06409	COND-
P19174	9.41738	-1.77738	COND-
Q13247	9.67731	15.424	COND+ RBP
Q9UL26	11.0221	-4.87761	COND-
O95396	9.4497	2.59702	COND-
Q9Y508	-8.01706	2.35563	COND-
P12955	14.5292	4.38523	COND-
Q8WVK2	9.80257	15.9796	COND+ non-RBP
O00566	12.6348	11.4147	COND-
Q9UK97	-6.89585	2.23749	COND-
Q96EU6	12.8089	11.3065	COND+ RBP
P09234	10.0786	15.4895	COND-
Q02539	6.73701	4.07022	COND-
Q16626	11.7881	3.31311	COND-
P43307	15.2847	9.04223	COND-
P54253	9.64109	0.972003	COND-
Q9P0I2	12.7182	3.80899	COND-
P02795	6.86776	1.86088	COND-
P48436	8.65782	0.682525	COND-
Q9H6L4	12.211	1.64191	COND-
Q9BW27	7.97151	7.34017	COND-
Q8TCD5	13.7435	4.73313	COND-
Q8NI27	8.93929	7.58475	COND-
P32970	11.2575	-1.40511	COND-
P01024	17.0394	-4.69974	COND-
P50552	9.55051	-2.46062	COND+ non-RBP
Q92797	9.61735	15.7146	COND-
P30305	4.16051	1.025	COND-
Q9H1E5	13.09	5.2424	COND-
P60981	9.47878	-2.78119	COND-
P08579	10.0985	15.1619	COND+ non-RBP
Q969V3	12.8381	2.65141	COND-
Q9GZP4	12.9245	2.84687	COND-
P49356	10.0674	-3.77046	COND-
Q9UKM9	10.6878	8.15158	COND-
P06132	14.5575	5.06861	COND-
P04632	11.7972	-0.640425	COND-
Q9BRP1	12.8287	8.91643	COND-
Q9UBT2	11.2636	7.08754	COND-
P10301	8.4781	-2.86836	COND-
Q9NZM5	12.5602	10.3338	COND-
Q9Y3A5	12.8399	8.16562	COND+ RBP
Q8IWZ8	9.76524	16.096	COND-
Q9Y6V7	12.0016	10.9796	COND+ RBP
Q99470	13.2047	4.98883	COND-
Q9H0G5	11.2932	4.54261	COND+ RBP
Q96EM0	13.9464	2.93341	COND-
Q9BX95	15.9391	1.15762	COND-
A1L390	11.2237	-0.348291	COND-
Q9NRX4	12.7027	3.11319	COND-
Q12933	7.80224	0.153471	COND-
Q8NG08	4.55183	3.04974	COND-
O95619	5.60502	5.1161	COND-
Q9NXK8	-6.9932	2.30145	COND-
Q9P2E2	5.81726	-3.69524	COND-
Q9H910	10.6738	4.26464	COND-
Q7L1V2	13.8986	-0.986755	COND-
Q9UBQ5	15.1144	9.83438	COND-
P09327	11.6492	-0.602067	COND-
Q13685	12.8288	8.71271	COND-
P04792	8.54019	-0.489042	COND-
Q05209	9.79667	-1.51359	COND-
O43933	8.77917	2.44555	COND-
Q9P244	9.45573	8.45791	COND-
Q96RT7	3.37929	-4.86934	COND-
Q96HU1	13.9223	-0.948913	COND-
Q9HCN8	13.2733	5.10327	COND+ non-RBP
Q00587	11.3549	0.0280099	COND+ non-RBP
Q8IWD4	12.1584	2.16717	COND-
Q9BQE5	12.1231	1.10757	COND-
O95777	10.2568	15.3215	COND-
O15240	16.9864	-4.69036	COND-
Q9ULQ0	10.1793	0.333505	COND-
Q9UBS3	13.2137	5.77769	COND-
O75925	6.83014	2.97491	COND-
Q9NZR1	11.2201	-0.175191	COND-
Q9Y448	3.4254	1.24846	COND-
Q9NWW5	13.8296	1.96976	COND-
O95243	7.35919	3.7937	COND-
P53618	5.36796	-5.07984	COND-
Q9BSJ6	3.42406	1.24892	COND-
Q9BRA2	13.5587	3.20424	COND-
P51116	11.1928	6.95077	COND+ RBP
O75352	15.767	4.02168	COND-
Q9Y240	11.3046	-1.1581	COND-
Q9UGN5	4.10924	3.1938	COND+ non-RBP
Q15843	-6.69403	6.24941	COND-
P61803	13.239	4.9764	COND-
Q9BXK1	7.89248	3.65184	COND-
Q6PJT7	10.5278	6.66423	COND-
Q68DK2	13.4092	1.13892	COND-
Q7Z3J2	13.1883	0.190888	COND-
Q96N67	9.68642	-3.70809	COND-
Q8IX18	10.4494	9.21206	COND-
Q8N5C7	12.5983	2.65165	COND-
O15037	9.50183	2.56252	COND-
P23258	3.37661	-4.87729	COND-
P62249	16.0802	10.9479	COND+ RBP
Q9BPX3	3.20508	1.78867	COND+ non-RBP
Q5R372	13.9361	-1.02536	COND-
A0FGR8	13.5823	0.504752	COND-
Q9H6Q4	13.3676	4.05907	COND-
Q7Z478	10.4529	9.1971	COND+ RBP
Q5TH69	12.2448	2.36708	COND-
O95219	13.2837	-0.763409	COND-
Q9NVC6	22.5156	10.4309	COND-
Q9UQR0	7.03156	3.85001	COND-
Q99816	11.7132	-7.27869	COND-
Q6ICG6	12.3558	1.9508	COND-
Q9H5Z1	10.4434	9.20263	COND-
Q8TEL6	2.19472	9.95894	COND-
Q8IWT3	8.56617	2.30441	COND-
Q96DC7	12.3523	2.66405	COND-
Q8IZ69	12.9323	9.12847	COND-
Q96DF8	10.9472	5.62313	COND-
Q29980	11.2834	-1.31292	COND-
P22460	14.6789	9.14525	COND-
P60002	12.1167	5.91557	COND-
P51911	10.2736	-2.38855	COND+ non-RBP
Q9UIA9	10.8537	4.0409	COND-
Q17RN3	11.8641	4.34788	COND-
Q14151	10.4624	6.65368	COND-
Q8NBJ5	1.03043	-9.15338	COND-
O95336	14.9488	4.50728	COND-
Q9UK45	10.2564	15.3018	COND-
Q03111	5.47052	5.85081	COND-
Q92626	12.0214	0.298664	COND-
Q99988	11.6315	-2.21464	COND-
P17535	6.92061	3.12083	COND-
Q8TD43	12.709	0.556647	COND-
Q9Y6R0	10.2935	-1.10595	COND+ non-RBP
Q9UBB4	10.7903	2.46916	COND-
Q6P2H3	11.8143	2.31537	COND-
O00268	5.56685	5.81044	COND-
O15230	11.2628	-2.57348	COND-
P61081	-7.06957	2.40757	COND-
Q13263	6.75614	4.56565	COND-
P41091	15.3303	10.2027	COND+ non-RBP
Q9UPT8	10.3812	6.32876	COND-
Q9NQ55	12.836	9.76342	COND+ RBP
O75821	15.416	10.3584	COND-
Q9BQ67	12.8183	9.98007	COND+ RBP
Q9H8H0	12.8156	11.2705	COND-
Q8WUA2	10.3448	15.7502	COND+ RBP
Q14498	10.4067	7.28522	COND+ RBP
O75973	12.4303	1.30748	COND-
P36543	1.26858	-2.69966	COND-
Q14687	10.3223	2.13602	COND-
Q9Y248	3.23462	1.87386	COND-
Q9BT25	3.22322	-4.98841	COND-
Q9Y6W3	11.6408	-0.923624	COND-
Q8ND61	12.6741	3.03927	COND-
Q9H1K0	10.9052	-4.71857	COND-
P55055	9.69182	1.18105	COND-
P50479	9.82786	-3.09907	COND-
O94808	14.7713	4.7348	COND-
P53396	18.3305	-4.88799	COND-
Q9BRG1	11.7154	-7.28802	COND-
Q9Y5H0	11.5118	0.080118	COND-
Q96A65	10.6443	-4.662	COND+ non-RBP
Q13136	12.2357	-0.874799	COND+ non-RBP
Q5JSH3	11.0547	2.0054	COND-
Q8N567	11.5839	6.18918	COND-
P10276	6.31972	3.7531	COND-
O43741	9.4467	-0.304005	COND-
P35637	9.79086	16.0336	COND+ RBP
Q86X52	12.435	-3.81852	COND-
P09661	9.77121	14.8095	COND-
Q8IUC4	13.4854	0.42886	COND-
P25685	12.3602	6.89447	COND-
P22670	7.98958	3.60314	COND-
Q66K64	2.19529	9.95839	COND-
P19474	-7.77499	2.54683	COND-
Q9Y4E6	12.4145	6.90393	COND-
Q92922	5.60908	4.77125	COND-
Q8TEM1	8.29555	7.665	COND-
P56937	15.454	2.41437	COND-
O43159	12.9323	9.04331	COND+ RBP
Q14156	12.4465	1.5121	COND-
Q9H0C8	9.3545	-0.770185	COND-
Q96I15	14.0161	4.04651	COND-
Q684P5	9.96785	-3.74954	COND-
P27694	3.56991	3.13231	COND+ non-RBP
P57772	15.1146	9.84222	COND+ non-RBP
Q9NS86	11.7876	1.2621	COND+ non-RBP
Q9NQZ2	12.5968	11.3963	COND+ RBP
Q96LD4	6.45603	2.64576	COND-
Q9Y221	12.423	10.6631	COND-
Q15554	5.72508	2.86675	COND+ non-RBP
Q9UN37	11.7321	-7.30513	COND-
Q9UKK6	8.71907	7.58738	COND-
P38935	11.1965	6.31187	COND-
Q9BQC3	12.7622	8.24107	COND-
P49321	3.41959	2.2613	COND-
Q9H2M3	14.3362	3.83391	COND-
Q9C0E2	10.6801	4.2033	COND-
O15075	10.8459	-0.954336	COND-
O00287	11.5099	2.68445	COND-
Q9NZL4	15.0156	9.3974	COND-
Q86VV8	11.7005	7.55897	COND-
Q9BQ69	6.39138	2.92824	COND-
Q9BTT4	22.5353	10.4506	COND-
Q9H6E4	12.2137	2.15588	COND-
P42356	8.86891	-1.25718	COND-
O15397	12.4626	8.70234	COND-
Q9P031	12.0409	5.04559	COND+ RBP
Q86WG5	14.4606	-0.17458	COND-
O94851	10.3238	-2.36477	COND-
P62070	8.41634	-2.86922	COND-
Q9BXT5	6.14814	2.90933	COND-
Q96BY9	12.8506	2.90653	COND-
Q9UKR5	15.3505	2.41472	COND-
P05198	15.3496	10.235	COND+ RBP
Q9H9T3	12.8116	8.73555	COND-
Q9UBB5	6.10125	4.00649	COND-
Q9Y5U9	13.3837	1.28314	COND-
P50613	4.22098	5.92571	COND-
Q14012	9.60648	-1.05892	COND-
Q9NVJ2	8.22271	-3.11995	COND-
Q7L8W6	12.2205	2.38536	COND-
Q9H079	12.4137	2.16848	COND-
Q9NPA0	12.5848	3.97389	COND+ non-RBP
Q01433	13.7393	4.73933	COND-
P21266	14.6904	2.37185	COND-
O43504	9.4071	-0.272614	COND-
Q04721	8.47732	0.53812	COND-
Q96QD8	11.2557	5.08134	COND-
Q9ULH0	6.68355	-1.68469	COND-
Q9BYT9	12.5125	-0.660143	COND-
O43776	13.5603	7.4857	COND-
P51946	4.1989	5.92025	COND-
Q92466	4.61093	3.54186	COND-
P11117	13.9447	2.39923	COND-
A6ZKI3	12.5937	2.36355	COND-
Q8IXK0	6.08057	3.54977	COND-
Q5TAX3	11.1818	6.25059	COND-
Q8NAV1	10.4156	15.822	COND-
Q66GS9	3.23842	-4.97469	COND-
P25054	7.93131	0.998692	COND-
Q9H013	11.6112	-0.124765	COND-
O43347	10.9394	5.68989	COND-
O15119	8.77855	0.77783	COND-
Q15646	7.75554	2.16421	COND-
Q6NUQ1	5.49076	-5.00568	COND-
Q53H80	11.502	3.24449	COND-
Q9UBD5	3.52692	2.32021	COND-
Q9H0A0	12.8023	9.9806	COND+ RBP
P41219	12.2042	1.36757	COND-
P11802	4.24244	1.20824	COND-
Q12815	3.42825	1.24231	COND-
Q12800	9.76025	1.34449	COND-
Q14674	2.65562	1.39018	COND-
O60906	15.9034	1.12175	COND-
Q99832	12.0227	7.72817	COND-
P15586	18.3649	-4.96055	COND-
Q00987	7.95654	0.549328	COND-
Q99547	12.2782	9.53822	COND+ RBP
O43237	4.64531	-4.85128	COND-
Q9Y613	9.56517	-3.48854	COND-
Q96A19	12.1235	2.91953	COND+ non-RBP
A6NKB5	12.3967	1.87857	COND-
Q14146	12.0368	5.18391	COND+ non-RBP
O75529	15.6338	7.00781	COND+ non-RBP
O43752	14.1281	-3.48752	COND-
P11047	16.947	-4.69332	COND-
Q9HB58	6.88561	1.89094	COND-
Q96BY6	9.7031	-3.78554	COND-
Q86T82	8.39877	2.34589	COND-
O60573	11.3696	7.15683	COND-
Q9Y376	10.8947	0.653753	COND-
Q8NBP5	13.2467	1.76831	COND-
Q9BVC5	10.9374	0.943305	COND+ non-RBP
Q52LR7	6.90512	4.83732	COND-
Q9NPJ6	22.5061	10.4217	COND-
Q96JB2	14.2807	-4.66084	COND-
Q9NV35	14.2152	4.21324	COND-
P33947	5.43974	-5.0395	COND-
O15504	8.27557	7.6497	COND-
Q9NY93	11.8773	11.0056	COND+ RBP
O60921	4.10254	3.11648	COND-
Q9C0H2	12.805	0.85941	COND-
Q8N0Z6	10.7508	1.53908	COND-
Q07955	9.69787	14.937	COND+ RBP
Q8IWB9	10.3258	2.11293	COND-
Q9BT23	10.9198	4.47227	COND-
Q9BX63	3.94027	3.15586	COND-
O95251	5.85966	4.57317	COND-
Q9H992	11.0752	0.749344	COND-
Q7Z7M9	16.54	3.28053	COND-
Q9Y597	11.4241	1.85268	COND-
Q96NT0	1.28807	-2.67758	COND-
Q96G21	12.5727	11.3565	COND-
Q9NYU2	13.3366	5.15716	COND-
Q8IWT6	9.46583	8.46863	COND-
Q5VYK3	8.28703	1.99463	COND-
O14657	11.8543	1.96055	COND-
P28289	11.309	-0.0762079	COND-
Q5VWQ8	9.90049	-3.43415	COND-
Q99436	-1.06212	-3.37599	COND-
Q13371	12.0121	1.24488	COND-
Q9BUN8	8.81736	2.7443	COND-
O60518	12.6649	8.67027	COND-
O75935	4.77065	-4.78552	COND-
Q9NSK0	5.16457	-4.81458	COND-
Q9H1H9	5.89102	-3.7119	COND-
Q5T3F8	12.1536	1.96688	COND-
Q92759	4.18909	5.91456	COND+ non-RBP
Q8IXM6	13.1934	2.69957	COND-
O43422	12.2822	2.65511	COND-
Q92820	18.3896	-4.97623	COND-
Q96RS0	10.7523	5.76193	COND-
O00560	18.3674	-4.95258	COND-
Q5H9U9	12.8857	8.31679	COND-
Q9BRD0	10.092	8.37835	COND+ RBP
Q9BTE7	-6.79079	6.19313	COND-
Q05D32	11.3104	4.40257	COND-
P07996	11.8416	-2.45092	COND-
Q02241	5.07688	-5.9884	COND+ non-RBP
Q9NVX0	3.02563	-5.17406	COND-
Q9UGJ1	3.05744	-5.14725	COND-
P23677	14.6607	-0.0392119	COND-
O14672	16.8458	-4.62283	COND-
Q9UHA3	12.3904	10.7198	COND-
Q8NEH6	12.3082	2.23459	COND-
Q52LW3	9.16363	-3.97591	COND-
O00442	12.7996	9.99545	COND-
Q9C0D9	15.4077	1.54113	COND-
O60266	15.9927	-1.74795	COND-
Q9HCU5	14.8141	-4.39453	COND+ non-RBP
Q96JB6	12.0489	0.355546	COND-
P52732	5.06017	-6.0121	COND-
P36405	8.20697	-3.13778	COND-
Q8TAG9	10.6335	-4.65827	COND-
Q9UK59	11.0464	5.9421	COND+ RBP
Q92547	3.71294	2.87037	COND-
O75165	13.3323	-0.494278	COND+ non-RBP
Q99728	3.82757	2.97019	COND-
Q9NRN9	12.5116	4.25523	COND-
Q13427	10.0582	8.0244	COND+ RBP
Q9GZL7	12.4082	10.6619	COND+ non-RBP
P06756	11.4989	-2.64009	COND-
Q9Y2W2	9.73182	16.1125	COND+ RBP
Q9BZF1	13.995	0.779686	COND-
Q9NVM9	5.17677	6.88553	COND-
P54840	14.8887	4.06305	COND-
Q00537	4.17667	0.966105	COND-
P51948	4.1919	5.91608	COND-
Q9NQ89	13.507	0.410619	COND-
P30279	8.24329	0.46567	COND-
Q9UL25	11.0324	-4.86401	COND-
P62191	-1.03887	-3.48242	COND-
P54803	15.9407	1.13808	COND-
Q96BP3	9.73082	16.125	COND-
P30086	14.0898	5.56657	COND-
Q96EN8	14.0834	3.81339	COND-
P17028	8.19605	4.07755	COND-
P20742	12.309	0.856933	COND-
O75581	11.7092	-1.93035	COND-
P20700	3.62296	1.90189	COND-
Q9Y343	13.2222	0.203052	COND-
Q8TD57	5.6639	-3.70903	COND-
Q8WUM0	7.96436	7.32965	COND-
Q6P1A2	15.5089	1.56817	COND-
P07686	18.4125	-5.002	COND-
P61086	-7.30772	3.09012	COND-
Q86UW6	9.64766	2.58939	COND-
Q86TI0	11.3937	0.397602	COND-
Q5VWQ0	11.9301	3.19048	COND+ non-RBP
Q15172	1.93396	1.16071	COND-
O00463	7.83955	-0.0513826	COND-
P60900	-1.00039	-3.39151	COND-
Q9UPT9	6.50286	4.43775	COND-
Q5M775	10.3299	-2.32201	COND-
Q15800	15.6211	2.41613	COND-
P51790	12.7162	0.611017	COND-
Q659A1	5.16245	6.92391	COND-
Q13573	10.2035	15.6898	COND+ RBP
Q86YT6	6.67934	-1.6443	COND-
Q9H0R1	14.959	-1.60486	COND-
O00410	12.5657	8.65777	COND-
Q14126	11.3315	-0.730105	COND-
Q8WVD3	-7.97617	2.38391	COND-
Q92539	15.5051	1.50066	COND-
O14777	2.47843	1.1731	COND+ non-RBP
Q96FV9	8.83018	7.58357	COND-
P54578	8.1997	2.09142	COND-
O95714	-7.59709	2.72679	COND-
Q01650	14.4476	1.7404	COND-
P40616	8.22022	-3.13417	COND-
O75691	12.8383	11.2669	COND+ RBP
O00505	10.2308	5.73578	COND-
Q8N3R9	10.6245	-1.06705	COND-
O14519	7.82329	3.85431	COND-
Q8WTV0	15.6276	1.80737	COND-
Q9Y224	11.5539	7.59897	COND-
Q9NYH9	12.5665	11.3589	COND-
O00231	-1.08945	-3.41452	COND-
Q13867	12.0643	0.926421	COND-
Q7L7X3	1.97599	1.17885	COND-
P30040	13.2457	5.18357	COND-
Q8IZ07	11.9409	2.42886	COND-
Q14CX7	11.8231	4.22468	COND-
Q6FIF0	9.46498	2.51309	COND-
Q14696	11.7318	1.18457	COND-
Q08AM6	14.6496	-0.0577865	COND-
Q9C0B7	11.8357	3.27085	COND-
P52848	12.4322	-3.80402	COND-
Q9H1C7	15.3418	-6.4102	COND-
O60925	11.7504	7.47196	COND-
Q9UJX4	-7.10903	3.26646	COND-
O14775	15.9683	-1.74002	COND-
Q9UPM8	15.0664	-1.76066	COND-
O94923	12.407	-3.77818	COND-
Q96JI7	13.4024	1.1637	COND-
O75822	15.1159	9.83471	COND-
Q9P035	13.5454	2.89017	COND+ non-RBP
Q6PD74	13.1983	1.13094	COND-
Q9BVW5	3.46842	2.4213	COND-
Q15650	11.3673	2.64918	COND+ non-RBP
Q8N5Y8	11.7231	2.08516	COND-
Q13596	13.2784	-0.769401	COND-
P62491	10.8844	-4.92441	COND-
O60563	5.27165	6.19246	COND-
O75326	10.9823	-1.85143	COND-
Q96CS3	18.3853	-4.97053	COND+ non-RBP
Q96CW5	3.40644	-4.85042	COND-
P49756	10.2635	8.69528	COND+ RBP
Q14767	11.9384	-1.85869	COND-
O60271	10.6609	-0.091861	COND-
P56192	13.4834	7.91284	COND-
Q15434	11.4905	4.60066	COND-
Q8NEB9	8.89107	-1.06534	COND-
Q92576	12.0129	5.81773	COND+ non-RBP
P18846	9.58483	1.17552	COND-
O95857	12.2616	1.09604	COND-
P33991	3.17672	2.35361	COND-
Q86X53	12.4047	2.14934	COND-
Q9GZX9	10.9201	-0.533767	COND-
Q8TAP6	3.01765	-5.18045	COND-
Q08999	4.27032	1.19763	COND-
Q6PJI9	6.24812	4.72441	COND-
Q15382	8.77111	-0.825423	COND-
Q8NEZ4	5.84282	4.45283	COND-
P20618	-1.13085	-3.39056	COND+ non-RBP
Q6IQ32	11.7729	2.73071	COND-
Q1MSJ5	10.5156	2.61463	COND-
Q15629	15.3115	9.01407	COND-
Q9Y6D6	10.3094	-4.2226	COND-
Q15363	5.4497	-5.03075	COND-
Q9UQ26	12.5399	-0.981758	COND-
P25490	5.78118	4.3628	COND-
Q9UKL0	5.94486	4.14838	COND-
Q9NWS0	11.867	6.16938	COND-
Q9HB40	13.833	2.01201	COND-
Q96GC9	14.2157	-0.239948	COND-
Q96HE9	3.5695	1.42331	COND-
O94972	-7.80889	2.49715	COND-
Q99640	3.75943	1.29585	COND-
Q9Y5Y2	13.3885	4.17651	COND-
Q15370	-7.19288	3.12243	COND-
Q8WVB6	3.43597	2.3541	COND+ non-RBP
Q9Y4R8	10.5542	1.46207	COND-
O15169	7.98804	0.854106	COND-
Q92793	5.89541	4.21182	COND+ non-RBP
O60291	-8.01433	2.36406	COND-
Q9BT22	15.6447	4.05321	COND-
O75113	9.47547	2.50599	COND-
Q9BUZ4	7.89362	-0.123407	COND-
Q14562	10.4362	9.19341	COND-
Q7Z3B3	7.80145	4.95777	COND-
Q14019	10.0373	-2.11003	COND-
Q6P1Q9	12.8096	7.71446	COND-
Q9BS26	18.4044	4.30112	COND-
Q9Y283	6.6157	-1.6941	COND-
Q14691	3.4246	2.08479	COND-
P55011	12.6006	0.414571	COND-
P09471	15.8504	-1.75185	COND-
Q9Y6A4	11.0842	4.65585	COND-
Q6ZRS2	5.44973	4.84998	COND-
O15047	5.80996	4.54746	COND-
O15269	15.9477	1.15309	COND-
P62917	15.7485	11.3872	COND+ RBP
A2RUS2	14	-0.531332	COND-
O14745	10.2245	-1.16686	COND-
Q9BTD8	10.7071	5.76512	COND-
P51809	10.0489	-12.7389	COND-
P24864	4.11569	1.20381	COND-
Q9NX62	13.1634	1.84363	COND-
P61019	10.8842	-4.98217	COND-
Q9NUG4	12.2811	1.73007	COND-
P42773	4.26111	0.962864	COND-
Q9UKV3	10.4664	6.90903	COND-
Q96IF1	8.21295	1.77492	COND-
Q99973	11.2517	7.11669	COND-
O60346	8.85236	-1.1592	COND-
Q5THR3	12.2709	-1.48382	COND-
Q06830	14.4111	5.62013	COND-
P16035	11.8348	-2.31387	COND-
Q08380	12.059	0.591925	COND-
P55199	5.24836	6.34783	COND-
O60307	10.5793	1.14256	COND-
O14579	5.37896	-5.06319	COND-
Q9Y6X3	10.0756	5.98144	COND-
Q9Y3Z3	6.92055	1.83864	COND+ RBP
Q86X10	13.1073	0.940333	COND-
P18887	3.74666	3.40423	COND+ non-RBP
O15554	12.6326	0.264466	COND-
Q8IYU2	-7.40855	2.9645	COND-
O00716	4.27669	1.22522	COND-
O75882	12.265	0.777719	COND-
Q8N129	12.3442	1.53283	COND-
O43374	10.7303	-0.792469	COND-
Q92747	9.44069	-12.6997	COND-
Q969H8	12.7909	4.23898	COND-
P30679	15.903	-1.74881	COND-
Q86TI2	12.2904	1.09883	COND-
Q9BW85	10.0187	8.33412	COND-
P15923	8.69105	0.710558	COND-
Q8N2W9	5.67789	3.11396	COND-
P55060	3.66312	2.02886	COND-
Q9Y3S2	12.1806	2.33592	COND-
Q13480	9.58282	-1.75499	COND-
Q8WY21	13.2897	-0.416736	COND-
Q9H2F5	6.85819	4.83394	COND-
Q86US8	14.9984	9.57652	COND-
Q9BZG8	12.7484	7.99723	COND-
O14939	12.7102	-0.323126	COND-
Q86W50	11.9365	3.82835	COND-
Q99439	18.3953	4.32304	COND-
Q16204	10.3711	0.806616	COND-
Q12824	5.63046	4.74378	COND-
P52907	5.20144	-4.67309	COND-
Q8NI77	5.06151	-5.98864	COND+ non-RBP
P98153	11.8954	1.54022	COND-
Q92890	8.60063	2.49671	COND-
Q96RN5	22.5284	10.4437	COND-
O00192	11.2575	-0.751628	COND+ non-RBP
P54198	5.95158	4.5313	COND-
Q8WYQ5	10.8622	5.68766	COND-
P49593	9.35577	-0.800513	COND-
Q712K3	-7.44874	2.91734	COND-
P61158	9.43511	-12.6996	COND+ non-RBP
Q9NVP1	11.9773	10.9334	COND+ RBP
Q9NP61	5.33281	-4.97605	COND-
Q9UNF0	9.74683	-12.4786	COND-
Q6ICB0	10.9591	2.57967	COND-
Q9UNW9	11.0127	5.55227	COND-
P53680	9.88702	-12.6117	COND-
Q9NZN4	13.048	-0.613379	COND+ non-RBP
Q9BQ70	11.7258	4.08898	COND+ non-RBP
P54920	14.2791	-4.40617	COND-
O75530	5.83543	4.44753	COND-
P30043	14.6072	2.63954	COND-
Q96DU7	8.45794	-0.871406	COND-
O60885	5.62271	4.72382	COND-
Q6UWB1	11.2664	-1.08788	COND-
O95785	7.90161	3.93505	COND-
Q9NVP2	3.04321	2.11251	COND-
A1L0T0	14.4818	4.0531	COND-
Q9Y421	12.2196	3.00203	COND-
Q9P000	-6.77578	6.20552	COND-
Q9BZL4	6.76976	-1.69382	COND-
Q9BZH6	12.0489	2.05964	COND-
Q9H0J9	11.4566	1.91288	COND-
Q9ULE6	12.3849	1.86215	COND-
Q06481	16.9654	-4.69852	COND-
Q9HAT2	13.872	2.11829	COND-
Q99856	7.38234	3.63193	COND-
Q9C0D5	6.65484	-1.67297	COND-
Q04771	8.83211	-1.85978	COND-
P60033	11.5312	-1.95534	COND-
Q9H0X9	13.9698	0.8133	COND-
Q96F85	12.6653	1.51435	COND-
Q9NRX1	12.3954	10.9244	COND-
Q53T94	6.2327	3.92034	COND-
Q15005	15.2886	9.02264	COND-
Q96PE2	9.14108	-4.03517	COND-
Q15054	3.64425	3.29844	COND+ non-RBP
Q96DI7	10.267	15.4189	COND-
O75937	9.81257	15.9679	COND+ non-RBP
Q7Z460	3.61547	-4.82558	COND+ non-RBP
Q9HCM4	11.6537	-0.504874	COND-
O75063	12.4446	-3.8331	COND-
P16422	11.5963	-2.30064	COND-
Q8N5C6	7.04321	4.34144	COND-
Q5FBB7	2.27944	1.01998	COND-
Q8N3X1	10.4356	6.09669	COND+ non-RBP
Q9UQN3	11.7232	-7.29703	COND-
Q9P2K8	13.593	7.44273	COND-
Q9H967	3.85957	2.11498	COND-
Q9H2Y7	7.93985	3.8811	COND-
P22059	14.2107	0.311631	COND-
Q96GY0	11.9072	3.50104	COND+ non-RBP
O95602	12.9454	8.7148	COND+ non-RBP
Q9BV40	10.046	-12.7372	COND-
P40121	10.111	-1.97728	COND-
Q8IVH8	9.60968	-0.372305	COND-
Q9NZ43	5.47759	-5.02597	COND-
O75886	9.70668	-12.5079	COND-
O43815	10.118	0.246197	COND-
O94768	9.50444	-1.05977	COND-
Q9Y5Q9	12.2722	6.04483	COND-
Q92995	8.38392	2.31377	COND-
P42336	8.89326	-1.59173	COND-
Q16514	5.56648	5.81232	COND-
Q8NDI1	10.2625	-2.3608	COND-
Q96CW6	12.1336	5.80353	COND-
Q9ULV5	9.67167	1.21372	COND-
P49711	5.84629	4.38906	COND-
P48444	5.38075	-5.06478	COND-
P22681	9.70589	-12.4718	COND-
P43121	11.6635	-2.47897	COND-
P35052	12.169	-3.41017	COND-
O94887	11.3774	-0.325346	COND-
Q8N5V2	9.22146	-3.6989	COND-
Q8IXB1	13.3421	5.68448	COND+ non-RBP
Q9NPR9	12.8451	1.76341	COND-
O14929	3.58689	2.36569	COND-
Q13191	-7.72586	2.60231	COND-
Q13753	11.2834	-2.59924	COND-
Q14566	3.23603	2.38859	COND-
O60583	5.25435	6.29149	COND-
Q5FWF4	5.05983	4.25868	COND-
P14868	13.5551	7.49019	COND-
Q4LE39	6.13539	4.40706	COND-
Q06203	14.3043	5.23989	COND-
Q2M1Z3	9.18166	-3.9572	COND-
Q9H2J4	12.3055	6.59276	COND-
O14530	13.1994	5.53404	COND-
Q96Q42	9.41412	3.55317	COND-
Q9Y2X3	12.1592	10.8863	COND+ RBP
Q9P270	11.0533	2.56559	COND+ non-RBP
Q9P2E7	11.7052	-0.608635	COND-
Q9Y2I7	14.7201	-0.0982659	COND-
Q9BT78	-6.70482	6.25998	COND-
Q13618	-7.20077	3.15	COND+ non-RBP
Q9Y4G8	9.79124	-3.69866	COND-
P09038	11.6964	-2.34343	COND-
Q15291	5.81814	4.41901	COND-
Q9NWB7	5.63932	-3.16012	COND-
Q16763	-7.2378	3.16198	COND-
Q9P1Y6	7.84335	3.96769	COND-
P20933	18.3693	-4.95675	COND-
Q9Y576	-6.94622	2.26693	COND-
P78357	11.8232	-0.806316	COND-
O43242	-1.1585	-3.41841	COND-
O15234	9.7302	14.57	COND-
Q96IG2	-6.88512	2.2235	COND-
Q9UBK8	14.3035	3.82632	COND-
Q9NUQ7	11.7742	2.63129	COND-
P27708	13.7047	7.48694	COND-
Q9Y6K1	5.78326	4.24788	COND-
P61026	11.0054	-4.89062	COND-
P15408	8.58889	0.570236	COND-
Q13797	11.3281	-2.61412	COND-
P35611	14.1022	3.33985	COND+ RBP
Q86WP2	11.1309	3.95391	COND-
Q8TCG2	14.7584	-0.0425209	COND-
Q7Z3B4	8.23516	7.61255	COND-
Q9NVA2	10.5845	-0.579988	COND+ non-RBP
Q14108	9.77078	-12.471	COND-
P12429	11.9588	-0.629103	COND-
Q9NS91	3.9113	3.044	COND-
Q9Y666	12.9112	0.789053	COND-
O75340	14.8042	-1.5298	COND-
Q8IZH2	11.1535	7.05683	COND-
Q06190	10.0412	0.508087	COND-
Q9UKY7	11.8369	4.16516	COND-
Q86SF2	16.537	3.27012	COND-
Q9UNL2	15.2892	9.03238	COND+ non-RBP
P49736	3.21358	2.4076	COND-
P51149	10.9232	-4.92643	COND-
Q96KR1	10.4577	6.44542	COND+ RBP
P53999	10.5262	6.32293	COND+ RBP
P20585	4.16229	3.13682	COND-
Q17RY0	11.3717	4.79176	COND-
Q9UKB1	-7.02974	2.32536	COND-
Q96J01	8.83848	7.58484	COND-
Q8TE73	5.62645	-3.69095	COND-
Q9NW82	11.4315	4.02664	COND-
P24821	16.9398	-4.68452	COND-
Q9BQI6	4.17485	0.974522	COND-
Q02224	5.06109	-6.00372	COND-
P55212	8.53178	-0.336674	COND-
O43252	2.68291	-1.46153	COND-
Q9H089	12.6378	10.1425	COND-
Q8WW12	10.9511	5.17168	COND+ non-RBP
Q9P2N5	10.3756	6.16185	COND+ RBP
Q96EA4	2.25997	1.0151	COND-
Q8IVW4	12.0462	2.21442	COND-
P63146	-7.28821	3.12389	COND-
P78337	9.86445	1.43349	COND-
Q9UHB7	5.24618	6.25181	COND+ non-RBP
Q9H944	22.5858	10.504	COND-
Q9HAV4	10.5079	5.70693	COND-
P11831	8.43991	0.579681	COND-
Q99985	10.9918	-1.84784	COND-
Q9Y5L0	10.1662	5.53837	COND-
P06746	4.43756	3.08013	COND-
O60934	4.13655	3.17171	COND-
Q9NRC1	12.1056	1.95	COND-
Q14181	3.43147	2.21659	COND-
O94766	12.4368	-3.84372	COND-
Q13107	8.21282	2.3774	COND-
Q9H3S7	11.7198	-7.25335	COND-
P13861	9.49026	-0.97561	COND-
Q15024	12.1377	9.58296	COND+ RBP
Q12770	15.6963	1.80071	COND-
Q9UK99	9.86622	2.49122	COND-
Q13488	1.25638	-2.70699	COND-
P35790	9.80228	0.618993	COND-
P31323	3.03076	-5.18404	COND-
Q9UBU7	3.35487	2.1729	COND-
Q00534	4.21255	1.1734	COND-
Q9P2G1	9.92142	2.32857	COND-
Q9NQW6	3.48051	1.2472	COND+ non-RBP
Q15056	15.4787	10.3858	COND+ RBP
P51531	5.49949	4.74401	COND-
Q9Y3T6	12.0028	3.4334	COND-
P54278	4.24026	3.12522	COND-
Q7L5D6	13.096	4.95328	COND-
P31942	10.8306	7.69936	COND-
Q8IX12	9.77447	16.0821	COND-
Q14534	15.6715	2.42143	COND-
Q9BPZ7	8.90748	-0.722843	COND+ non-RBP
P32780	4.19187	5.91543	COND+ non-RBP
Q9UGK8	9.41089	3.55821	COND-
O00443	9.72903	-12.5974	COND-
Q8N612	13.7815	-0.206795	COND-
O14981	6.78412	4.61291	COND+ non-RBP
Q68CQ7	12.7563	2.31133	COND-
P78332	11.2951	5.71313	COND-
Q9UKD1	11.5087	2.09951	COND-
Q9NWU2	12.1142	2.4487	COND-
Q9BTC0	6.96415	4.3952	COND-
O94906	10.3579	15.7537	COND+ RBP
P35625	11.7967	-2.41978	COND-
P49770	12.5288	6.97234	COND-
Q10587	9.77371	1.45588	COND-
Q13936	12.6351	0.0364427	COND-
Q9HBU6	10.7133	-0.506801	COND-
Q8TBF4	10.6189	8.22489	COND-
Q9NZP8	12.2776	0.859989	COND-
Q86SJ2	12.0035	1.63564	COND-
Q9BRT6	12.0047	5.15555	COND+ RBP
P48060	16.3603	2.75717	COND-
Q16630	10.4717	7.42038	COND+ RBP
Q9H2J7	13.9656	1.49276	COND-
Q6ZXV5	7.02741	1.19864	COND+ non-RBP
P42166	3.62715	2.03838	COND-
P62306	9.74859	14.7166	COND-
Q15633	11.4453	5.27547	COND-
Q8TAQ2	5.67284	4.74443	COND+ non-RBP
Q9BSJ8	13.4467	0.587125	COND-
Q8NB46	6.6478	-1.66875	COND-
P06400	4.34459	1.29966	COND+ non-RBP
Q96AX1	14.1112	-3.50783	COND-
Q9H9H4	11.5781	-7.1591	COND-
Q9HBH0	8.68406	-3.01502	COND-
P49023	9.23405	-2.37359	COND-
Q9BSI4	5.74917	2.87214	COND-
Q86U38	12.9642	9.65732	COND+ RBP
Q16799	12.4404	-0.958763	COND-
Q13572	13.1661	1.69681	COND-
Q15643	14.366	-2.8025	COND-
Q5J8M3	12.6762	3.90502	COND-
P55081	10.2603	8.61081	COND+ RBP
Q8IV50	12.5136	2.00442	COND-
Q12982	10.9556	-0.0883566	COND-
P37108	15.0933	9.38029	COND+ RBP
Q9H0A8	-6.80268	6.18426	COND-
Q9GZS3	11.4739	7.13802	COND-
P08069	8.5187	-1.28018	COND-
Q96RK4	5.71916	-3.06857	COND-
P29590	7.09141	2.82492	COND-
P06865	13.8892	2.10771	COND-
O15127	13.4529	-0.0181234	COND-
Q08431	16.9705	-4.67125	COND-
P46940	9.2506	-2.54438	COND+ non-RBP
Q6UUV7	11.2354	1.54834	COND-
Q7Z2Z2	15.6303	10.5515	COND-
O15305	15.3742	4.13654	COND-
Q01850	11.4091	0.960852	COND-
Q92620	10.1546	15.2866	COND+ RBP
Q9NX01	9.99871	8.35463	COND-
Q15911	10.0065	1.4696	COND-
P55290	11.1449	-0.984335	COND-
Q8WYQ9	11.5327	6.08832	COND-
P34059	18.3859	-4.98221	COND-
Q9NWA0	22.6125	10.5316	COND-
O75376	5.9169	4.15849	COND-
Q9UNS2	-6.68918	6.28167	COND-
Q9ULX3	12.6965	11.3866	COND-
O60256	14.249	4.92414	COND-
Q9UKL6	13.3648	1.97975	COND-
Q9BUM1	14.9037	3.90059	COND-
P19022	11.733	-2.44067	COND-
O14732	14.1467	3.69568	COND-
Q13433	4.10168	-2.11814	COND-
Q10472	16.5376	3.27104	COND-
Q96DM3	13.3776	0.58856	COND-
O15118	15.7292	1.69516	COND-
P52565	9.15827	-3.48066	COND+ non-RBP
P38919	9.91589	14.589	COND+ RBP
Q9HA64	13.5506	2.8255	COND-
Q6PJ69	6.46367	2.61077	COND-
Q9HC52	6.04153	3.52479	COND+ non-RBP
O00257	6.04351	3.53913	COND-
Q7RTS9	12.2211	2.5329	COND-
P83876	10.4286	15.8062	COND-
Q6NT55	15.2439	2.44097	COND-
Q9BRY0	4.09947	-2.1201	COND-
Q6NX49	8.17877	4.02209	COND-
P57071	8.20572	4.05957	COND-
P17858	14.8079	5.16085	COND-
Q99961	9.72927	-12.4709	COND-
Q9NXJ5	12.4629	2.14878	COND-
Q96F63	10.7699	5.35395	COND-
Q9BWG4	11.9746	2.27047	COND-
Q9H0W8	14.9623	9.48432	COND+ non-RBP
Q96KG9	14.8487	-1.57465	COND-
P50895	11.8431	0.785907	COND-
Q9H840	9.8512	5.46652	COND-
Q9H324	12.2473	0.29527	COND-
Q8TBB5	12.7467	8.12744	COND+ non-RBP
P28072	-1.17238	-3.38211	COND-
P62280	16.176	10.953	COND+ RBP
Q96D15	11.9066	0.660304	COND-
Q9P2S5	10.6625	2.68878	COND-
P52209	14.7868	5.2525	COND-
Q9H299	11.6579	0.631591	COND-
Q9GZM7	12.2402	1.00117	COND-
Q5T0N5	9.5911	-12.5516	COND-
Q9P2B4	10.2313	0.386415	COND-
P28066	-1.00764	-3.39951	COND-
Q9BZD4	2.39842	1.06828	COND+ non-RBP
Q92733	9.7126	16.1495	COND-
Q96PJ5	11.3608	-0.660535	COND-
Q14814	7.43454	3.30989	COND-
Q86TP1	13.571	3.16861	COND-
Q15427	10.3763	15.7947	COND-
Q9P2M7	11.1624	-0.790593	COND-
P31949	11.7718	-0.530283	COND-
Q15047	5.87549	4.57483	COND-
Q96G23	15.9522	1.13817	COND-
Q7Z3K3	7.05418	4.28648	COND-
Q9H4A5	10.1422	-3.9935	COND-
P41214	14.7036	9.31156	COND+ non-RBP
Q6IQ49	10.7257	5.33467	COND-
Q9BU76	11.4542	4.49747	COND+ RBP
P62745	8.58388	-2.83009	COND-
O95876	10.5361	2.55764	COND-
Q9P1Q0	14.2243	-3.32486	COND-
O00470	6.34322	3.72316	COND-
Q9Y3C4	11.4668	7.22591	COND-
Q9Y2D4	10.6067	-4.58554	COND-
Q9BST9	9.20149	-3.48388	COND-
O75319	11.3202	4.60223	COND-
P11234	8.35129	-2.97421	COND-
Q8WUM9	14.3016	1.67612	COND-
Q92575	8.98027	2.64338	COND+ non-RBP
O15514	8.34265	17.4931	COND-
Q6DCA0	12.1555	3.16266	COND-
Q0VDG4	10.2363	-1.80644	COND-
Q9C0E8	12.4458	1.95754	COND-
P49190	15.9015	-1.65148	COND-
Q86UK0	13.2812	1.78962	COND-
Q8NBK3	13.8515	1.98943	COND-
P20339	9.99735	-12.7117	COND-
Q92600	11.1292	6.08049	COND-
Q9ULA0	14.0347	3.89233	COND-
Q9Y6G9	4.64521	-4.84689	COND-
Q9Y2B0	12.9983	4.61164	COND-
Q9UGP4	7.97242	1.21313	COND-
Q5HYI8	12.626	1.10171	COND-
P38606	1.27243	-2.69126	COND-
O75891	14.3847	3.82936	COND-
P02794	18.3932	4.29532	COND-
Q13144	12.6501	6.80094	COND-
Q03188	1.99505	1.55495	COND-
Q9UHY7	13.4108	4.7213	COND-
Q8TEA7	13.7469	-0.245909	COND-
Q63HQ0	15.0429	2.44354	COND-
P20248	3.34215	1.64821	COND-
Q8WTS6	5.92782	4.59474	COND-
Q96HR8	12.9891	9.16272	COND-
O60337	8.77045	2.61527	COND-
Q13309	-7.16451	3.20813	COND-
Q99650	11.2769	-1.06602	COND-
Q9NYY3	4.07351	1.0486	COND-
Q9BRX2	14.8744	9.32817	COND+ non-RBP
P20936	9.0803	-2.12274	COND-
Q9Y6G5	-6.79595	6.18949	COND-
Q969M3	14.4689	-1.19817	COND-
Q8NBM8	-0.217213	0.937646	COND-
Q9NX24	12.2387	10.7671	COND+ RBP
Q5VV42	12.9003	7.41103	COND+ non-RBP
Q96NC0	10.1831	8.50578	COND-
Q9ULW3	13.0092	9.27767	COND-
Q6NYC8	10.311	2.1204	COND-
O00221	7.79382	0.328233	COND-
Q8WWQ0	15.6556	7.02799	COND-
Q6ZRQ5	3.60872	2.04921	COND-
Q8IYS1	14.0889	3.72099	COND-
P00533	8.59406	-1.39614	COND-
Q96FF9	2.33647	1.05415	COND-
Q96MP8	-6.82308	2.17824	COND-
P40227	12.0218	7.71348	COND-
Q9BXP2	14.025	1.54593	COND-
O75420	11.3539	4.72563	COND-
Q96H79	12.1785	3.00952	COND-
P21709	9.0439	-2.05179	COND-
Q5C9Z4	13.0227	9.26723	COND+ RBP
Q00536	4.19155	0.971247	COND-
Q15233	10.5262	7.40038	COND+ RBP
Q5JV73	15.3569	-6.39522	COND+ non-RBP
Q9BZI7	9.71183	14.5546	COND+ RBP
P21281	1.27186	-2.69229	COND-
Q9NQY0	9.89754	-2.4617	COND-
O14763	8.32783	-0.286755	COND-
Q9H7D0	9.72515	-3.66492	COND-
O94905	12.8287	3.69719	COND+ non-RBP
Q9BRT9	3.50596	2.12376	COND-
Q9NVT9	11.7477	3.23715	COND-
P54274	5.68115	2.87702	COND-
Q6P1N9	13.8964	4.18458	COND+ non-RBP
Q96K31	11.8527	2.41918	COND-
Q96PU4	3.92856	2.14284	COND-
Q99541	15.6896	1.93815	COND-
Q9NZB2	11.5415	4.39452	COND-
Q96JM2	8.13002	4.01467	COND-
Q9NWX5	-6.96331	2.28629	COND-
P46531	8.29888	0.468302	COND-
Q86WR7	12.142	1.98348	COND-
Q9H8M7	11.912	2.30905	COND-
Q96F24	13.8355	0.0575172	COND-
O14639	11.1924	-0.380959	COND+ non-RBP
A2VDF0	13.9466	2.91293	COND-
Q8IWB1	12.3282	2.23595	COND-
Q9NUP9	11.8185	-0.720518	COND-
Q53GQ0	15.2954	2.39484	COND+ non-RBP
P05155	-0.212354	0.936572	COND-
Q08945	5.32301	5.41132	COND+ RBP
Q53FT3	9.93583	5.36594	COND-
O94919	12.7475	1.93262	COND-
Q8N4S0	11.5902	2.77811	COND-
O15484	11.6468	-0.920204	COND+ non-RBP
Q14207	10.4628	1.30511	COND-
Q13315	3.92235	3.10826	COND-
Q9NRN7	13.9313	4.07757	COND-
Q6IAA8	15.401	-6.35699	COND-
P08397	14.3971	5.29193	COND-
O94776	6.09851	4.02341	COND+ non-RBP
Q9Y5Q0	15.6505	1.90007	COND-
O95864	15.6567	1.79867	COND+ non-RBP
O14681	11.4019	1.62626	COND-
Q9UPV0	3.18477	-5.02024	COND-
Q86VX2	-6.81142	6.17578	COND-
P24844	9.32234	-2.79355	COND-
Q969N2	15.895	4.04645	COND-
Q9BX40	11.2342	6.06169	COND+ RBP
Q9BRQ3	12.4233	2.46471	COND-
O14613	11.4496	0.152316	COND-
Q9UID3	14.3251	-3.12985	COND-
P60510	7.35462	-1.36469	COND-
Q9BW71	10.5692	4.15372	COND-
Q16619	11.2728	-1.08874	COND-
Q14865	7.37581	3.85551	COND-
A0JNW5	13.4373	0.645302	COND-
P50135	7.21911	3.86376	COND-
Q53EL6	8.79377	-0.0644778	COND-
P48643	12.003	7.74537	COND-
Q14185	9.45434	-2.80052	COND-
Q14116	8.41662	-0.298183	COND-
Q9NZV1	11.7891	0.483102	COND-
O94855	15.0018	-4.49761	COND-
O43583	14.7255	9.40974	COND+ non-RBP
Q9UPY5	14.4964	1.80303	COND-
Q8IZD4	11.2326	6.02135	COND-
Q96IV0	8.83544	2.55064	COND-
Q8WUH6	12.718	2.01048	COND-
Q8NHP8	12.8769	1.71973	COND-
Q8N128	12.7527	2.29013	COND-
P16591	8.74918	-2.03092	COND-
O75794	11.6972	3.68914	COND-
Q96NL6	2.89572	-5.30401	COND-
Q12929	9.59502	-2.57419	COND-
Q4G0F5	13.2865	-0.741505	COND-
P09417	14.2893	3.14601	COND-
Q71F23	1.93664	1.65503	COND-
Q96G01	5.57445	-3.92676	COND-
A2RRP1	5.44935	-5.0065	COND-
Q07157	9.54722	-2.34229	COND+ non-RBP
O15381	12.8956	9.16718	COND-
Q96MS3	12.5499	1.8933	COND-
Q9NSD9	13.5664	7.59541	COND+ RBP
Q6NZ67	3.11294	-5.09495	COND-
Q71F56	22.553	10.4708	COND+ non-RBP
Q9UJY1	11.6807	-0.492494	COND-
Q8WXD5	9.85725	5.49748	COND-
Q5W0B1	12.1321	2.30613	COND-
Q5T200	10.3311	6.73359	COND-
Q8N8R7	11.8207	2.55082	COND-
Q9HCE0	14.0599	-0.181981	COND-
Q96CS2	3.29197	-4.93514	COND-
Q9HBM1	2.30969	1.0202	COND-
Q9H0Y0	14.256	-0.243668	COND-
Q2TBE0	9.99994	8.34345	COND-
Q8N8A2	6.8395	-1.5491	COND-
Q16566	9.7177	-1.02976	COND-
P47974	11.026	5.80418	COND-
O75688	9.44552	-0.700648	COND-
Q9NR56	10.5473	7.27954	COND-
Q6KC79	6.111	4.42016	COND-
Q6ZQY3	14.3313	3.22159	COND-
Q8N335	14.927	4.45138	COND-
Q96IK5	11.5368	3.52966	COND-
Q641Q2	13.2038	-0.0995633	COND-
O95749	15.669	2.47306	COND-
Q13503	22.5035	10.4186	COND-
O00469	1.03077	-9.15319	COND-
Q9H3R5	1.92703	1.66484	COND-
P53384	13.3675	4.11141	COND-
Q9BVS4	12.7294	11.3509	COND-
O60264	5.3927	4.89	COND-
Q8NBZ7	15.0312	3.82616	COND-
Q00839	9.67602	15.0279	COND+ RBP
Q9Y2L5	14.5286	-3.97834	COND-
Q8NF37	15.5778	1.69202	COND+ non-RBP
Q8TB05	12.2402	3.46016	COND-
Q9NZI7	11.1733	3.91577	COND-
Q9H871	12.0047	2.45485	COND-
P49247	14.3171	5.24736	COND-
P29083	5.28194	6.34288	COND-
Q9UEE9	7.50114	4.79445	COND-
O94760	14.1536	2.84313	COND-
Q96DH6	10.8262	6.02079	COND-
P04216	11.6418	-2.44161	COND-
Q8TF42	11.241	0.635498	COND-
Q96BN8	8.92911	2.27934	COND-
Q969S2	4.58488	3.05252	COND-
Q7Z6J0	-7.86213	2.46473	COND-
Q9NTK5	13.5715	7.53343	COND-
Q53GG5	9.84607	-3.05834	COND-
Q9Y6Y9	7.94065	-0.102916	COND-
Q8NCE0	11.6623	5.34606	COND-
Q6ZNL6	13.4654	0.487269	COND-
Q96HP4	14.167	3.38081	COND-
Q96BD8	2.28524	1.00466	COND-
Q70EL4	8.17968	2.39328	COND-
Q6AI12	14.6488	-1.44131	COND-
P00918	11.1587	-0.189308	COND-
P19447	4.19116	5.91828	COND+ non-RBP
Q13118	7.56974	3.3894	COND-
Q8N6M0	8.89927	2.34282	COND-
Q9Y2E5	13.8576	2.14656	COND-
Q6PH81	11.6581	2.65312	COND-
Q86WA8	16.7155	2.10115	COND-
Q9BYG3	12.4732	10.5799	COND+ RBP
Q8TEQ6	9.82054	5.56694	COND+ RBP
P15121	14.7035	2.4219	COND-
Q92621	8.18632	7.58465	COND-
Q9NSG2	3.43735	1.2594	COND-
Q8IUH3	11.1392	4.82059	COND-
P13667	13.3534	5.63715	COND-
P50443	14.1318	1.59048	COND-
O43513	22.5082	10.4245	COND-
P54709	12.8734	0.90733	COND-
O95347	3.05791	2.05411	COND+ non-RBP
P61758	11.7398	7.51485	COND-
Q6PJG2	7.39876	3.9734	COND-
P55263	14.4715	4.7362	COND-
P50990	11.9936	7.71449	COND-
Q13009	9.0941	-3.22455	COND-
O95104	10.3628	6.59759	COND-
Q2T9J0	16.7185	2.10018	COND-
Q6YHK3	12.8893	-1.07584	COND-
O14933	-7.48466	2.87346	COND-
Q9C0B5	12.8858	0.563921	COND-
Q96HA8	12.4329	2.48105	COND-
Q6PL18	3.11133	1.90428	COND-
Q96MF7	6.89035	2.99649	COND-
Q6UVJ0	3.42045	-4.7763	COND-
O60566	2.7877	1.50738	COND-
O43924	10.5818	2.4302	COND-
Q9BXW9	3.53331	3.07988	COND-
Q96AB6	11.5484	-0.464406	COND-
Q5SWX8	12.5352	2.37809	COND-
Q8WUU5	11.1992	2.99398	COND-
Q9BU02	12.8621	2.6177	COND-
Q9UMR2	10.2256	6.35311	COND-
Q8N0W3	14.9489	3.8378	COND-
Q86V88	11.7307	2.31106	COND-
Q96LJ7	14.4651	2.78047	COND-
O95067	2.74545	1.47562	COND-
Q12965	9.26036	-2.94136	COND+ non-RBP
Q9UKG1	9.10881	-2.34219	COND-
P15056	8.7647	-1.86822	COND-
Q9BT73	11.9681	4.138	COND-
Q9BPU6	12.2787	-0.359839	COND-
P42338	8.92537	-1.6231	COND-
P42025	5.57211	-4.09623	COND-
Q8WV92	12.0307	1.73813	COND-
O60841	15.4253	10.3488	COND+ RBP
Q9UKZ1	11.3325	5.36645	COND-
P41271	12.0137	0.642668	COND-
Q8IUW3	12.1945	2.20599	COND-
Q86V87	12.299	2.06778	COND-
Q68EM7	9.19904	-3.90539	COND-
Q9NYP9	5.36358	2.78586	COND-
P57076	12.1626	2.79725	COND-
Q14974	11.3467	7.38859	COND-
Q96FV2	10.1775	-1.87913	COND-
Q9HCD5	10.1436	5.55861	COND-
Q96JJ3	9.64171	-3.30149	COND-
Q9NZT2	12.1712	2.36299	COND-
P16152	14.7039	2.58407	COND-
Q9Y639	12.1437	0.418931	COND-
P48382	8.4992	3.57122	COND+ non-RBP
P28070	-1.20594	-3.4184	COND-
Q9P2P6	5.87978	-3.73335	COND-
Q9UKV5	8.73738	2.63975	COND-
Q8IWV7	-7.64414	2.67097	COND-
Q96G25	22.5937	10.5118	COND-
Q96A47	10.0031	1.48243	COND-
Q13363	7.23059	3.45888	COND-
P61421	1.28463	-2.69837	COND-
Q9NP77	5.20871	6.70228	COND-
Q4VC31	12.2417	6.83177	COND-
P55347	6.27966	3.71889	COND-
O00764	18.3986	4.30198	COND-
P04080	18.4	4.30018	COND-
P48553	14.6817	-4.26566	COND-
Q15269	12.6164	11.4226	COND+ RBP
Q9NSI2	12.744	7.88284	COND-
Q8TBC3	11.4867	1.79154	COND-
Q6P2C8	22.5886	10.5067	COND-
Q8N511	1.28273	-2.68281	COND-
Q6NSJ2	12.441	2.29045	COND-
Q7Z7E8	-7.95163	2.40184	COND-
Q9NW15	12.4498	2.5774	COND-
Q8WUD4	10.7316	5.35509	COND-
Q8TAP8	12.3154	2.0238	COND-
Q9BV68	-7.71126	2.58461	COND-
Q8N158	12.3228	-3.65429	COND-
Q16643	9.90678	-2.44773	COND+ non-RBP
Q96RE7	7.20843	3.9893	COND-
O95639	9.61081	15.7325	COND-
Q15048	12.4355	2.26678	COND-
Q9NXW9	12.3418	3.17418	COND-
P52435	8.34906	17.4866	COND-
Q9UFC0	9.51796	8.43525	COND-
Q96GG9	-6.79957	6.18578	COND-
Q96CW1	9.8808	-12.601	COND+ non-RBP
P49585	15.1194	1.74976	COND-
Q96EF6	-6.84021	2.19148	COND-
Q15067	16.6069	2.13412	COND+ non-RBP
P51692	8.37031	-0.107795	COND-
Q8IZ83	14.5136	3.95111	COND-
P61289	-1.14001	-3.38888	COND-
P08648	11.4405	-2.68761	COND-
Q8IY67	10.4564	7.45941	COND-
Q8NC56	13.1639	2.70055	COND-
Q9P086	22.589	10.5071	COND-
P60842	15.4565	10.3611	COND-
Q9NQ29	10.1521	8.4384	COND+ non-RBP
Q96S15	9.44665	-0.242528	COND-
Q9ULP9	13.7774	-0.346134	COND-
Q8IY92	4.2379	3.11927	COND-
Q9UQ49	16.378	3.21753	COND-
Q12851	10.0789	-0.445396	COND-
Q04323	8.79495	2.49664	COND-
Q9NZQ3	9.76119	-2.63436	COND-
Q9Y6J9	7.2405	4.63952	COND+ non-RBP
Q13190	14.2452	-4.51115	COND+ non-RBP
Q9BUA3	11.882	1.43506	COND-
O95159	13.3765	0.918707	COND-
Q9C0D3	9.98686	2.52193	COND-
Q9NWV4	11.9701	4.28502	COND-
Q9UPU5	8.4401	2.33156	COND-
Q9Y692	11.3149	1.90783	COND-
Q5TGY1	13.1949	0.971881	COND-
Q96HP0	9.70217	-3.71989	COND-
P35573	14.9082	4.04277	COND-
Q9Y2X9	7.87204	3.75389	COND-
O15511	9.45639	-12.683	COND-
P29558	10.8572	1.16963	COND-
Q6ZMI0	13.4559	0.54009	COND-
Q04864	7.80007	0.134654	COND-
Q92968	16.7211	2.09691	COND-
Q6MZZ7	11.6578	-0.925258	COND-
Q9Y316	11.4237	0.79917	COND-
Q8NFH5	8.21772	7.60422	COND-
Q9H6R7	11.893	1.59566	COND-
Q8WUX2	11.4836	2.73422	COND-
Q96ST2	5.26831	6.1623	COND-
Q9UKI2	11.2731	0.0119177	COND-
Q8TDQ7	15.0004	4.11721	COND-
P12111	12.3183	-2.74775	COND-
Q8NBL1	12.1112	1.98559	COND+ non-RBP
Q12841	16.9384	-4.70241	COND-
Q9H4A4	12.2218	0.360286	COND-
Q8N1F8	18.4263	-4.98943	COND-
Q16270	16.9439	-4.67898	COND-
O15144	9.46245	-12.6795	COND+ non-RBP
P49368	12.0262	7.70462	COND-
P43308	15.3102	9.03248	COND-
Q96BH1	-7.98253	2.3783	COND-
Q9NRP7	11.3229	2.54807	COND-
Q9Y6M7	12.7619	0.701261	COND-
Q8TCG1	3.55527	1.42548	COND-
Q8TCJ2	15.1427	8.72168	COND+ non-RBP
P41743	8.72876	-2.00022	COND-
Q6NUM9	14.5406	2.65497	COND+ non-RBP
Q9NYB9	9.65235	-2.65328	COND-
Q8N0Z3	11.2414	-0.0276096	COND-
Q8IZQ1	14.2871	-0.319573	COND-
Q6I9Y2	8.82729	7.57687	COND-
Q7Z3G6	10.4669	-2.85181	COND-
Q9UK58	10.6007	5.43747	COND-
Q14BN4	10.0601	0.29938	COND-
Q8NCE2	14.7497	-0.0555541	COND-
Q96N46	11.2853	4.41399	COND-
Q8TF72	11.3487	-0.125901	COND+ non-RBP
Q969F9	15.7563	2.20122	COND-
Q9NRH2	11.5615	1.41291	COND-
Q96AT1	11.9045	3.56755	COND-
Q9NYG2	12.7726	0.677432	COND-
Q9NQ48	10.6203	2.54309	COND-
Q9BQS8	14.0383	-0.142878	COND-
Q0PNE2	12.135	4.195	COND-
Q8TDB6	-8.00667	2.36565	COND+ non-RBP
P18084	11.3358	-2.64315	COND-
Q8TAD8	10.1097	8.30866	COND+ RBP
Q9BXB4	13.9874	0.795778	COND-
P04843	15.2383	9.1283	COND-
Q9HBG6	5.66927	-3.13969	COND-
Q96AA3	15.7258	4.00858	COND-
O94888	11.3713	7.10456	COND-
P08582	16.983	-4.69378	COND-
P53582	12.9789	8.21027	COND+ non-RBP
P0C0S5	5.4345	4.63594	COND-
Q9BUT1	14.6507	2.92944	COND-
P13798	10.6782	1.02734	COND-
Q8NBT0	3.56519	1.35003	COND-
Q6UXN9	10.3767	6.61133	COND-
O75446	6.12012	3.95563	COND-
Q13257	2.79249	1.53521	COND-
P08758	8.42622	-0.711662	COND+ non-RBP
Q9BXJ9	12.0045	6.8358	COND-
Q9Y2F5	5.13014	6.96282	COND-
P17301	11.4871	-2.67655	COND-
O43854	11.844	0.280121	COND+ non-RBP
Q96DR4	15.5027	2.21826	COND-
Q96DG6	14.3175	3.11888	COND-
P62266	16.1432	10.9609	COND+ RBP
Q9HAD4	13.9328	-0.154064	COND-
O14776	10.1871	8.45539	COND+ RBP
Q8TED9	11.3931	-0.0266681	COND-
Q9NZ08	12.0034	0.814452	COND-
Q6R327	8.75584	-0.760426	COND-
Q8WVY7	8.26985	2.04592	COND-
Q8TED0	12.6447	11.44	COND-
Q96BQ5	12.4772	2.07902	COND-
Q8TEU7	9.90371	-3.72416	COND-
P06748	11.058	7.36156	COND+ RBP
Q8N8Z6	12.3305	2.00399	COND-
O43739	9.86958	-3.97011	COND-
Q8NCG7	13.6369	2.16588	COND-
Q13595	10.7013	8.14606	COND+ RBP
Q86SR1	16.5391	3.27134	COND-
Q9UP83	14.2969	-4.6798	COND-
O95391	9.98565	15.7791	COND-
P49069	11.5126	0.998793	COND-
Q8TA86	11.8622	3.62571	COND+ RBP
Q9UHE8	11.8679	1.1081	COND-
Q01469	18.3822	-4.96801	COND-
Q96CF2	11.7323	-7.30472	COND-
Q8IWU2	11.6599	1.28253	COND-
O60216	2.45665	1.6333	COND+ non-RBP
O43913	3.53751	2.31421	COND+ non-RBP
Q86Y56	11.9845	2.93529	COND-
Q9H814	5.20049	6.75559	COND-
O43299	14.8937	-1.50786	COND-
Q9NV06	12.6472	11.4282	COND-
Q69YN4	10.8127	5.69872	COND-
Q8N5L8	11.7445	5.35225	COND-
Q9NZ09	11.5541	-7.13259	COND-
Q8NB78	6.3425	4.47545	COND-
Q9UKY1	11.4538	3.35015	COND-
Q14680	3.48432	1.34271	COND+ non-RBP
Q7Z6M2	10.0269	2.47616	COND-
Q14191	3.77105	3.00183	COND-
Q9Y281	9.4796	-2.77008	COND-
Q6PCE3	14.9436	4.50834	COND-
O15357	9.46878	-1.85437	COND-
Q96L50	-7.4384	2.48273	COND-
Q9NVR5	11.9884	2.98961	COND-
O60524	12.075	6.90141	COND+ non-RBP
P62330	8.46048	-2.94217	COND-
Q96JD6	14.317	3.16515	COND-
Q9H9S3	15.1609	9.27395	COND+ non-RBP
Q15018	9.34053	2.48285	COND-
Q92574	8.83311	-0.739091	COND-
P00492	14.1765	5.57849	COND-
Q8TER5	9.1456	-4.04543	COND+ non-RBP
Q86U44	11.0951	6.13967	COND+ non-RBP
Q7Z5K2	2.06253	1.30363	COND-
Q9P2I0	9.6202	15.6996	COND-
Q9NWT6	9.26688	3.45969	COND-
Q7Z4Q2	12.7425	8.04318	COND-
P12277	14.5857	3.96198	COND-
Q9BRS8	11.3897	5.60379	COND-
Q86YV9	13.3073	0.730005	COND-
P61201	-6.70776	6.25874	COND-
P61457	14.1252	3.11375	COND-
P78371	12.0183	7.72752	COND-
Q96DX7	11.779	1.89992	COND-
Q12962	5.58668	5.76188	COND-
O14773	13.9105	2.02834	COND-
O15063	12.1737	2.13644	COND-
Q8NCN4	8.31735	2.424	COND-
Q8WVC0	5.33541	6.04406	COND-
Q96JJ7	13.1504	5.27787	COND-
Q9BVK2	15.6745	4.01704	COND-
Q9Y3E1	7.50185	4.2943	COND-
P0CAP2	12.0887	5.9	COND-
A8K2U0	12.3537	0.987661	COND-
Q9Y3Q3	5.43986	-5.05944	COND-
Q7Z7K6	10.5793	1.0729	COND-
P14625	13.7383	5.5776	COND-
Q6IBW4	5.34113	2.76656	COND-
Q9NVU0	12.3783	6.00228	COND-
Q8WTW3	14.2903	-4.68388	COND-
Q6P4E1	12.1693	2.98645	COND-
Q08AF3	11.7446	2.16139	COND-
P23284	10.6012	7.73489	COND+ RBP
Q9H5X1	13.3232	4.06536	COND-
Q15004	3.25673	1.89638	COND-
Q6ZRY4	11.3337	4.69558	COND-
Q9NYB0	5.78332	2.86756	COND+ non-RBP
Q9BTE1	5.19019	-4.71989	COND-
P53350	2.80654	1.5019	COND+ non-RBP
O43745	12.2822	-1.48283	COND-
O14524	10.6599	4.0696	COND-
Q15742	10.7502	1.72425	COND-
P42226	8.36147	-0.178099	COND-
Q86TB9	11.1747	6.35512	COND-
O95081	10.1714	-4.08969	COND-
Q9Y3Q8	11.7193	1.49021	COND-
O95273	11.7633	3.07337	COND-
P78559	11.882	-0.967317	COND-
Q15555	5.84342	-3.71614	COND-
P30101	13.5385	5.62704	COND-
O43809	9.71575	15.3179	COND+ RBP
Q01196	6.47317	3.69088	COND-
Q9ULW0	3.33467	1.26153	COND+ non-RBP
P62314	9.74499	14.7389	COND-
Q6P1M0	15.674	1.8341	COND-
P12110	12.3238	-2.75099	COND-
P46108	9.14606	-2.14956	COND-
Q9UPU7	13.9158	-1.0959	COND-
Q9H0R4	14.01	3.18438	COND-
Q92616	12.7794	8.24693	COND-
Q8ND24	12.5708	1.89543	COND-
Q15648	22.5652	10.4818	COND+ non-RBP
Q96N21	14.9036	-1.5267	COND-
P23921	3.43541	2.26826	COND-
Q96B54	11.989	2.28899	COND-
Q8NFA0	9.94968	0.235307	COND-
P61006	10.8259	-4.83293	COND+ non-RBP
P53602	15.6476	2.43474	COND-
Q92508	12.7891	0.999609	COND-
Q9UL33	14.7722	-4.31331	COND-
Q6UB99	11.1922	2.77721	COND-
P54284	12.6135	0.411152	COND-
O14686	5.84551	4.43717	COND-
Q9BQE3	7.18375	-1.40984	COND-
Q96GY3	10.5164	3.58579	COND-
P30530	8.71436	-1.6181	COND-
Q9P265	14.2468	2.8412	COND-
Q13111	3.14915	2.18893	COND-
Q9BZV1	9.06162	2.64438	COND-
Q2NL82	12.6332	11.3953	COND+ RBP
Q8IZL8	12.3006	9.4758	COND-
Q9NPF0	12.6806	1.9401	COND-
P24592	11.9119	-1.87503	COND-
P32119	14.3308	5.58951	COND-
P04183	3.39359	1.94533	COND+ non-RBP
Q8N2G8	18.411	4.29833	COND-
Q9H9P5	-8.01827	2.35897	COND-
Q9NXV2	11.3665	1.94646	COND-
Q9UQ35	10.247	15.8383	COND-
Q16531	4.7442	3.63964	COND+ non-RBP
A5D8V6	11.5554	-7.13555	COND-
Q1KMD3	11.1824	5.00367	COND-
P62487	8.34356	17.4923	COND-
Q13158	8.05458	-0.238641	COND-
Q9NS15	11.9288	-1.79863	COND-
Q6AZY7	11.9892	0.57478	COND-
Q9H6X2	11.6766	-1.50827	COND-
Q9H9J4	9.14677	2.41208	COND-
P16455	4.45514	3.0825	COND-
P62310	10.2403	15.2799	COND-
Q6ZWT7	15.5006	1.52691	COND-
Q96MH2	10.9879	4.71506	COND-
Q6PCB8	11.4545	-0.396233	COND-
O60507	7.03675	1.1756	COND-
Q8TBE9	14.9713	3.81965	COND-
Q9Y2Y9	7.91894	3.6403	COND-
Q9Y534	11.5142	5.13977	COND-
O43683	2.66888	1.4395	COND-
Q96KN1	12.4488	2.06997	COND-
Q8IY47	11.4738	2.10427	COND-
P17480	5.53683	4.88732	COND-
Q6GYQ0	10.0459	-3.81791	COND-
O43448	12.745	0.805809	COND-
P08236	18.3559	-4.93863	COND-
Q9H074	11.3601	7.07179	COND-
Q9Y5R8	14.7826	-4.24761	COND-
Q96QU8	10.3231	5.26419	COND-
Q8WTU0	8.68548	2.34989	COND-
Q7L5Y9	11.6745	0.817041	COND-
Q9UQ80	12.4264	10.6669	COND+ RBP
Q8WZ64	9.49676	-3.90398	COND-
P46781	16.0743	10.9518	COND+ RBP
Q9UQB9	3.64374	1.31565	COND-
Q5HYK7	3.09259	7.04066	COND-
O15379	5.83296	4.31121	COND+ non-RBP
P45877	10.1134	8.05973	COND-
Q9HCJ6	12.4444	-0.46566	COND-
P49755	5.44503	-5.03605	COND+ non-RBP
P31153	13.7605	7.32075	COND-
P22303	11.8833	0.06426	COND-
P17275	8.50306	0.522467	COND-
Q7Z4W1	11.4261	0.831972	COND-
Q12907	14.8142	-4.35492	COND-
P49354	11.4075	0.719865	COND-
Q29RF7	2.25255	1.48843	COND+ non-RBP
Q8NB14	8.77069	2.37467	COND-
Q9H6H4	12.9464	1.75072	COND-
P35498	12.4852	-0.496211	COND-
Q8IV38	6.63389	-1.67387	COND-
Q9NYR9	11.8972	1.67883	COND-
Q9Y5N5	12.9135	7.31166	COND-
O95665	15.9265	-1.70515	COND-
P51965	-7.25355	3.13235	COND-
Q08752	10.7304	7.73644	COND-
Q86V48	11.8379	2.10327	COND+ non-RBP
Q8NGI9	12.7717	1.89522	COND-
Q6IBS0	10.1076	-2.0228	COND-
Q12979	9.16898	-3.95815	COND-
A0PJW6	12.4481	2.99635	COND-
Q9BTV4	13.1874	2.69841	COND-
Q9BX10	-0.214359	0.936332	COND+ non-RBP
Q7L5N1	-6.70512	6.25841	COND-
[truncated: 4,132 more rows]

## Sheet: fig4b
scaffold	EngF	EngF+RNA	SeqVec
[truncated: 10 more rows]

[truncated: 8 more sheets: fig4c, fig5c, fig5d, fig6b, fig6c, fig6d, suppl_fig_1a, suppl_fig_1b-c]
